# Supplementary material for: Highly host-linked viromes in the built environment possess habitat-dependent diversity and functions for potential virus-host coevolution
Source: Nat Commun. 2023 May 9;14:2676. doi: 10.1038/s41467-023-38400-0 (PMC10169181; doi:10.1038/s41467-023-38400-0)
Supplement: Supplementary file 4 — Supplementary Data 1 [file 41467_2023_38400_MOESM4_ESM.xlsx]

## Sheet: Supplementary Data 1
Supplementary Data 1. Sample information and metadata.
Sample	Number of clean forward reads	Built environment	Habitat	Indoor or outdoor	Location	Latitude	Longitude	Ground level	Type	Sample type	Surface material	Air temperature	Air humidity	Sampling date	Input station line	Select sampling place	Sampling place specific details	Select location	Sample accession
SL336587	2065031	Subways	Ticket Kiosk	NA	Lai King	22.3482	114.126	Aboveground (closed area)	Subway surface	Ticket Kiosk	Plastic	28.2	90	2017 June	NA	NA	NA	NA	SRS15156942
SL336592	2904652	Subways	Ticket Kiosk	NA	Tung Chung	22.289	113.941	Aboveground (mixed area)	Subway surface	Ticket Kiosk	Plastic	28.4	93	2017 June	NA	NA	NA	NA	SRS15156943
SL336593	2643191	Subways	Ticket Kiosk	NA	Olympic	22.3175	114.16	Aboveground (closed area)	Subway surface	Ticket Kiosk	Plastic	28.9	85	2017 June	NA	NA	NA	NA	SRS15156954
SL336601	1486457	Subways	Ticket Kiosk	NA	Tsing Yi	22.3582	114.107	Aboveground (closed area)	Subway surface	Ticket Kiosk	Plastic	29.2	82	2017 June	NA	NA	NA	NA	SRS15156965
SL336602	1158071	Subways	Ticket Kiosk	NA	Prince Edward	22.3244	114.168	Underground	Subway surface	Ticket Kiosk	Plastic	28.9	83	2017 June	NA	NA	NA	NA	SRS15156976
SL336603	2684995	Subways	Ticket Kiosk	NA	Kowloon	22.305	114.162	Underground	Subway surface	Ticket Kiosk	Plastic	28.8	84	2017 June	NA	NA	NA	NA	SRS15156987
SL336604	1653110	Subways	Ticket Kiosk	NA	Jordan	22.3048	114.172	Underground	Subway surface	Ticket Kiosk	Plastic	28.6	84	2017 June	NA	NA	NA	NA	SRS15156998
SL336605	886312	Subways	Ticket Kiosk	NA	AsiaWorld-Expo	22.3219	113.942	Aboveground (closed area)	Subway surface	Ticket Kiosk	Plastic	28	85	2017 June	NA	NA	NA	NA	SRS15157009
SL336606	1547318	Subways	Ticket Kiosk	NA	Sunny Bay	22.3316	114.029	Aboveground (mixed area)	Subway surface	Ticket Kiosk	Plastic	26.8	93	2017 June	NA	NA	NA	NA	SRS15157020
SL336607	1539608	Subways	Ticket Kiosk	NA	Hong Kong	22.2845	114.159	Underground	Subway surface	Ticket Kiosk	Plastic	27.9	84	2017 June	NA	NA	NA	NA	SRS15157022
SL336608	1646785	Subways	Ticket Kiosk	NA	Airport	22.3162	113.937	Aboveground (closed area)	Subway surface	Ticket Kiosk	Plastic	27.9	84	2017 June	NA	NA	NA	NA	SRS15156944
SL336609	2092779	Subways	Ticket Kiosk	NA	Disneyland Resort	22.315	114.045	Aboveground (open area)	Subway surface	Ticket Kiosk	Plastic	30.4	75	2017 June	NA	NA	NA	NA	SRS15156945
SL336610	2093960	Subways	Ticket Kiosk	NA	Tsim Sha Tsui	22.2971	114.172	Underground	Subway surface	Ticket Kiosk	Plastic	30.5	74	2017 June	NA	NA	NA	NA	SRS15156946
SL336611	1793371	Subways	Ticket Kiosk	NA	Nam Cheong	22.3264	114.153	Aboveground (closed area)	Subway surface	Ticket Kiosk	Plastic	30.6	74	2017 June	NA	NA	NA	NA	SRS15156947
SL336784	1925716	Subways	Ticket Kiosk	NA	Kowloon Bay	22.3234	114.214	Aboveground (closed area)	Subway surface	Ticket Kiosk	Plastic	30.7	69	2017 June	NA	NA	NA	NA	SRS15156948
SL336785	1950743	Subways	Ticket Kiosk	NA	Yau Tong	22.2977	114.237	Aboveground (closed area)	Subway surface	Ticket Kiosk	Plastic	30.1	76	2017 June	NA	NA	NA	NA	SRS15156949
SL336786	1007221	Subways	Ticket Kiosk	NA	Shek Kip Mei	22.3318	114.169	Underground	Subway surface	Ticket Kiosk	Plastic	29.7	79	2017 June	NA	NA	NA	NA	SRS15156950
SL336787	1140011	Subways	Ticket Kiosk	NA	Mongkok	22.3193	114.169	Underground	Subway surface	Ticket Kiosk	Plastic	31.3	69	2017 June	NA	NA	NA	NA	SRS15156951
SL336788	1596557	Subways	Ticket Kiosk	NA	Heng On	22.4175	114.226	Aboveground (mixed area)	Subway surface	Ticket Kiosk	Plastic	31.4	69	2017 June	NA	NA	NA	NA	SRS15156952
SL336789	1412290	Subways	Ticket Kiosk	NA	Lok Fu	22.3378	114.187	Underground	Subway surface	Ticket Kiosk	Plastic	31.2	68	2017 June	NA	NA	NA	NA	SRS15156953
SL336790	1386182	Subways	Ticket Kiosk	NA	Hang Hau	22.3154	114.264	Aboveground (closed area)	Subway surface	Ticket Kiosk	Plastic	31.6	69	2017 June	NA	NA	NA	NA	SRS15156955
SL336791	1467084	Subways	Ticket Kiosk	NA	City One	22.3831	114.204	Aboveground (mixed area)	Subway surface	Ticket Kiosk	Plastic	31.3	73	2017 June	NA	NA	NA	NA	SRS15156956
SL336792	1634297	Subways	Ticket Kiosk	NA	Wong Tai Sin	22.3416	114.194	Underground	Subway surface	Ticket Kiosk	Plastic	31.4	71	2017 June	NA	NA	NA	NA	SRS15156957
SL336793	493018	Subways	Ticket Kiosk	NA	Whampoa	22.3048	114.19	Underground	Subway surface	Ticket Kiosk	Plastic	31.8	68	2017 June	NA	NA	NA	NA	SRS15156958
SL336795	3224083	Subways	Ticket Kiosk	NA	Ngau Tau Kok	22.3154	114.219	Aboveground (closed area)	Subway surface	Ticket Kiosk	Plastic	32	70	2017 June	NA	NA	NA	NA	SRS15156959
SL336796	1450328	Subways	Ticket Kiosk	NA	Quarry Bay	22.2884	114.21	Aboveground (mixed area)	Subway surface	Ticket Kiosk	Plastic	31.6	71	2017 June	NA	NA	NA	NA	SRS15156960
SL336797	2141727	Subways	Ticket Kiosk	NA	Tseung Kwan O	22.3071	114.26	Aboveground (closed area)	Subway surface	Ticket Kiosk	Plastic	31.2	69	2017 June	NA	NA	NA	NA	SRS15156961
SL336800	1833782	Subways	Ticket Kiosk	NA	Kwun Tong	22.312	114.226	Aboveground (closed area)	Subway surface	Ticket Kiosk	Plastic	31.1	65	2017 June	NA	NA	NA	NA	SRS15156962
SL336802	2421708	Subways	Ticket Kiosk	NA	Diamond Hill	22.3398	114.202	Underground	Subway surface	Ticket Kiosk	Plastic	30.5	77	2017 June	NA	NA	NA	NA	SRS15156963
SL336803	1298784	Subways	Ticket Kiosk	NA	Ho Man Tin	22.3098	114.182	Underground	Subway surface	Ticket Kiosk	Plastic	30.9	75	2017 June	NA	NA	NA	NA	SRS15156964
SL336805	1991326	Subways	Ticket Kiosk	NA	North Point	22.2906	114.199	Underground	Subway surface	Ticket Kiosk	Plastic	30.8	74	2017 June	NA	NA	NA	NA	SRS15156966
SL336806	925519	Subways	Ticket Kiosk	NA	LOHAS Park	22.2951	114.269	Underground	Subway surface	Ticket Kiosk	Plastic	30.2	78	2017 June	NA	NA	NA	NA	SRS15156967
SL336807	1830456	Subways	Ticket Kiosk	NA	Lam Tin	22.3063	114.233	Aboveground (closed area)	Subway surface	Ticket Kiosk	Plastic	31.2	72	2017 June	NA	NA	NA	NA	SRS15156968
SL336808	2446935	Subways	Ticket Kiosk	NA	Yau Ma Tei	22.3126	114.171	Underground	Subway surface	Ticket Kiosk	Plastic	29.9	76	2017 June	NA	NA	NA	NA	SRS15156969
SL336809	1834262	Subways	Ticket Kiosk	NA	Wu Kai Sha	22.4291	114.244	Aboveground (mixed area)	Subway surface	Ticket Kiosk	Plastic	29.9	76	2017 June	NA	NA	NA	NA	SRS15156970
SL336810	1732868	Subways	Ticket Kiosk	NA	Ma On Shan	22.425	114.232	Aboveground (mixed area)	Subway surface	Ticket Kiosk	Plastic	30.3	74	2017 June	NA	NA	NA	NA	SRS15156971
SL336811	1887384	Subways	Ticket Kiosk	NA	Choi Hung	22.3349	114.21	Underground	Subway surface	Ticket Kiosk	Plastic	30.3	74	2017 June	NA	NA	NA	NA	SRS15156972
SL336812	702029	Subways	Ticket Kiosk	NA	Po Lam	22.3222	114.258	Aboveground (closed area)	Subway surface	Ticket Kiosk	Plastic	30.6	73	2017 June	NA	NA	NA	NA	SRS15156973
SL336813	1699392	Subways	Ticket Kiosk	NA	Tiu Keng Leng	22.3039	114.252	Aboveground (closed area)	Subway surface	Ticket Kiosk	Plastic	30.5	72	2017 June	NA	NA	NA	NA	SRS15156974
SL336814	1698467	Subways	Ticket Kiosk	NA	Hung Hom	22.303	114.182	Aboveground (closed area)	Subway surface	Ticket Kiosk	Plastic	30.6	71	2017 June	NA	NA	NA	NA	SRS15156975
SL336815	954019	Subways	Ticket Kiosk	NA	Tsuen Wan	22.3735	114.118	Aboveground (closed area)	Subway surface	Ticket Kiosk	Plastic	30.7	72	2017 June	NA	NA	NA	NA	SRS15156977
SL336816	1903603	Subways	Ticket Kiosk	NA	Cheung Sha Wan	22.3356	114.156	Underground	Subway surface	Ticket Kiosk	Plastic	31.5	72	2017 June	NA	NA	NA	NA	SRS15156978
SL336818	2722806	Subways	Ticket Kiosk	NA	Tai Wo Hau	22.3706	114.125	Underground	Subway surface	Ticket Kiosk	Plastic	31.8	71	2017 June	NA	NA	NA	NA	SRS15156979
SL336820	2075655	Subways	Ticket Kiosk	NA	Tsuen Wan West	22.3682	114.11	Underground	Subway surface	Ticket Kiosk	Plastic	31.1	70	2017 June	NA	NA	NA	NA	SRS15156980
SL336823	2608795	Subways	Ticket Kiosk	NA	Kam Sheung Road	22.4351	114.064	Aboveground (closed area)	Subway surface	Ticket Kiosk	Plastic	29.1	82	2017 June	NA	NA	NA	NA	SRS15156981
SL336824	2714114	Subways	Ticket Kiosk	NA	Kwai Hing	22.3628	114.131	Aboveground (closed area)	Subway surface	Ticket Kiosk	Plastic	29.1	81	2017 June	NA	NA	NA	NA	SRS15156982
SL336825	2591529	Subways	Ticket Kiosk	NA	Che Kung Temple	22.3747	114.186	Aboveground (mixed area)	Subway surface	Ticket Kiosk	Plastic	29.7	76	2017 June	NA	NA	NA	NA	SRS15156983
SL336828	1681329	Subways	Ticket Kiosk	NA	Austin	22.3042	114.167	Underground	Subway surface	Ticket Kiosk	Plastic	29.7	76	2017 June	NA	NA	NA	NA	SRS15156984
SL336829	2747821	Subways	Ticket Kiosk	NA	Sham Shui Po	22.33	114.16	Underground	Subway surface	Ticket Kiosk	Plastic	30.5	70	2017 June	NA	NA	NA	NA	SRS15156985
SL336830	1394226	Subways	Ticket Kiosk	NA	Tai Shui Hang	22.4082	114.223	Aboveground (closed area)	Subway surface	Ticket Kiosk	Plastic	30.8	68	2017 June	NA	NA	NA	NA	SRS15156986
SL336833	2351535	Subways	Ticket Kiosk	NA	Tuen Mun	22.3946	113.973	Aboveground (closed area)	Subway surface	Ticket Kiosk	Plastic	30.4	77	2017 June	NA	NA	NA	NA	SRS15156988
SL336836	1886673	Subways	Ticket Kiosk	NA	Mei Foo	22.3378	114.139	Aboveground (closed area)	Subway surface	Ticket Kiosk	Plastic	30.7	77	2017 June	NA	NA	NA	NA	SRS15156989
SL336837	1234804	Subways	Ticket Kiosk	NA	Yuen Long	22.446	114.035	Aboveground (closed area)	Subway surface	Ticket Kiosk	Plastic	30.7	75	2017 June	NA	NA	NA	NA	SRS15156990
SL336838	3154095	Subways	Ticket Kiosk	NA	Kwai Fong	22.3567	114.128	Aboveground (closed area)	Subway surface	Ticket Kiosk	Plastic	31	74	2017 June	NA	NA	NA	NA	SRS15156991
SL342522	226769	Subways	Ticket Kiosk	NA	University	22.4127	114.212	Aboveground (open area)	Subway surface	Ticket Kiosk	Plastic	30.3	76	2017 June	NA	NA	NA	NA	SRS15156992
SL342523	66973	Subways	Ticket Kiosk	NA	Tai Wo	22.4512	114.161	Aboveground (closed area)	Subway surface	Ticket Kiosk	Plastic	30.3	76	2017 June	NA	NA	NA	NA	SRS15156993
SL342524	2037853	Subways	Ticket Kiosk	NA	Sha Tin	22.3826	114.187	Aboveground (closed area)	Subway surface	Ticket Kiosk	Plastic	30.9	75	2017 June	NA	NA	NA	NA	SRS15156994
SL342525	1855714	Subways	Ticket Kiosk	NA	Fo Tan	22.3954	114.199	Aboveground (closed area)	Subway surface	Ticket Kiosk	Plastic	31.3	73	2017 June	NA	NA	NA	NA	SRS15156995
SL342526	1479962	Subways	Ticket Kiosk	NA	Tai Po Market	22.445	114.171	Aboveground (mixed area)	Subway surface	Ticket Kiosk	Plastic	30.9	73	2017 June	NA	NA	NA	NA	SRS15156996
SL342527	761643	Subways	Ticket Kiosk	NA	Tai Wai	22.3731	114.178	Aboveground (closed area)	Subway surface	Ticket Kiosk	Plastic	30.9	72	2017 June	NA	NA	NA	NA	SRS15156997
SL342528	2274025	Subways	Ticket Kiosk	NA	Mongkok East	22.322	114.172	Aboveground (closed area)	Subway surface	Ticket Kiosk	Plastic	30.5	74	2017 June	NA	NA	NA	NA	SRS15156999
SL342529	2085653	Subways	Ticket Kiosk	NA	Central	22.2817	114.158	Underground	Subway surface	Ticket Kiosk	Plastic	30.6	74	2017 June	NA	NA	NA	NA	SRS15157000
SL342530	2462858	Subways	Ticket Kiosk	NA	Admiralty	22.2786	114.166	Underground	Subway surface	Ticket Kiosk	Plastic	29.6	78	2017 June	NA	NA	NA	NA	SRS15157001
SL342531	1979831	Subways	Ticket Kiosk	NA	Kowloon Tong	22.3375	114.176	Underground	Subway surface	Ticket Kiosk	Plastic	29.3	83	2017 June	NA	NA	NA	NA	SRS15157002
SL342532	2570305	Subways	Ticket Kiosk	NA	Tin Hau	22.2823	114.192	Underground	Subway surface	Ticket Kiosk	Plastic	30.7	74	2017 June	NA	NA	NA	NA	SRS15157003
SL342533	3305403	Subways	Ticket Kiosk	NA	Fortress Hill	22.2874	114.193	Underground	Subway surface	Ticket Kiosk	Plastic	30.6	73	2017 June	NA	NA	NA	NA	SRS15157004
SL342534	1429243	Subways	Ticket Kiosk	NA	Sheung Wan	22.2864	114.152	Underground	Subway surface	Ticket Kiosk	Plastic	30.3	78	2017 June	NA	NA	NA	NA	SRS15157005
SL342535	2863387	Subways	Ticket Kiosk	NA	Shau Kei Wan	22.2782	114.228	Underground	Subway surface	Ticket Kiosk	Plastic	30	78	2017 June	NA	NA	NA	NA	SRS15157006
SL342536	2772764	Subways	Ticket Kiosk	NA	Sai Ying Pun	22.2849	114.143	Underground	Subway surface	Ticket Kiosk	Plastic	29.7	74	2017 June	NA	NA	NA	NA	SRS15157007
SL342537	2211830	Subways	Ticket Kiosk	NA	Sai Wan Ho	22.2815	114.222	Underground	Subway surface	Ticket Kiosk	Plastic	29.8	79	2017 June	NA	NA	NA	NA	SRS15157008
SL342538	2970753	Subways	Ticket Kiosk	NA	Wan Chai	22.2772	114.173	Underground	Subway surface	Ticket Kiosk	Plastic	31.2	69	2017 June	NA	NA	NA	NA	SRS15157010
SL342539	2110134	Subways	Ticket Kiosk	NA	HKU	22.284	114.135	Underground	Subway surface	Ticket Kiosk	Plastic	28.9	90	2017 June	NA	NA	NA	NA	SRS15157011
SL342540	3083247	Subways	Ticket Kiosk	NA	Causeway Bay	22.28	114.185	Underground	Subway surface	Ticket Kiosk	Plastic	28.8	86	2017 June	NA	NA	NA	NA	SRS15157012
SL342541	1560474	Subways	Ticket Kiosk	NA	Kennedy Town	22.2811	114.129	Underground	Subway surface	Ticket Kiosk	Plastic	29.1	88	2017 June	NA	NA	NA	NA	SRS15157013
SL342542	2075502	Subways	Ticket Kiosk	NA	Tai Koo	22.2837	114.216	Underground	Subway surface	Ticket Kiosk	Plastic	30	80	2017 June	NA	NA	NA	NA	SRS15157014
SL342543	1907298	Subways	Ticket Kiosk	NA	Lei Tung	22.2418	114.156	Aboveground (closed area)	Subway surface	Ticket Kiosk	Plastic	30.6	71	2017 June	NA	NA	NA	NA	SRS15157015
SL342544	1716131	Subways	Ticket Kiosk	NA	South Horizons	22.2426	114.149	Underground	Subway surface	Ticket Kiosk	Plastic	30.5	75	2017 June	NA	NA	NA	NA	SRS15157016
SL342545	1622973	Subways	Ticket Kiosk	NA	Wong Chuk Hang	22.2477	114.166	Aboveground (closed area)	Subway surface	Ticket Kiosk	Plastic	30.2	76	2017 June	NA	NA	NA	NA	SRS15157017
SL342546	1811845	Subways	Ticket Kiosk	NA	Ocean Park	22.2485	114.174	Aboveground (closed area)	Subway surface	Ticket Kiosk	Plastic	30.4	75	2017 June	NA	NA	NA	NA	SRS15157018
SL342553	466236	Subways	Ticket Kiosk	NA	Heng Fa Chuen	22.2764	114.24	Aboveground (closed area)	Subway surface	Ticket Kiosk	Plastic	29.7	79	2017 June	NA	NA	NA	NA	SRS15157019
SL342554	2143100	Subways	Ticket Kiosk	NA	Chai Wan	22.2645	114.237	Aboveground (closed area)	Subway surface	Ticket Kiosk	Plastic	28.8	85	2017 June	NA	NA	NA	NA	SRS15157021
SL336563	3360364	Residences	Skin	NA	NA	22.3959	114.2	Aboveground (closed area)	Skin	Right palm	Skin	28.4	89	2017 July	Other	Right palm	residence 3 right palm day 10 day	Residence 3	SRS7581572
SL336564	2636014	Residences	Skin	NA	NA	22.3952	114.2	Aboveground (closed area)	Skin	Left palm	Skin	28.4	89	2017 July	Other	Left palm	residence 3 left palm day 10 day	Residence 3	SRS7581573
SL336568	5617483	Residences	Skin	NA	NA	22.396	114.199	Aboveground (closed area)	Skin	Right palm	Skin	29.3	74	2017 July	Other	Right palm	residence 3 right palm day 9 day	Residence 3	SRS7581931
SL336570	4912623	Residences	Skin	NA	NA	22.3953	114.2	Aboveground (closed area)	Skin	Left palm	Skin	29.3	74	2017 July	Other	Left palm	residence 3 left palm day 9 day	Residence 3	SRS7581955
SL336582	2306994	Residences	Skin	NA	NA	22.3955	114.199	Aboveground (closed area)	Skin	Right palm	Skin	29	82	2017 July	Other	Right palm	residence 3right palm day 10 night	Residence 3	SRS7581673
SL336583	2869434	Residences	Skin	NA	NA	22.3956	114.2	Aboveground (closed area)	Skin	Right palm	Skin	28.9	85	2017 July	Other	Right palm	residence 3 right palm day 9 night	Residence 3	SRS7581685
SL336584	1600099	Residences	Skin	NA	NA	22.3951	114.199	Aboveground (closed area)	Skin	Left palm	Skin	28.9	85	2017 July	Other	Left palm	residence 3 left palm day 9 night	Residence 3	SRS7581696
SL336585	1385246	Residences	Skin	NA	NA	22.3955	114.2	Aboveground (closed area)	Skin	Left palm	Skin	29	82	2017 July	Other	Left palm	residence 3 left palm day 10 night	Residence 3	SRS7581707
SL336588	2088816	Residences	Skin	NA	NA	22.2757	114.169	Aboveground (closed area)	Skin	Left palm	Skin	27.9	89	2017 July	Other	Left palm	Residence 1 left palm day 3 night	Residence 1	SRS7581729
SL336591	1561913	Residences	Skin	NA	NA	22.2755	114.169	Aboveground (closed area)	Skin	Right palm	Skin	28.2	82	2017 July	Other	Right palm	residence 1 right palm day 4 day	Residence 1	SRS7581751
SL336600	2185153	Residences	Skin	NA	NA	22.2755	114.169	Aboveground (closed area)	Skin	Left palm	Skin	28.2	82	2017 July	Other	Left palm	residence 1 left palm day 4 day	Residence 1	SRS7581806
SL336614	2039807	Residences	Skin	NA	NA	22.2756	114.169	Aboveground (closed area)	Skin	Left palm	Skin	27.5	83	2017 July	Other	Left palm	residence 1 left palm day 6 night	Residence 1	SRS7581839
SL336615	1766167	Residences	Skin	NA	NA	22.2757	114.169	Aboveground (closed area)	Skin	Right palm	Skin	28.7	80	2017 July	Other	Right palm	residence 1 right palm day 7 night	Residence 1	SRS7581851
SL336620	4484232	Residences	Skin	NA	NA	22.2757	114.169	Aboveground (closed area)	Skin	Left palm	Skin	28.1	88	2017 July	Other	Left palm	residence 1 left palm day 5 night	Residence 1	SRS7581884
SL336622	2678897	Residences	Skin	NA	NA	22.2755	114.169	Aboveground (closed area)	Skin	Left palm	Skin	28.7	80	2017 July	Other	Left palm	residence 1 left palm day 7 night	Residence 1	SRS7581909
SL336627	3351974	Residences	Skin	NA	NA	22.2756	114.169	Aboveground (closed area)	Skin	Right palm	Skin	28.1	88	2017 July	Other	Right palm	residence 1 right palm day 5 night	Residence 1	SRS7581927
SL336634	2923616	Residences	Skin	NA	NA	22.2757	114.169	Aboveground (closed area)	Skin	Left palm	Skin	30	78	2017 July	Other	Left palm	residence 1 left palm day 6 day	Residence 1	SRS7581932
SL336641	934511	Residences	Skin	NA	NA	22.2757	114.169	Aboveground (closed area)	Skin	Right palm	Skin	30	78	2017 July	Other	Right palm	residence 1 right palm day 6 day	Residence 1	SRS7581937
SL336644	2120011	Residences	Skin	NA	NA	22.2755	114.169	Aboveground (closed area)	Skin	Left palm	Skin	29	80	2017 July	Other	Left palm	residence 1 left palm day 9 day	Residence 1	SRS7581941
SL336650	2871068	Residences	Skin	NA	NA	22.2754	114.169	Aboveground (closed area)	Skin	Right palm	Skin	29	80	2017 July	Other	Right palm	residence 1 right palm day 9 day	Residence 1	SRS7581947
SL336655	1014304	Residences	Skin	NA	NA	22.2756	114.169	Aboveground (closed area)	Skin	Left palm	Skin	28.4	84	2017 July	Other	Left palm	residence 1 left palm day 8 day	Residence 1	SRS7581952
SL336657	305609	Residences	Skin	NA	NA	22.2756	114.169	Aboveground (closed area)	Skin	Right palm	Skin	29.2	82	2017 July	Other	Right palm	residence 1 right palm day 10 day	Residence 1	SRS7581954
SL336658	989397	Residences	Skin	NA	NA	22.2756	114.169	Aboveground (closed area)	Skin	Left palm	Skin	26.9	92	2017 July	Other	Left palm	residence left palm day 5 day	Residence 1	SRS7581956
SL336660	1237596	Residences	Skin	NA	NA	22.2755	114.169	Aboveground (closed area)	Skin	Left palm	Skin	28.1	80	2017 July	Other	Left palm	residence 1 left palm day 7 day	Residence 1	SRS7581958
SL336661	1296108	Residences	Skin	NA	NA	22.2757	114.169	Aboveground (closed area)	Skin	Right palm	Skin	28.4	84	2017 July	Other	Right palm	residence 1 right palm day 8 day	Residence 1	SRS7581959
SL336663	599065	Residences	Skin	NA	NA	22.2757	114.169	Aboveground (closed area)	Skin	Left palm	Skin	29.2	82	2017 July	Other	Left palm	residence 1 left palm day 10 day	Residence 1	SRS7581961
SL336666	1638571	Residences	Skin	NA	NA	22.2755	114.169	Aboveground (closed area)	Skin	Right palm	Skin	28.1	80	2017 July	Other	Right palm	residence 1 right palm day 7 day	Residence 1	SRS7581964
SL336670	1291400	Residences	Skin	NA	NA	22.2756	114.169	Aboveground (closed area)	Skin	Right palm	Skin	26.9	92	2017 July	Other	Right palm	residence right palm day 5 day	Residence 1	SRS7581969
SL336679	2111116	Residences	Skin	NA	NA	22.2757	114.169	Aboveground (closed area)	Skin	Left palm	Skin	29.9	70	2017 July	Other	Left palm	residence 1 left palm day 8 night	Residence 1	SRS7581979
SL336681	1624078	Residences	Skin	NA	NA	22.2757	114.169	Aboveground (closed area)	Skin	Right palm	Skin	29	80	2017 July	Other	Right palm	residence 1 right palm day 9 night	Residence 1	SRS7581981
SL336683	844556	Residences	Skin	NA	NA	22.2756	114.169	Aboveground (closed area)	Skin	Right palm	Skin	27.5	83	2017 July	Other	Right palm	residence 1 right palm day 6 night	Residence 1	SRS7581983
SL336685	1407402	Residences	Skin	NA	NA	22.2757	114.169	Aboveground (closed area)	Skin	Right palm	Skin	29.9	70	2017 July	Other	Right palm	residence 1 right palm day 8 night	Residence 1	SRS7581984
SL336687	2170657	Residences	Skin	NA	NA	22.2755	114.169	Aboveground (closed area)	Skin	Left palm	Skin	29	80	2017 July	Other	Left palm	residence 1 left palm day 9 night	Residence 1	SRS7581575
SL336688	2450101	Residences	Skin	NA	NA	22.396	114.2	Aboveground (closed area)	Skin	Left palm	Skin	28	90	2017 July	Other	Left palm	Residence 3 left palm day 1 day	Residence 3	SRS7581576
SL336689	3623671	Residences	Skin	NA	NA	22.3951	114.198	Aboveground (closed area)	Skin	Left palm	Skin	27	85	2017 July	Other	Left palm	residence 3 left palm day 2 day	Residence 3	SRS7581577
SL336690	4313726	Residences	Skin	NA	NA	22.3949	114.199	Aboveground (closed area)	Skin	Right palm	Skin	28	87	2017 July	Other	Right palm	residence 3 right palm day 3 day	Residence 3	SRS7581578
SL336691	4125034	Residences	Skin	NA	NA	22.3961	114.199	Aboveground (closed area)	Skin	Right palm	Skin	29.7	78	2017 July	Other	Right palm	residence 3 right palm day 6 day	Residence 3	SRS7581579
SL336692	3797811	Residences	Skin	NA	NA	22.3952	114.2	Aboveground (closed area)	Skin	Right palm	Skin	28.4	80	2017 July	Other	Right palm	residence 3 right palm day 4 day	Residence 3	SRS7581580
SL336693	2631505	Residences	Skin	NA	NA	22.3953	114.2	Aboveground (closed area)	Skin	Right palm	Skin	26.7	90	2017 July	Other	Right palm	residence 3 right palm day 5 day	Residence 3	SRS7581581
SL336694	4127548	Residences	Skin	NA	NA	22.3955	114.2	Aboveground (closed area)	Skin	Right palm	Skin	29.7	74	2017 July	Other	Right palm	residence 3 left palm day 7 day	Residence 3	SRS7581582
SL336695	2858474	Residences	Skin	NA	NA	22.3958	114.2	Aboveground (closed area)	Skin	Right palm	Skin	28.3	86	2017 July	Other	Right palm	residence 3 right palm day 8 day	Residence 3	SRS7581583
SL336696	2287405	Residences	Skin	NA	NA	22.3957	114.2	Aboveground (closed area)	Skin	Right palm	Skin	28	90	2017 July	Other	Right palm	residence 3 right palm day 1 day	Residence 3	SRS7581584
SL336697	4530538	Residences	Skin	NA	NA	22.3949	114.2	Aboveground (closed area)	Skin	Right palm	Skin	27	85	2017 July	Other	Right palm	residence 3 right palm day 2 day	Residence 3	SRS7581586
SL336698	2610412	Residences	Skin	NA	NA	22.3955	114.2	Aboveground (closed area)	Skin	Left palm	Skin	28	87	2017 July	Other	Left palm	residence 3 left palm day 3 day	Residence 3	SRS7581587
SL336699	6031516	Residences	Skin	NA	NA	22.3954	114.199	Aboveground (closed area)	Skin	Left palm	Skin	28.4	80	2017 July	Other	Left palm	residence 3 left palm day 4 day	Residence 3	SRS7581588
SL336700	1980495	Residences	Skin	NA	NA	22.3952	114.199	Aboveground (closed area)	Skin	Left palm	Skin	26.7	90	2017 July	Other	Left palm	residence 3 left palm day 5 day	Residence 3	SRS7581589
SL336701	2930437	Residences	Skin	NA	NA	22.3954	114.199	Aboveground (closed area)	Skin	Left palm	Skin	29.7	78	2017 July	Other	Left palm	residence 3 left palm day 6 day	Residence 3	SRS7581590
SL336702	3818606	Residences	Skin	NA	NA	22.3952	114.199	Aboveground (closed area)	Skin	Left palm	Skin	29.7	74	2017 July	Other	Left palm	residence 3 left palm day 7 day	Residence 3	SRS7581591
SL336703	4375438	Residences	Skin	NA	NA	22.3952	114.2	Aboveground (closed area)	Skin	Left palm	Skin	28.3	86	2017 July	Other	Left palm	residence 3 left palm day 8 day	Residence 3	SRS7581592
SL336737	2648440	Residences	Skin	NA	NA	22.3951	114.199	Aboveground (closed area)	Skin	Right palm	Skin	28.8	83	2017 July	Other	Right palm	residence 3 right palm day 2 night	Residence 3	SRS7581630
SL336743	4078634	Residences	Skin	NA	NA	22.3953	114.199	Aboveground (closed area)	Skin	Right palm	Skin	28.7	83	2017 July	Other	Right palm	residence 3 right palm day 8 night	Residence 3	SRS7581635
SL336745	1929712	Residences	Skin	NA	NA	22.3955	114.2	Aboveground (closed area)	Skin	Left palm	Skin	28.8	83	2017 July	Other	Left palm	residence 3 left palm day 2 night	Residence 3	SRS7581637
SL336751	2321166	Residences	Skin	NA	NA	22.3955	114.199	Aboveground (closed area)	Skin	Left palm	Skin	28.7	83	2017 July	Other	Left palm	residence 3 left palm day 8 night	Residence 3	SRS7581644
SL336768	2618444	Residences	Skin	NA	NA	22.3955	114.2	Aboveground (closed area)	Skin	Left palm	Skin	28	95	2017 July	Other	Left palm	residence 3 left palm day 1 night	Residence 3	SRS7581663
SL336770	3292824	Residences	Skin	NA	NA	22.3951	114.199	Aboveground (closed area)	Skin	Left palm	Skin	28.2	85	2017 July	Other	Left palm	residence 3 left palm day 3 night	Residence 3	SRS7581665
SL336771	3308921	Residences	Skin	NA	NA	22.3956	114.2	Aboveground (closed area)	Skin	Left palm	Skin	26.9	93	2017 July	Other	Left palm	residence 3 left palm day 4 night	Residence 3	SRS7581666
SL336772	3309914	Residences	Skin	NA	NA	22.3954	114.199	Aboveground (closed area)	Skin	Right palm	Skin	27.3	93	2017 July	Other	Right palm	residence 3 right palm day 5 night	Residence 3	SRS7581667
SL336773	3078729	Residences	Skin	NA	NA	22.3951	114.2	Aboveground (closed area)	Skin	Right palm	Skin	27.1	91	2017 July	Other	Right palm	residence 3 right palm day 6 night	Residence 3	SRS7581668
SL336774	2552992	Residences	Skin	NA	NA	22.396	114.2	Aboveground (closed area)	Skin	Right palm	Skin	28.3	82	2017 July	Other	Right palm	residence 3 right palm day 7 night	Residence 3	SRS7581669
SL336776	2613371	Residences	Skin	NA	NA	22.3954	114.2	Aboveground (closed area)	Skin	Right palm	Skin	28	95	2017 July	Other	Right palm	residence 3 right palm day 1 night	Residence 3	SRS7581671
SL336778	3127624	Residences	Skin	NA	NA	22.3951	114.199	Aboveground (closed area)	Skin	Right palm	Skin	28.2	85	2017 July	Other	Right palm	residence 3 right palm day 3 night	Residence 3	SRS7581674
SL336779	2760219	Residences	Skin	NA	NA	22.3953	114.199	Aboveground (closed area)	Skin	Right palm	Skin	26.9	93	2017 July	Other	Right palm	residence 3 right palm day 4 night	Residence 3	SRS7581675
SL336781	2601360	Residences	Skin	NA	NA	22.3953	114.2	Aboveground (closed area)	Skin	Left palm	Skin	27.1	91	2017 July	Other	Left palm	residence 3 left palm day 6 night	Residence 3	SRS7581677
SL336782	2726634	Residences	Skin	NA	NA	22.3955	114.2	Aboveground (closed area)	Skin	Left palm	Skin	28.3	82	2017 July	Other	Left palm	residence 3 left palm day 7 night	Residence 3	SRS7581678
SL336794	1427261	Residences	Skin	NA	NA	22.2756	114.169	Aboveground (closed area)	Skin	Skin	Skin	26.1	93	2017 July	Other	Left palm	Left Palm Day 1 Day	Residence 1	SRS7581680
SL336798	1773325	Residences	Skin	NA	NA	22.2755	114.169	Aboveground (closed area)	Skin	Right palm	Skin	26.1	93	2017 July	Other	Right palm	Residence 1 Right Palm Day 1 Day	Residence 1	SRS7581681
SL336821	1696162	Residences	Skin	NA	NA	22.2756	114.169	Aboveground (closed area)	Skin	Right palm	Skin	26.2	91	2017 July	Other	Right palm	Residence 1 Right Palm Day 1 Night	Residence 1	SRS7581689
SL336826	2880493	Residences	Skin	NA	NA	22.2757	114.169	Aboveground (closed area)	Skin	Left palm	Skin	26.2	91	2017 July	Other	Left palm	Residence 1 Left Palm Day 1 Night	Residence 1	SRS7581691
SL336827	2398621	Residences	Skin	NA	NA	22.2757	114.169	Aboveground (closed area)	Skin	Right palm	Skin	26.8	92	2017 July	Other	Right palm	residence 1 right palm day 2 night	Residence 1	SRS7581692
SL336832	2137197	Residences	Skin	NA	NA	22.2755	114.169	Aboveground (closed area)	Skin	Left palm	Skin	26.8	92	2017 July	Other	Left palm	Residence 1 left palm day 2 night	Residence 1	SRS7581694
SL342547	2405195	Residences	Skin	NA	NA	22.2756	114.169	Aboveground (closed area)	Skin	Left palm	Skin	27.1	95	2017 July	Other	Left palm	residence 1 left palm day 3 day	Residence 1	SRS7581701
SL342548	2582195	Residences	Skin	NA	NA	22.2755	114.169	Aboveground (closed area)	Skin	Right palm	Skin	27.1	95	2017 July	Other	Right palm	residence 1 right palm day 3 day	Residence 1	SRS7581702
SL345904	3771992	Residences	Skin	NA	NA	22.3701	114.185	Aboveground (closed area)	Skin	Right palm	Skin	NA	NA	2017 July	Other	NA	residence 2 right palm day 2 day	Residence 2	SRS7581710
SL345906	2208418	Residences	Skin	NA	NA	22.3709	114.185	Aboveground (closed area)	Skin	Left palm	Skin	NA	NA	2017 July	Other	NA	res 2 left palm day 4 day	Residence 2	SRS7581712
SL345907	2495248	Residences	Skin	NA	NA	22.3706	114.185	Aboveground (closed area)	Skin	Right palm	Skin	NA	NA	2017 July	Other	NA	res 2 right palm day 5 day	Residence 2	SRS7581713
SL345909	1961030	Residences	Skin	NA	NA	22.3716	114.186	Aboveground (closed area)	Skin	Right palm	Skin	NA	NA	2017 July	Other	NA	res 2 right palm day 7 day	Residence 2	SRS7581715
SL345911	2300452	Residences	Skin	NA	NA	22.3711	114.185	Aboveground (closed area)	Skin	Left palm	Skin	28	83	2017 July	Other	NA	residence 2 left palm day 1 day	Residence 2	SRS7581717
SL345915	2669993	Residences	Skin	NA	NA	22.3712	114.185	Aboveground (closed area)	Skin	Left palm	Skin	NA	NA	2017 July	Other	NA	res 2 left palm day 5 day	Residence 2	SRS7581722
SL345916	2850623	Residences	Skin	NA	NA	22.371	114.185	Aboveground (closed area)	Skin	Right palm	Skin	NA	NA	2017 July	Other	NA	res 2 right palm day 6 day	Residence 2	SRS7581723
SL345919	5060447	Residences	Skin	NA	NA	22.3712	114.186	Aboveground (closed area)	Skin	Right palm	Skin	28	83	2017 July	Other	NA	residence 2 right palm day 1 day	Residence 2	SRS7581726
SL345921	5364190	Residences	Skin	NA	NA	22.3709	114.185	Aboveground (closed area)	Skin	Right palm	Skin	NA	NA	2017 July	Other	NA	residence 2 right palm day 3 day	Residence 2	SRS7581728
SL345929	2136160	Residences	Skin	NA	NA	22.3711	114.185	Aboveground (closed area)	Skin	Left palm	Skin	NA	NA	2017 July	Other	NA	residence 2 left palm day 3 day	Residence 2	SRS7581737
SL345933	1196947	Residences	Skin	NA	NA	22.372	114.186	Aboveground (closed area)	Skin	Left palm	Skin	NA	NA	2017 July	Other	NA	res 2 left palm day 7 day	Residence 2	SRS7581742
SL345934	1235423	Residences	Skin	NA	NA	22.3716	114.185	Aboveground (closed area)	Skin	Left palm	Skin	NA	NA	2017 July	Other	NA	res 2 left palm day 8 day	Residence 2	SRS7581743
SL345936	2705052	Residences	Skin	NA	NA	22.3705	114.185	Aboveground (closed area)	Skin	Left palm	Skin	NA	NA	2017 July	Other	NA	residence 2 left palm day 2 day	Residence 2	SRS7581745
SL345940	1433289	Residences	Skin	NA	NA	22.3709	114.185	Aboveground (closed area)	Skin	Left palm	Skin	NA	NA	2017 July	Other	NA	res 2 left palm day 6 day	Residence 2	SRS7581749
SL345946	6001456	Residences	Skin	NA	NA	22.3711	114.185	Aboveground (closed area)	Skin	Right palm	Skin	NA	NA	2017 July	Other	NA	res 2 right palm day 4 day	Residence 2	SRS7581756
SL345950	3564535	Residences	Skin	NA	NA	22.3716	114.185	Aboveground (mixed area)	Skin	Right palm	Skin	NA	NA	2017 July	Other	NA	res 2 right palm day 8 day	Residence 2	SRS7581760
SL345954	1949997	Residences	Skin	NA	NA	22.3708	114.185	Aboveground (closed area)	Skin	Left palm	Skin	NA	NA	2017 July	Other	NA	res 2 left palm day 4 night	Residence 2	SRS7581764
SL345955	2732109	Residences	Skin	NA	NA	22.3708	114.185	Aboveground (closed area)	Skin	Right palm	Skin	NA	NA	2017 July	Other	NA	res 2 right palm day 5 night	Residence 2	SRS7581765
SL345957	1570036	Residences	Skin	NA	NA	22.3717	114.186	Aboveground (closed area)	Skin	Left palm	Skin	NA	NA	2017 July	Other	NA	res 2 left palm day 7 night	Residence 2	SRS7581768
SL345958	1436139	Residences	Skin	NA	NA	22.3716	114.186	Aboveground (closed area)	Skin	Left palm	Skin	NA	NA	2017 July	Other	NA	res 2 left palm day 8 night	Residence 2	SRS7581769
SL345959	1810548	Residences	Skin	NA	NA	22.3716	114.186	Aboveground (closed area)	Skin	Right palm	Skin	NA	NA	2017 July	Other	NA	residence 2 right palm day 1 night	Residence 2	SRS7581770
SL345962	952979	Residences	Skin	NA	NA	22.3716	114.185	Aboveground (closed area)	Skin	Left palm	Skin	NA	NA	2017 July	Other	NA	res 2 left palm day 3 night	Residence 2	SRS7581774
SL345964	1843303	Residences	Skin	NA	NA	22.3716	114.185	Aboveground (closed area)	Skin	Right palm	Skin	NA	NA	2017 July	Other	NA	res 6 right palm day 6 night	Residence 2	SRS7581776
SL345970	1411419	Residences	Skin	NA	NA	22.3705	114.185	Aboveground (closed area)	Skin	Right palm	Skin	NA	NA	2017 July	Other	NA	res 2 right palm day 4 night	Residence 2	SRS7581782
SL345971	619062	Residences	Skin	NA	NA	22.3705	114.185	Aboveground (closed area)	Skin	Left palm	Skin	NA	NA	2017 July	Other	NA	res 2 left palm day 5 night	Residence 2	SRS7581783
SL345975	1803503	Residences	Skin	NA	NA	22.3705	114.186	Aboveground (closed area)	Skin	Left palm	Skin	NA	NA	2017 July	Other	NA	residence 2 left palm day 1 night	Residence 2	SRS7581788
SL345976	1719957	Residences	Skin	NA	NA	22.3709	114.185	Aboveground (closed area)	Skin	Left palm	Skin	NA	NA	2017 July	Other	NA	residence 2 left palm day 2 night	Residence 2	SRS7581789
SL345977	2476357	Residences	Skin	NA	NA	22.3709	114.185	Aboveground (closed area)	Skin	Right palm	Skin	NA	NA	2017 July	Other	NA	res 2 right palm day 3 night	Residence 2	SRS7581790
SL345981	2962475	Residences	Skin	NA	NA	22.3716	114.186	Aboveground (closed area)	Skin	Right palm	Skin	NA	NA	2017 July	Other	NA	res 2 right palm day 7 night	Residence 2	SRS7581794
SL345982	3300260	Residences	Skin	NA	NA	22.3719	114.186	Aboveground (closed area)	Skin	Right palm	Skin	NA	NA	2017 July	Other	NA	res 2 right palm day 8 night	Residence 2	SRS7581797
SL345984	1836023	Residences	Skin	NA	NA	22.3712	114.185	Aboveground (closed area)	Skin	Right palm	Skin	NA	NA	2017 July	Other	NA	residence 2 right palm day 2 night	Residence 2	SRS7581799
SL345996	1285805	Residences	Skin	NA	NA	22.3712	114.185	Aboveground (closed area)	Skin	Left palm	Skin	NA	NA	2017 July	Other	NA	res 2 left palm day 6 night	Residence 2	SRS7581812
SL346087	1366819	Residences	Skin	NA	NA	22.3716	114.185	Aboveground (closed area)	Skin	Left palm	Skin	NA	NA	2017 July	Other	NA	res 2 left palm day 9 day	Residence 2	SRS7581824
SL346088	1469759	Residences	Skin	NA	NA	22.3353	114.174	Aboveground (closed area)	Skin	Left palm	Skin	28.3	84	2017 July	Other	NA	residence 4 left palm day 6 night	Residence 4	SRS7581825
SL346089	2503531	Residences	Skin	NA	NA	22.3356	114.174	Aboveground (closed area)	Skin	Left palm	Skin	28.7	84	2017 July	Other	NA	residence 4 left palm day 7 night	Residence 4	SRS7581826
SL346090	1268800	Residences	Skin	NA	NA	22.3353	114.174	Aboveground (closed area)	Skin	Left palm	Skin	27.3	94	2017 July	Other	NA	residence 4 left palm day 5 night	Residence 4	SRS7581827
SL346094	2508911	Residences	Skin	NA	NA	22.3354	114.174	Aboveground (closed area)	Skin	Left palm	Skin	30.5	79	2017 July	Other	NA	residence 4 left palm day 7 day	Residence 4	SRS7581831
SL346095	1951735	Residences	Skin	NA	NA	22.3714	114.185	Aboveground (closed area)	Skin	Left palm	Skin	NA	NA	2017 July	Other	NA	res 2 left palm day 9 night	Residence 2	SRS7581833
SL346100	3058651	Residences	Skin	NA	NA	22.3358	114.174	Aboveground (closed area)	Skin	Left palm	Skin	28	90	2017 July	Other	NA	residence 4 left palm day 4 night	Residence 4	SRS7581838
SL346105	1886876	Residences	Skin	NA	NA	22.3354	114.174	Aboveground (closed area)	Skin	Right palm	Skin	28.3	84	2017 July	Other	NA	residence 4 right palm day 6 night	Residence 4	SRS7581844
SL346108	1837276	Residences	Skin	NA	NA	22.3355	114.174	Aboveground (closed area)	Skin	Left palm	Skin	29.7	80	2017 July	Other	NA	residence 4 left palm day 6 day	Residence 4	SRS7581847
SL346109	2330835	Residences	Skin	NA	NA	22.3355	114.174	Aboveground (closed area)	Skin	Right palm	Skin	28.9	83	2017 July	Other	NA	residence 4 right palm day 8 night	Residence 4	SRS7581848
SL346113	1365354	Residences	Skin	NA	NA	22.3357	114.174	Aboveground (closed area)	Skin	Left palm	Skin	26.7	91	2017 July	Other	NA	residence 4 left palm day 1 night	Residence 4	SRS7581853
SL346115	3006450	Residences	Skin	NA	NA	22.3357	114.174	Aboveground (closed area)	Skin	Right palm	Skin	26.9	95	2017 July	Other	NA	residence 4 right palm . day 3 day	Residence 4	SRS7581854
SL346118	1893728	Residences	Skin	NA	NA	22.3356	114.174	Aboveground (closed area)	Skin	Right palm	Skin	30.4	76	2017 July	Other	NA	residence 4 right palm day 9 day	Residence 4	SRS7581858
SL346126	2078453	Residences	Skin	NA	NA	22.3357	114.174	Aboveground (closed area)	Skin	Left palm	Skin	30.4	76	2017 July	Other	NA	residence 4 left palm day 9 day	Residence 4	SRS7581865
SL346128	2378916	Residences	Skin	NA	NA	22.3355	114.174	Aboveground (closed area)	Skin	Left palm	Skin	28.3	89	2017 July	Other	NA	residence 4 left palm day 5 day	Residence 4	SRS7581866
SL346129	4075028	Residences	Skin	NA	NA	22.3355	114.174	Aboveground (closed area)	Skin	Left palm	Skin	28.5	79	2017 July	Other	NA	residence 4 left palm day 4 day	Residence 4	SRS7581867
SL346137	1533267	Residences	Skin	NA	NA	22.3358	114.174	Aboveground (closed area)	Skin	Right palm	Skin	28.5	79	2017 July	Other	NA	residence 4 right palm day 4 day	Residence 4	SRS7581875
SL346139	2523836	Residences	Skin	NA	NA	22.3355	114.174	Aboveground (closed area)	Skin	Right palm	Skin	26.8	95	2017 July	Other	NA	residence 4 right palm day 2 night	Residence 4	SRS7581876
SL346144	1838186	Residences	Skin	NA	NA	22.3359	114.174	Underground	Skin	Right palm	Skin	28.2	87	2017 July	Other	NA	residence 4 right palm day 3 night	Residence 4	SRS7581879
SL346147	2341025	Residences	Skin	NA	NA	22.3357	114.174	Aboveground (closed area)	Skin	Left palm	Skin	29.3	81	2017 July	Other	NA	residence 4 left palm day 2 day	Residence 4	SRS7581883
SL346149	1249299	Residences	Skin	NA	NA	22.3359	114.174	Aboveground (closed area)	Skin	Right palm	Skin	30.5	79	2017 July	Other	NA	residence 4 right palm day 7 day	Residence 4	SRS7581885
SL346150	1344194	Residences	Skin	NA	NA	22.3358	114.174	Aboveground (closed area)	Skin	Right palm	Skin	28.3	89	2017 July	Other	NA	residence 4 right palm day 5 day	Residence 4	SRS7581886
SL346151	2540831	Residences	Skin	NA	NA	22.3358	114.174	Aboveground (closed area)	Skin	Left palm	Skin	28.9	83	2017 July	Other	NA	residence 4 left palm day 8 night	Residence 4	SRS7581887
SL346160	1781408	Residences	Skin	NA	NA	22.3354	114.174	Aboveground (closed area)	Skin	Left palm	Skin	28.2	87	2017 July	Other	NA	residence 4 left palm day 3 night	Residence 4	SRS7581897
SL346163	1201114	Residences	Skin	NA	NA	22.3357	114.174	Aboveground (closed area)	Skin	Right palm	Skin	30	71	2017 July	Other	NA	residence 4 right palm day 8 day	Residence 4	SRS7581899
SL346167	2413937	Residences	Skin	NA	NA	22.3357	114.174	Aboveground (closed area)	Skin	Right palm	Skin	28	90	2017 July	Other	NA	residence 4 right palm day 4 night	Residence 4	SRS7581902
SL346169	530004	Residences	Skin	NA	NA	22.3356	114.174	Aboveground (closed area)	Skin	Left palm	Skin	30	71	2017 July	Other	NA	residence 4 left palm day 8 day	Residence 4	SRS7581904
SL346171	628142	Residences	Skin	NA	NA	22.3358	114.174	Aboveground (closed area)	Skin	Left palm	Skin	26.7	96	2017 July	Other	NA	residence 4 left palm day 1 day	Residence 4	SRS7581908
SL346172	1585383	Residences	Skin	NA	NA	22.3359	114.174	Aboveground (closed area)	Skin	Right palm	Skin	29.3	81	2017 July	Other	NA	residence 4 right palm day 2 day	Residence 4	SRS7581910
SL346173	642848	Residences	Skin	NA	NA	22.3356	114.174	Aboveground (closed area)	Skin	Right palm	Skin	29.7	80	2017 July	Other	NA	residence 4 right palm day 6 day	Residence 4	SRS7581907
SL345450	2429002	Piers	Pole	Outdoor	Wu Kai Sha	22.4308	114.238	Aboveground (open area)	Pier surface	Pole	Metal	29	76	2017 July 2	NA	NA	NA	NA	SRS8735482
SL345451	1227084	Piers	Pole	Outdoor	Wu Kai Sha	22.4309	114.238	Aboveground (open area)	Pier surface	Pole	Metal	29	76	2017 July 2	NA	NA	NA	NA	SRS8735493
SL345452	2021057	Piers	Pole	Outdoor	Wu Kai Sha	22.431	114.238	Aboveground (open area)	Pier surface	Pole	Metal	29	76	2017 July 2	NA	NA	NA	NA	SRS8735504
SL345453	1640735	Piers	Pole	Outdoor	Wu Kai Sha	22.431	114.238	Aboveground (open area)	Pier surface	Pole	Metal	29	76	2017 July 2	NA	NA	NA	NA	SRS8735515
SL345454	2088793	Piers	Pole	Outdoor	Wu Kai Sha	22.4309	114.238	Aboveground (open area)	Pier surface	Pole	Metal	29	76	2017 July 2	NA	NA	NA	NA	SRS8735525
SL345470	784038	Piers	Pole	Outdoor	Tai Mei Tuk	22.4679	114.233	Aboveground (open area)	Pier surface	Pole	Metal	29	89	2017 July 2	NA	NA	NA	NA	SRS8735587
SL345471	741771	Piers	Pole	Outdoor	Tai Mei Tuk	22.468	114.233	Aboveground (open area)	Pier surface	Pole	Metal	29	89	2017 July 2	NA	NA	NA	NA	SRS8735589
SL345472	624568	Piers	Pole	Outdoor	Tai Mei Tuk	22.468	114.233	Aboveground (open area)	Pier surface	Pole	Metal	29	89	2017 July 2	NA	NA	NA	NA	SRS8735590
SL345473	845657	Piers	Pole	Outdoor	Tai Mei Tuk	22.468	114.233	Aboveground (open area)	Pier surface	Pole	Metal	29	89	2017 July 2	NA	NA	NA	NA	SRS8735591
SL345474	619627	Piers	Pole	Outdoor	Tai Mei Tuk	22.468	114.233	Aboveground (open area)	Pier surface	Pole	Metal	29	89	2017 July 2	NA	NA	NA	NA	SRS8735592
SL345490	1078436	Piers	Pole	Outdoor	Sai Kung	22.3819	114.275	Aboveground (open area)	Pier surface	Pole	Metal	29	79	2017 July 2	NA	NA	NA	NA	SRS8735609
SL345491	1968238	Piers	Pole	Outdoor	Sai Kung	22.3816	114.275	Aboveground (open area)	Pier surface	Pole	Metal	29	79	2017 July 2	NA	NA	NA	NA	SRS8735611
SL345492	2454057	Piers	Pole	Outdoor	Sai Kung	22.3818	114.275	Aboveground (open area)	Pier surface	Pole	Metal	29	79	2017 July 2	NA	NA	NA	NA	SRS8735612
SL345493	1459286	Piers	Pole	Outdoor	Sai Kung	22.3819	114.274	Aboveground (open area)	Pier surface	Pole	Metal	29	79	2017 July 2	NA	NA	NA	NA	SRS8735614
SL345494	992218	Piers	Pole	Outdoor	Sai Kung	22.3812	114.274	Aboveground (open area)	Pier surface	Pole	Metal	29	79	2017 July 2	NA	NA	NA	NA	SRS8735613
SL345510	679894	Piers	Pole	Outdoor	Tuen Mun	22.3716	113.966	Aboveground (open area)	Pier surface	Pole	Metal	31	69	2017 July 1	NA	NA	NA	NA	SRS8735631
SL345511	565458	Piers	Pole	Outdoor	Tuen Mun	22.3714	113.966	Aboveground (open area)	Pier surface	Pole	Metal	31	69	2017 July 1	NA	NA	NA	NA	SRS8735633
SL345512	255620	Piers	Pole	Outdoor	Tuen Mun	22.3714	113.966	Aboveground (open area)	Pier surface	Pole	Metal	31	69	2017 July 1	NA	NA	NA	NA	SRS8735634
SL345513	541111	Piers	Pole	Outdoor	Tuen Mun	22.3712	113.966	Aboveground (open area)	Pier surface	Pole	Metal	31	69	2017 July 1	NA	NA	NA	NA	SRS8735635
SL345514	675545	Piers	Pole	Outdoor	Tuen Mun	22.3712	113.966	Aboveground (open area)	Pier surface	Pole	Metal	31	69	2017 July 1	NA	NA	NA	NA	SRS8735636
SL345535	2505430	Piers	Pole	Outdoor	Tai O	22.2524	113.861	Aboveground (open area)	Pier surface	Pole	Metal	31.4	74	2017 July 2	NA	NA	NA	NA	SRS8735659
SL345536	2800691	Piers	Pole	Outdoor	Peng Chau	22.2842	114.038	Aboveground (open area)	Pier surface	Pole	Metal	33.1	70	2017 June 30	NA	NA	NA	NA	SRS8735660
SL345537	5675718	Piers	Pole	Outdoor	Peng Chau	22.2844	114.038	Aboveground (open area)	Pier surface	Pole	Metal	33.1	70	2017 June 30	NA	NA	NA	NA	SRS8735661
SL345538	11223992	Piers	Pole	Outdoor	Peng Chau	22.2842	114.038	Aboveground (open area)	Pier surface	Pole	Metal	33.1	70	2017 June 30	NA	NA	NA	NA	SRS8735663
SL345539	2085926	Piers	Pole	Outdoor	Peng Chau	22.2843	114.038	Aboveground (open area)	Pier surface	Pole	Metal	33.1	70	2017 June 30	NA	NA	NA	NA	SRS8735662
SL345540	2603436	Piers	Pole	Outdoor	Peng Chau	22.2843	114.038	Aboveground (open area)	Pier surface	Pole	Metal	33.1	70	2017 June 30	NA	NA	NA	NA	SRS8735664
SL345541	2439623	Piers	Pole	Outdoor	Sai Wan Ho	22.2892	114.22	Aboveground (open area)	Pier surface	Pole	Metal	32.1	65	2017 July 1	NA	NA	NA	NA	SRS8735483
SL345543	2461156	Piers	Pole	Outdoor	Tai O	22.2524	113.86	Aboveground (open area)	Pier surface	Pole	Metal	31.4	74	2017 July 2	NA	NA	NA	NA	SRS8735485
SL345549	1439251	Piers	Pole	Outdoor	Sai Wan Ho	22.2894	114.22	Aboveground (open area)	Pier surface	Pole	Metal	32.1	65	2017 July 1	NA	NA	NA	NA	SRS8735491
SL345551	1306346	Piers	Pole	Outdoor	Tai O	22.2522	113.861	Aboveground (open area)	Pier surface	Pole	Metal	31.4	74	2017 July 2	NA	NA	NA	NA	SRS8735494
SL345557	1439947	Piers	Pole	Outdoor	Sai Wan Ho	22.2892	114.22	Aboveground (open area)	Pier surface	Pole	Metal	32.1	65	2017 July 1	NA	NA	NA	NA	SRS8735500
SL345559	2574840	Piers	Pole	Outdoor	Tai O	22.2523	113.861	Aboveground (open area)	Pier surface	Pole	Metal	31.4	74	2017 July 2	NA	NA	NA	NA	SRS8735502
SL345565	1154964	Piers	Pole	Outdoor	Sai Wan Ho	22.2892	114.219	Aboveground (open area)	Pier surface	Pole	Metal	32.1	65	2017 July 1	NA	NA	NA	NA	SRS8735509
SL345567	2111225	Piers	Pole	Outdoor	Tai O	22.2522	113.86	Aboveground (open area)	Pier surface	Pole	Metal	31.4	74	2017 July 2	NA	NA	NA	NA	SRS8735511
SL345568	1035227	Piers	Pole	Outdoor	Cheung Chau	22.2084	114.028	Aboveground (open area)	Pier surface	Pole	Metal	31.7	75	2017 June 29	NA	NA	NA	NA	SRS8735512
SL345569	1072978	Piers	Pole	Outdoor	Cheung Chau	22.2084	114.028	Aboveground (open area)	Pier surface	Pole	Metal	31.7	75	2017 June 29	NA	NA	NA	NA	SRS8735513
SL345570	1571853	Piers	Pole	Outdoor	Cheung Chau	22.2084	114.028	Aboveground (open area)	Pier surface	Pole	Metal	31.7	75	2017 June 29	NA	NA	NA	Residence 1	SRS8735514
SL345571	1036127	Piers	Pole	Outdoor	Cheung Chau	22.2084	114.028	Aboveground (open area)	Pier surface	Pole	Metal	31.7	75	2017 June 29	NA	NA	NA	NA	SRS8735516
SL345572	954958	Piers	Pole	Outdoor	Cheung Chau	22.2086	114.028	Aboveground (open area)	Pier surface	Pole	Metal	31.7	75	2017 June 29	NA	NA	NA	NA	SRS8735517
SL345573	1444069	Piers	Pole	Outdoor	Sai Wan Ho	22.2893	114.219	Aboveground (open area)	Pier surface	Pole	Metal	32.1	65	2017 July 1	NA	NA	NA	NA	SRS8735518
SL345584	2238980	Piers	Pole	Outdoor	Yung Shue Wan	22.2264	114.109	Aboveground (open area)	Pier surface	Pole	Metal	30.1	80	2017 June 29	NA	NA	NA	NA	SRS8735529
SL345601	1171789	Piers	Pole	Outdoor	Yung Shue Wan	22.2263	114.109	Aboveground (open area)	Pier surface	Pole	Metal	30.1	80	2017 June 29	NA	NA	NA	NA	SRS8735548
SL345602	1125726	Piers	Pole	Outdoor	Yung Shue Wan	22.2265	114.109	Aboveground (open area)	Pier surface	Pole	Metal	30.1	80	2017 June 29	NA	NA	NA	NA	SRS8735551
SL345603	1588495	Piers	Pole	Outdoor	Yung Shue Wan	22.2262	114.109	Aboveground (open area)	Pier surface	Pole	Metal	30.1	80	2017 June 29	NA	NA	NA	NA	SRS8735550
SL345604	1032942	Piers	Pole	Outdoor	Yung Shue Wan	22.226	114.108	Aboveground (open area)	Pier surface	Pole	Metal	30.1	80	2017 June 29	NA	NA	NA	NA	SRS8735552
SL336565	1245516	Residences	Headboard	Indoor	NA	22.3952	114.199	Aboveground (closed area)	Indoor surface	Headboard	Wood	28.4	89	2017 July	Other	Other	residence 3 bed headboard day 10 day	Residence 3	SRS7581684
SL336572	1777529	Residences	Headboard	Indoor	NA	22.3956	114.199	Aboveground (closed area)	Indoor surface	Headboard	Wood	29.3	74	2017 July	Other	Other	residence 3 bed headboard day 9 day	Residence 3	SRS7581977
SL336575	1793146	Residences	Headboard	Indoor	NA	22.3957	114.2	Aboveground (closed area)	Indoor surface	Headboard	Wood	29	82	2017 July	Other	Other	residence 3 bed headboard day 10 night	Residence 3	SRS7581596
SL336577	1379755	Residences	Headboard	Indoor	NA	22.3955	114.2	Aboveground (closed area)	Indoor surface	Headboard	Wood	28.9	85	2017 July	Other	Other	residence 3 bed headboard day 9 night	Residence 3	SRS7581618
SL336595	1019662	Residences	Headboard	Indoor	NA	22.2756	114.169	Aboveground (closed area)	Indoor surface	Headboard	Wood	27.9	89	2017 July	Other	Other	residence 1 bed headboard day 3 night	Residence 1	SRS7581762
SL336612	1183490	Residences	Headboard	Indoor	NA	22.2757	114.169	Aboveground (closed area)	Indoor surface	Headboard	Wood	28.1	88	2017 July	Other	Other	residence 1 bed headboard day 5 night	Residence 1	SRS7581818
SL336623	1471727	Residences	Headboard	Indoor	NA	22.2755	114.169	Aboveground (closed area)	Indoor surface	Headboard	Wood	29.9	70	2017 July	Other	Other	residence 1 bed headboard day 8 night	Residence 1	SRS7581919
SL336628	1789331	Residences	Headboard	Indoor	NA	22.2754	114.169	Aboveground (closed area)	Indoor surface	Headboard	Wood	27.5	83	2017 July	Other	Other	residence 1 bed headboard day 6 night	Residence 1	SRS7581926
SL336629	1454310	Residences	Headboard	Indoor	NA	22.2756	114.169	Aboveground (closed area)	Indoor surface	Headboard	Wood	28.7	80	2017 July	Other	Other	residence 1 bed headboard day 7 night	Residence 1	SRS7581925
SL336645	365040	Residences	Headboard	Indoor	NA	22.2756	114.169	Aboveground (closed area)	Indoor surface	Headboard	Wood	29.2	82	2017 July	Other	Other	residence 1 bed headboard day 10 day	Residence 1	SRS7581940
SL336649	1659368	Residences	Headboard	Indoor	NA	22.2757	114.169	Aboveground (closed area)	Indoor surface	Headboard	Wood	28.4	84	2017 July	Other	Other	residence 1 bed headboard day 8 day	Residence 1	SRS7581945
SL336652	1647274	Residences	Headboard	Indoor	NA	22.2757	114.169	Aboveground (closed area)	Indoor surface	Headboard	Wood	26.9	92	2017 July	Other	Other	residence 1 bed headboard day 5 day	Residence 1	SRS7581949
SL336653	1380390	Residences	Headboard	Indoor	NA	22.2757	114.169	Aboveground (closed area)	Indoor surface	Headboard	Wood	30	78	2017 July	Other	Other	residence 1 bed headboard day 6 day	Residence 1	SRS7581951
SL336654	1367852	Residences	Headboard	Indoor	NA	22.2755	114.169	Aboveground (closed area)	Indoor surface	Headboard	Wood	28.1	80	2017 July	Other	Other	residence 1 bed headboard day 7 day	Residence 1	SRS7581950
SL336662	130341	Residences	Headboard	Indoor	NA	22.2755	114.169	Aboveground (closed area)	Indoor surface	Headboard	Wood	29	80	2017 July	Other	Other	Residence 1 bed headboard day 9 day	Residence 1	SRS7581960
SL336664	826077	Residences	Headboard	Indoor	NA	22.2754	114.169	Aboveground (open area)	Indoor surface	Headboard	Wood	27.6	83	2017 July	Other	Other	residence 1 bed headboard day 4 night	Residence 1	SRS7581962
SL336669	899159	Residences	Headboard	Indoor	NA	22.2756	114.169	Aboveground (closed area)	Indoor surface	Headboard	Wood	29	80	2017 July	Other	Other	residence 1 bed headboard day 9 night	Residence 1	SRS7581968
SL336707	2046273	Residences	Headboard	Indoor	NA	22.3949	114.199	Aboveground (closed area)	Indoor surface	Headboard	Wood	28.4	80	2017 July	Other	Other	residence 3 bed headboard day 4 day	Residence 3	SRS7581597
SL336708	712072	Residences	Headboard	Indoor	NA	22.3951	114.199	Aboveground (closed area)	Indoor surface	Headboard	Wood	26.7	90	2017 July	Other	Other	residence 3 bed headboard day 5 day	Residence 3	SRS7581598
SL336709	1293612	Residences	Headboard	Indoor	NA	22.3954	114.199	Aboveground (closed area)	Indoor surface	Headboard	Wood	29.7	78	2017 July	Other	Other	residence 3 bed headboard day 6 day	Residence 3	SRS7581599
SL336710	1515080	Residences	Headboard	Indoor	NA	22.3953	114.2	Aboveground (closed area)	Indoor surface	Headboard	Wood	29.7	74	2017 July	Other	Other	residence 3 bed headboard day 7 day	Residence 3	SRS7581600
SL336711	1556017	Residences	Headboard	Indoor	NA	22.3948	114.199	Aboveground (closed area)	Indoor surface	Headboard	Wood	28.3	86	2017 July	Other	Other	residence 3 bed headboard day 8 day	Residence 3	SRS7581601
SL336712	3184263	Residences	Headboard	Indoor	NA	22.3958	114.2	Aboveground (closed area)	Indoor surface	Headboard	Wood	28	90	2017 July	Other	Other	residence 3 bed headboard day 1 day	Residence 3	SRS7581602
SL336713	370297	Residences	Headboard	Indoor	NA	22.3955	114.2	Aboveground (closed area)	Indoor surface	Headboard	Wood	27	85	2017 July	Other	Other	residence 3 bed headboard day 2 day	Residence 3	SRS7581603
SL336714	1222498	Residences	Headboard	Indoor	NA	22.3956	114.2	Aboveground (closed area)	Indoor surface	Headboard	Wood	28	87	2017 July	Other	Other	residence 3 bed headboard day 3 day	Residence 3	SRS7581604
SL336753	1011363	Residences	Headboard	Indoor	NA	22.3951	114.2	Aboveground (closed area)	Indoor surface	Headboard	Wood	28.8	83	2017 July	Other	Other	residence 3 bed headboard day 2 night	Residence 3	SRS7581646
SL336756	1575753	Residences	Headboard	Indoor	NA	22.3952	114.2	Aboveground (closed area)	Indoor surface	Headboard	Wood	27.3	93	2017 July	Other	Other	residence 3 bed headboard day 5 night	Residence 3	SRS7581649
SL336757	1179114	Residences	Headboard	Indoor	NA	22.3951	114.199	Aboveground (closed area)	Indoor surface	Headboard	Wood	27.1	91	2017 July	Other	Other	residence 3 bed headboard day 6 night	Residence 3	SRS7581650
SL336758	428192	Residences	Headboard	Indoor	NA	22.3957	114.199	Aboveground (closed area)	Indoor surface	Headboard	Wood	28.3	82	2017 July	Other	Other	residence 3 bed headboard day 7 night	Residence 3	SRS7581652
SL336760	2203058	Residences	Headboard	Indoor	NA	22.3957	114.2	Aboveground (closed area)	Indoor surface	Headboard	Wood	28	95	2017 July	Other	Other	residence 3 bed headboard day 1 night	Residence 3	SRS7581654
SL336762	1342645	Residences	Headboard	Indoor	NA	22.3952	114.199	Aboveground (closed area)	Indoor surface	Headboard	Wood	28.2	85	2017 July	Other	Other	residence 3 bed headboard day 3 night	Residence 3	SRS7581656
SL336763	816588	Residences	Headboard	Indoor	NA	22.3955	114.2	Aboveground (closed area)	Indoor surface	Headboard	Wood	26.9	93	2017 July	Other	Other	residence 3 bed headboard day 4 night	Residence 3	SRS7581657
SL336775	1171625	Residences	Headboard	Indoor	NA	22.3957	114.2	Aboveground (closed area)	Indoor surface	Headboard	Wood	28.7	83	2017 July	Other	Other	residence 3 bed headboard day 8 night	Residence 3	SRS7581670
SL336801	1505237	Residences	Headboard	Indoor	NA	22.2755	114.169	Aboveground (closed area)	Indoor surface	Headboard	Wood	26.1	93	2017 July	Other	Other	residence 1 bed headboard day 1 day	Residence 1	SRS7581683
SL336831	2105855	Residences	Headboard	Indoor	NA	22.2756	114.169	Aboveground (closed area)	Indoor surface	Headboard	Wood	26.2	91	2017 July	Other	Other	residence 1 bed headboard day 1 night	Residence 1	SRS7581693
SL336840	1753296	Residences	Headboard	Indoor	NA	22.2758	114.169	Aboveground (closed area)	Indoor surface	Headboard	Wood	26.8	92	2017 July	Other	Other	Residence 1 bed headboard day 2 night	Residence 1	SRS7581699
SL342550	435295	Residences	Headboard	Indoor	NA	22.2757	114.169	Aboveground (closed area)	Indoor surface	Headboard	Wood	27.1	95	2017 July	Other	Other	residence 1 bed headboard day 3 day	Residence 1	SRS7581704
SL345920	2712648	Residences	Headboard	Indoor	NA	22.3716	114.186	Aboveground (closed area)	Indoor surface	Headboard	Metal	NA	NA	2017 July	Other	NA	residence 2 bed headboard day 2 day	Residence 2	SRS7581727
SL345924	1827704	Residences	Headboard	Indoor	NA	22.3707	114.185	Aboveground (closed area)	Indoor surface	Headboard	Metal	NA	NA	2017 July	Other	NA	res 2 bed headboard day 6 day	Residence 2	SRS7581732
SL345925	2036033	Residences	Headboard	Indoor	NA	22.3717	114.186	Aboveground (closed area)	Indoor surface	Headboard	Metal	NA	NA	2017 July	Other	NA	res 2 bed headboard day 7 day	Residence 2	SRS7581733
SL345926	2260219	Residences	Headboard	Indoor	NA	22.3716	114.186	Aboveground (closed area)	Indoor surface	Headboard	Metal	NA	NA	2017 July	Other	NA	res 2 bed headboard day 8 day	Residence 2	SRS7581734
SL345937	1458627	Residences	Headboard	Indoor	NA	22.371	114.185	Aboveground (closed area)	Indoor surface	Headboard	Metal	NA	NA	2017 July	Other	NA	residence 2 bed headboard day 3 day	Residence 2	SRS7581746
SL345938	2052507	Residences	Headboard	Indoor	NA	22.3709	114.185	Aboveground (closed area)	Indoor surface	Headboard	Metal	NA	NA	2017 July	Other	NA	res 2 bed headboard day 4 day	Residence 2	SRS7581747
SL345939	2475861	Residences	Headboard	Indoor	NA	22.3707	114.185	Aboveground (closed area)	Indoor surface	Headboard	Metal	NA	NA	2017 July	Other	NA	res 2 bed headboard day 5 day	Residence 2	SRS7581748
SL345943	2407861	Residences	Headboard	Indoor	NA	22.3715	114.186	Aboveground (closed area)	Indoor surface	Headboard	Metal	28	83	2017 July	Other	NA	residence 2 bed headboard day 1 day	Residence 2	SRS7581753
SL345956	1593356	Residences	Headboard	Indoor	NA	22.3707	114.185	Aboveground (closed area)	Indoor surface	Headboard	Metal	NA	NA	2017 July	Other	NA	res 2 bed headboard day 6 night	Residence 2	SRS7581767
SL345960	1128860	Residences	Headboard	Indoor	NA	22.3712	114.186	Aboveground (closed area)	Indoor surface	Headboard	Metal	NA	NA	2017 July	Other	NA	residence 2 bed headboard day 2 night	Residence 2	SRS7581771
SL345973	2239402	Residences	Headboard	Indoor	NA	22.3716	114.186	Aboveground (closed area)	Indoor surface	Headboard	Metal	NA	NA	2017 July	Other	NA	res .2 bed headboard day 7 night	Residence 2	SRS7581787
SL345978	1879603	Residences	Headboard	Indoor	NA	22.3705	114.185	Aboveground (closed area)	Indoor surface	Headboard	Metal	NA	NA	2017 July	Other	NA	res 2 bed headboard day 4 night	Residence 2	SRS7581791
SL345983	2656416	Residences	Headboard	Indoor	NA	22.3712	114.186	Aboveground (closed area)	Indoor surface	Headboard	Metal	NA	NA	2017 July	Other	NA	residence 2 bed headboard day 1 night	Residence 2	SRS7581798
SL345985	1408124	Residences	Headboard	Indoor	NA	22.3706	114.185	Aboveground (closed area)	Indoor surface	Headboard	Metal	NA	NA	2017 July	Other	NA	residence 2 bed headboard day 3 night	Residence 2	SRS7581800
SL345987	2024557	Residences	Headboard	Indoor	NA	22.371	114.185	Aboveground (closed area)	Indoor surface	Headboard	Metal	NA	NA	2017 July	Other	NA	res 2 bed headboard day 5 night	Residence 2	SRS7581802
SL345990	2393251	Residences	Headboard	Indoor	NA	22.372	114.185	Aboveground (closed area)	Indoor surface	Headboard	Metal	NA	NA	2017 July	Other	NA	res .2 bed headboard day 8 night	Residence 2	SRS7581805
SL346079	2324133	Residences	Headboard	Indoor	NA	22.3717	114.186	Aboveground (closed area)	Indoor surface	Headboard	Metal	NA	NA	2017 July	Other	NA	res 2 bed headboard day 9 day	Residence 2	SRS7581815
SL346081	2394391	Residences	Headboard	Indoor	NA	22.3354	114.174	Aboveground (closed area)	Indoor surface	Headboard	Wood	30	71	2017 July	Other	NA	residence 4 bed headboard day 8 day	Residence 4	SRS7581817
SL346085	2254166	Residences	Headboard	Indoor	NA	22.3356	114.174	Aboveground (closed area)	Indoor surface	Headboard	Wood	26.8	95	2017 July	Other	NA	residence 4 bed headboard day 2 night	Residence 4	SRS7581822
SL346086	1684977	Residences	Headboard	Indoor	NA	22.3356	114.174	Aboveground (closed area)	Indoor surface	Headboard	Wood	26.7	91	2017 July	Other	NA	residence 4 bed headboard day 1 night	Residence 4	SRS7581823
SL346097	2686056	Residences	Headboard	Indoor	NA	22.3357	114.174	Aboveground (closed area)	Indoor surface	Headboard	Wood	28.3	89	2017 July	Other	NA	residence 4 bed headboard day 5 day	Residence 4	SRS7581835
SL346098	3517511	Residences	Headboard	Indoor	NA	22.3355	114.174	Aboveground (closed area)	Indoor surface	Headboard	Wood	28	90	2017 July	Other	NA	residence 4 bed headboard day 4 night	Residence 4	SRS7581836
SL346099	2941327	Residences	Headboard	Indoor	NA	22.3359	114.174	Aboveground (closed area)	Indoor surface	Headboard	Wood	26.9	95	2017 July	Other	NA	residence 4 bed headboard day 3 day	Residence 4	SRS7581837
SL346106	3085239	Residences	Headboard	Indoor	NA	22.3356	114.174	Aboveground (closed area)	Indoor surface	Headboard	Wood	30.4	76	2017 July	Other	NA	residence 4 bed headboard day 9 day	Residence 4	SRS7581845
SL346107	3535898	Residences	Headboard	Indoor	NA	22.3357	114.174	Aboveground (closed area)	Indoor surface	Headboard	Wood	28.2	87	2017 July	Other	NA	residence 4 bed headboard day 4 night	Residence 4	SRS7581846
SL346110	2861689	Residences	Headboard	Indoor	NA	22.3358	114.174	Aboveground (closed area)	Indoor surface	Headboard	Wood	29.3	81	2017 July	Other	NA	residence 4 bed headboard day 2 day	Residence 4	SRS7581849
SL346120	3328991	Residences	Headboard	Indoor	NA	22.3357	114.174	Aboveground (closed area)	Indoor surface	Headboard	Wood	27.3	94	2017 July	Other	NA	residence 4 bed headboard day 5 night	Residence 4	SRS7581857
SL346124	3121618	Residences	Headboard	Indoor	NA	22.3355	114.174	Aboveground (closed area)	Indoor surface	Headboard	Wood	29.7	80	2017 July	Other	NA	residence 4 bed headboard day 6 day	Residence 4	SRS7581863
SL346156	3922180	Residences	Headboard	Indoor	NA	22.336	114.174	Aboveground (closed area)	Indoor surface	Headboard	Wood	28.7	84	2017 July	Other	NA	residence 4 bed headboard day 7 night	Residence 4	SRS7581891
SL346157	3028835	Residences	Headboard	Indoor	NA	22.3356	114.174	Aboveground (closed area)	Indoor surface	Headboard	Wood	30.5	79	2017 July	Other	NA	residence 4 bed headboard day 7 day	Residence 4	SRS7581892
SL346168	2216917	Residences	Headboard	Indoor	NA	22.3358	114.174	Aboveground (closed area)	Indoor surface	Headboard	Wood	28.9	83	2017 July	Other	NA	residence 4 bed headboard day 8 night	Residence 4	SRS7581903
SL336569	2297844	Public facilities	Handrail (subway exit)	Outdoor	NA	22.3955	114.198	Aboveground (mixed area)	Urban public surface	Handrail	Metal	28.4	89	2017 July	East Rail Line	Handrail	fo tan exit a handrail day 10 day	Residence 3	SRS7581943
SL336571	3271212	Public facilities	Handrail (subway exit)	Outdoor	NA	22.3955	114.198	Aboveground (mixed area)	Urban public surface	Handrail	Metal	29	82	2017 July	East Rail Line	Handrail	fo tan exit a handrail day 10 night	Residence 3	SRS7581965
SL336573	2797667	Public facilities	Handrail (subway exit)	Outdoor	NA	22.395	114.198	Aboveground (mixed area)	Urban public surface	Handrail	Metal	28.9	85	2017 July	East Rail Line	Handrail	fo tan exit a handrail day 9 night	Residence 3	SRS7581574
SL336576	2274086	Public facilities	Handrail (subway exit)	Outdoor	NA	22.3954	114.2	Aboveground (mixed area)	Urban public surface	Handrail	Metal	29.3	74	2017 July	East Rail Line	Handrail	fo tan exit a handrail day 9 day	Residence 3	SRS7581607
SL336598	1414031	Public facilities	Handrail (subway exit)	Outdoor	NA	22.2784	114.166	Underground	Urban public surface	Handrail	Metal	26.9	92	2017 July	South Island Line	Handrail	admiralty exit a day 3 night	Residence 1	SRS7581796
SL336619	550707	Public facilities	Handrail (subway exit)	Outdoor	NA	22.2787	114.166	Underground	Urban public surface	Handrail	Metal	28.5	87	2017 July	South Island Line	Handrail	Admiralty Exit A Day 5 Night	Residence 1	SRS7581873
SL336635	2313453	Public facilities	Handrail (subway exit)	Outdoor	NA	22.2784	114.166	Underground	Urban public surface	Handrail	Metal	28.1	80	2017 July	South Island Line	Handrail	Admiralty Exit A Day 7 Day	Residence 1	SRS7581933
SL336637	3641481	Public facilities	Handrail (subway exit)	Outdoor	NA	22.2782	114.166	Underground	Urban public surface	Handrail	Metal	29.9	70	2017 July	South Island Line	Handrail	Admiralty Exit A Day 8 Night	Residence 1	SRS7581935
SL336640	1832233	Public facilities	Handrail (subway exit)	Outdoor	NA	22.2789	114.166	Underground	Urban public surface	Handrail	Metal	27.6	83	2017 July	South Island Line	Handrail	Admiralty Exit A Day 4 Night	Residence 1	SRS7581936
SL336665	1645570	Public facilities	Handrail (subway exit)	Outdoor	NA	22.2787	114.166	Underground	Urban public surface	Handrail	Metal	30.5	76	2017 July	South Island Line	Handrail	Admiralty Exit A Day 6 Day	Residence 1	SRS7581963
SL336672	2430415	Public facilities	Handrail (subway exit)	Outdoor	NA	22.2781	114.166	Underground	Urban public surface	Handrail	Metal	29.5	70	2017 July	South Island Line	Handrail	Admiralty Exit A Day 7 Night	Residence 1	SRS7581971
SL336673	631830	Public facilities	Handrail (subway exit)	Outdoor	NA	22.2784	114.166	Underground	Urban public surface	Handrail	Metal	28.9	81	2017 July	South Island Line	Handrail	Admiralty Exit A Day 8 Day	Residence 1	SRS7581972
SL336674	2690954	Public facilities	Handrail (subway exit)	Outdoor	NA	22.2784	114.166	Underground	Urban public surface	Handrail	Metal	29	80	2017 July	South Island Line	Handrail	Admiralty exit A day 9 day	Residence 1	SRS7581973
SL336676	1565196	Public facilities	Handrail (subway exit)	Outdoor	NA	22.2786	114.167	Underground	Urban public surface	Handrail	Metal	26.9	92	2017 July	South Island Line	Handrail	Admiralty Exit A Day 5 Day	Residence 1	SRS7581975
SL336677	2748813	Public facilities	Handrail (subway exit)	Outdoor	NA	22.2785	114.166	Underground	Urban public surface	Handrail	Metal	27.5	83	2017 July	South Island Line	Handrail	admiralty Exit A Day 6 Night	Residence 1	SRS7581976
SL336678	1431699	Public facilities	Handrail (subway exit)	Outdoor	NA	22.279	114.166	Aboveground (closed area)	Urban public surface	Handrail	Metal	26.3	93	2017 July	South Island Line	Handrail	Admiralty Station Exit A Handrail Day 1 Day	Residence 1	SRS7581978
SL336686	419302	Public facilities	Handrail (subway exit)	Outdoor	NA	22.2787	114.166	Underground	Urban public surface	Handrail	Metal	29.2	80	2017 July	South Island Line	Handrail	Admiralty Station Exit A Handrail day 9 night	Residence 1	SRS7581985
SL336723	2323872	Public facilities	Handrail (subway exit)	Outdoor	NA	22.3952	114.198	Aboveground (mixed area)	Urban public surface	Handrail	Metal	28.4	80	2017 July	East Rail Line	Handrail	fo tan exit a handrail day 4 day	Residence 3	SRS7581614
SL336726	1863400	Public facilities	Handrail (subway exit)	Outdoor	NA	22.3957	114.199	Aboveground (mixed area)	Urban public surface	Handrail	Metal	29.7	74	2017 July	East Rail Line	Handrail	fo tan exit a handrail day 7 day	Residence 3	SRS7581617
SL336727	1867374	Public facilities	Handrail (subway exit)	Outdoor	NA	22.3955	114.198	Aboveground (mixed area)	Urban public surface	Handrail	Metal	28.3	86	2017 July	East Rail Line	Handrail	fo tan exit a handrail day 8 day	Residence 3	SRS7581619
SL336728	1725078	Public facilities	Handrail (subway exit)	Outdoor	NA	22.3955	114.198	Aboveground (mixed area)	Urban public surface	Handrail	Metal	28	90	2017 July	East Rail Line	Handrail	Fo Tan Exit A handrail day 1 day	Residence 3	SRS7581620
SL336729	2102215	Public facilities	Handrail (subway exit)	Outdoor	NA	22.395	114.198	Aboveground (mixed area)	Urban public surface	Handrail	Metal	27	85	2017 July	East Rail Line	Handrail	fo tan exit a handrail day 2 day	Residence 3	SRS7581621
SL336730	1765087	Public facilities	Handrail (subway exit)	Outdoor	NA	22.3953	114.198	Aboveground (mixed area)	Urban public surface	Handrail	Metal	28.2	85	2017 July	East Rail Line	Handrail	fo tan exit a handrail day 3 night	Residence 3	SRS7581622
SL336732	2597987	Public facilities	Handrail (subway exit)	Outdoor	NA	22.3951	114.198	Aboveground (mixed area)	Urban public surface	Handrail	Metal	26.7	90	2017 July	East Rail Line	Handrail	fo tan exit a handrail day 5 day	Residence 3	SRS7581624
SL336733	1806013	Public facilities	Handrail (subway exit)	Outdoor	NA	22.395	114.198	Aboveground (mixed area)	Urban public surface	Handrail	Metal	29.7	78	2017 July	East Rail Line	Handrail	fo tan exit a handrail day 6 day	Residence 3	SRS7581625
SL336738	1595528	Public facilities	Handrail (subway exit)	Outdoor	NA	22.3951	114.198	Aboveground (mixed area)	Urban public surface	Handrail	Metal	28	87	2017 July	East Rail Line	Handrail	fo tan exit a handrail day 3 day	Residence 3	SRS7581631
SL336742	2921344	Public facilities	Handrail (subway exit)	Outdoor	NA	22.3948	114.198	Aboveground (mixed area)	Urban public surface	Handrail	Metal	28.3	83	2017 July	East Rail Line	Handrail	fo tan exit a handrail day 7 night	Residence 3	SRS7581634
SL336744	2723784	Public facilities	Handrail (subway exit)	Outdoor	NA	22.3948	114.198	Aboveground (mixed area)	Urban public surface	Handrail	Metal	28	95	2017 July	East Rail Line	Handrail	fo tan exit a handrail day 1 night	Residence 3	SRS7581636
SL336747	2194233	Public facilities	Handrail (subway exit)	Outdoor	NA	22.3951	114.198	Aboveground (mixed area)	Urban public surface	Handrail	Metal	26.9	93	2017 July	East Rail Line	Handrail	fo tan exit a handrail day 4 night	Residence 3	SRS7581639
SL336749	2619525	Public facilities	Handrail (subway exit)	Outdoor	NA	22.3955	114.198	Aboveground (mixed area)	Urban public surface	Handrail	Metal	27.1	91	2017 July	East Rail Line	Handrail	fo tan exit a railing day 6 night	Residence 3	SRS7581642
SL336759	2097887	Public facilities	Handrail (subway exit)	Outdoor	NA	22.3951	114.198	Aboveground (mixed area)	Urban public surface	Handrail	Metal	28.7	83	2017 July	East Rail Line	Handrail	fo tan exit a handrail day 8 night	Residence 3	SRS7581653
SL336769	1472945	Public facilities	Handrail (subway exit)	Outdoor	NA	22.3951	114.198	Aboveground (mixed area)	Urban public surface	Handrail	Metal	28.8	83	2017 July	East Rail Line	Handrail	fo tan exit a handrail day 2 night	Residence 3	SRS7581664
SL336780	3003901	Public facilities	Handrail (subway exit)	Outdoor	NA	22.3951	114.198	Aboveground (mixed area)	Urban public surface	Handrail	Metal	27.3	93	2017 July	East Rail Line	Handrail	fo tan exit a handrail day 5 night	Residence 3	SRS7581676
SL336819	3298771	Public facilities	Handrail (subway exit)	Outdoor	NA	22.2787	114.166	Underground	Urban public surface	Handrail	Metal	28.2	84	2017 July	South Island Line	Handrail	Admiralty Station Exit A Handrail Day 2 day	Residence 1	SRS7581688
SL336835	1968664	Public facilities	Handrail (subway exit)	Outdoor	NA	22.2789	114.166	Underground	Urban public surface	Handrail	Metal	26.8	92	2017 July	South Island Line	Handrail	Admiralty Station Exit A Day 2 Night	Residence 1	SRS7581697
SL342552	2007777	Public facilities	Handrail (subway exit)	Outdoor	NA	22.2787	114.167	Underground	Urban public surface	Handrail	Metal	26.5	97	2017 July	South Island Line	Handrail	Admiralty exit A day 3 day	Residence 1	SRS7581706
SL345905	1884783	Public facilities	Handrail (subway exit)	Outdoor	NA	22.3722	114.178	Aboveground (mixed area)	Urban public surface	Handrail	Metal	29	86	2017 July	East Rail Line	NA	tai wai exit a handrail day 3 day	Residence 2	SRS7581711
SL345910	2244226	Public facilities	Handrail (subway exit)	Outdoor	NA	22.3721	114.178	Aboveground (mixed area)	Urban public surface	Handrail	Metal	31	69	2017 July	East Rail Line	NA	tai wai exit a handrail day 8 day	Residence 2	SRS7581716
SL345930	2592489	Public facilities	Handrail (subway exit)	Outdoor	NA	22.3729	114.179	Aboveground (mixed area)	Urban public surface	Handrail	Metal	29	84	2017 July	East Rail Line	NA	tai wai exit a handrail day 4 day	Residence 2	SRS7581738
SL345935	2596676	Public facilities	Handrail (subway exit)	Outdoor	NA	22.3727	114.179	Aboveground (mixed area)	Urban public surface	Handrail	Metal	28	83	2017 July	East Rail Line	NA	tai wai exit a handrail day 1 day	Residence 2	SRS7581744
SL345944	3023716	Public facilities	Handrail (subway exit)	Outdoor	NA	22.371	114.186	Aboveground (mixed area)	Urban public surface	Handrail	Metal	NA	NA	2017 July	East Rail Line	NA	tai wai exit a handrail day 2 day	Residence 2	SRS7581754
SL345947	3880280	Public facilities	Handrail (subway exit)	Outdoor	NA	22.3727	114.178	Aboveground (mixed area)	Urban public surface	Handrail	Metal	29	88	2017 July	East Rail Line	NA	tai wai exit a handrail day 5 day	Residence 2	SRS7581757
SL345948	1785453	Public facilities	Handrail (subway exit)	Outdoor	NA	22.3707	114.185	Aboveground (mixed area)	Urban public surface	Handrail	Metal	31	66	2017 July	East Rail Line	NA	tai wai exit a handrail day 6 day	Residence 2	SRS7581758
SL345949	2290090	Public facilities	Handrail (subway exit)	Outdoor	NA	22.3709	114.185	Aboveground (mixed area)	Urban public surface	Handrail	Metal	28	93	2017 July	East Rail Line	NA	tai wai exit a handrail day 7 day	Residence 2	SRS7581759
SL345953	1643892	Public facilities	Handrail (subway exit)	Outdoor	NA	22.3728	114.178	Aboveground (mixed area)	Urban public surface	Handrail	Metal	28	83	2017 July	East Rail Line	NA	tai wai exit a handrail day3 night	Residence 2	SRS7581763
SL345961	2150128	Public facilities	Handrail (subway exit)	Outdoor	NA	22.3709	114.185	Aboveground (mixed area)	Urban public surface	Handrail	Metal	28	86	2017 July	East Rail Line	NA	tai wai exit a handrail day 4 night	Residence 2	SRS7581772
SL345965	2280485	Public facilities	Handrail (subway exit)	Outdoor	NA	22.3728	114.179	Aboveground (mixed area)	Urban public surface	Handrail	Metal	30	73	2017 July	East Rail Line	NA	tai wai exit a handrail day 7 night	Residence 2	SRS7581777
SL345968	1700814	Public facilities	Handrail (subway exit)	Outdoor	NA	22.3724	114.178	Aboveground (mixed area)	Urban public surface	Handrail	Metal	28	83	2017 July	East Rail Line	NA	tai wai exit a handrail day 2 night	Residence 2	SRS7581780
SL345972	2648261	Public facilities	Handrail (subway exit)	Outdoor	NA	22.3725	114.178	Aboveground (mixed area)	Urban public surface	Handrail	Metal	28	93	2017 July	East Rail Line	NA	tai wai exit a exit day 6 night	Residence 2	SRS7581785
SL345974	2224236	Public facilities	Handrail (subway exit)	Outdoor	NA	22.3732	114.179	Aboveground (mixed area)	Urban public surface	Handrail	Metal	30	77	2017 July	East Rail Line	NA	tai wai exit a handrail day 8 night	Residence 2	SRS7581786
SL345979	2580332	Public facilities	Handrail (subway exit)	Outdoor	NA	22.3732	114.179	Aboveground (mixed area)	Urban public surface	Handrail	Metal	27	93	2017 July	East Rail Line	NA	tai wai exit a exit day 5 night	Residence 2	SRS7581792
SL345991	897476	Public facilities	Handrail (subway exit)	Outdoor	NA	22.3727	114.178	Aboveground (mixed area)	Urban public surface	Handrail	Metal	NA	NA	2017 July	East Rail Line	NA	tai wai exit a handrail day 1 night	Residence 2	SRS7581807
SL346084	2919861	Public facilities	Handrail (subway exit)	Outdoor	NA	22.3369	114.176	Underground	Urban public surface	Handrail	Metal	30.4	82	2017 July	East Rail Line	NA	Kowloon Tong Exit C Handrail day 2 day	Residence 4	SRS7581821
SL346091	2406974	Public facilities	Handrail (subway exit)	Outdoor	NA	22.3368	114.176	Underground	Urban public surface	Handrail	Metal	27	95	2017 July	East Rail Line	NA	Kowloon Tong Exit C Handrail day 2 night	Residence 4	SRS7581828
SL346102	2047536	Public facilities	Handrail (subway exit)	Outdoor	NA	22.3368	114.176	Underground	Urban public surface	Handrail	Metal	31.2	73	2017 July	East Rail Line	NA	Kowloon Tong Exit C Handrail day 7 day	Residence 4	SRS7581841
SL346112	2518990	Public facilities	Handrail (subway exit)	Outdoor	NA	22.3366	114.176	Underground	Urban public surface	Handrail	Metal	27.3	94	2017 July	East Rail Line	NA	Kowloon Tong Exit C Handrail day 5 night	Residence 4	SRS7581852
SL346117	1159791	Public facilities	Handrail (subway exit)	Outdoor	NA	22.3369	114.176	Underground	Urban public surface	Handrail	Metal	28.3	84	2017 July	East Rail Line	NA	Kowloon Tong Exit C Handrail day 6 night	Residence 4	SRS7581856
SL346123	1678541	Public facilities	Handrail (subway exit)	Outdoor	NA	22.3369	114.176	Underground	Urban public surface	Handrail	Metal	28.6	82	2017 July	East Rail Line	NA	Kowloon Tong Exit C Handrail day 7 night	Residence 4	SRS7581861
SL346132	3050991	Public facilities	Handrail (subway exit)	Outdoor	NA	22.3368	114.176	Underground	Urban public surface	Handrail	Metal	29.8	77	2017 July	East Rail Line	NA	Kowloon Tong Exit C Handrail day 9 day	Residence 4	SRS7581870
SL346141	2448941	Public facilities	Handrail (subway exit)	Outdoor	NA	22.3368	114.176	Underground	Urban public surface	Handrail	Metal	26.6	92	2017 July	East Rail Line	NA	Kowloon Tong Exit C Handrail day 1 night	Residence 4	SRS7581878
SL346145	1995079	Public facilities	Handrail (subway exit)	Outdoor	NA	22.3368	114.176	Underground	Urban public surface	Handrail	Metal	29.6	79	2017 July	East Rail Line	NA	Kowloon Tong Exit C Handrail day 4 day	Residence 4	SRS7581880
SL346148	1914710	Public facilities	Handrail (subway exit)	Outdoor	NA	22.3368	114.176	Underground	Urban public surface	Handrail	Metal	27.5	92	2017 July	East Rail Line	NA	Kowloon Tong Exit C Handrail day 3 day	Residence 4	SRS7581882
SL346158	2763129	Public facilities	Handrail (subway exit)	Outdoor	NA	22.3368	114.176	Underground	Urban public surface	Handrail	Metal	27.9	90	2017 July	East Rail Line	NA	Kowloon Tong Exit C Handrail day 4 night	Residence 4	SRS7581893
SL346159	3148435	Public facilities	Handrail (subway exit)	Outdoor	NA	22.3369	114.176	Underground	Urban public surface	Handrail	Metal	25.5	90	2017 July	East Rail Line	NA	Kowloon Tong Exit C Handrail day 5 day	Residence 4	SRS7581894
SL346161	2234066	Public facilities	Handrail (subway exit)	Outdoor	NA	22.3368	114.176	Underground	Urban public surface	Handrail	Metal	28.1	88	2017 July	East Rail Line	NA	Kowloon Tong Exit C Handrail day 3 night	Residence 4	SRS7581895
SL345455	3004629	Piers	Handrail (pier)	Outdoor	Wu Kai Sha	22.4312	114.237	Aboveground (open area)	Pier surface	Handrail	Metal	29	76	2017 July 2	NA	NA	NA	NA	SRS8735536
SL345456	2435422	Piers	Handrail (pier)	Outdoor	Wu Kai Sha	22.431	114.238	Aboveground (open area)	Pier surface	Handrail	Metal	29	76	2017 July 2	NA	NA	NA	NA	SRS8735549
SL345457	3844671	Piers	Handrail (pier)	Outdoor	Wu Kai Sha	22.431	114.238	Aboveground (open area)	Pier surface	Handrail	Metal	29	76	2017 July 2	NA	NA	NA	NA	SRS8735709
SL345458	5491144	Piers	Handrail (pier)	Outdoor	Wu Kai Sha	22.4311	114.237	Aboveground (open area)	Pier surface	Handrail	Metal	29	76	2017 July 2	NA	NA	NA	NA	SRS8735569
SL345459	4756855	Piers	Handrail (pier)	Outdoor	Wu Kai Sha	22.4312	114.238	Aboveground (open area)	Pier surface	Handrail	Metal	29	76	2017 July 2	NA	NA	NA	NA	SRS8735576
SL345475	763710	Piers	Handrail (pier)	Outdoor	Tai Mei Tuk	22.4678	114.233	Aboveground (open area)	Pier surface	Handrail	Metal	29	89	2017 July 2	NA	NA	NA	NA	SRS8735594
SL345476	592064	Piers	Handrail (pier)	Outdoor	Tai Mei Tuk	22.4679	114.233	Aboveground (open area)	Pier surface	Handrail	Metal	29	89	2017 July 2	NA	NA	NA	NA	SRS8735593
SL345477	604615	Piers	Handrail (pier)	Outdoor	Tai Mei Tuk	22.4681	114.233	Aboveground (open area)	Pier surface	Handrail	Metal	29	89	2017 July 2	NA	NA	NA	NA	SRS8735595
SL345478	678587	Piers	Handrail (pier)	Outdoor	Tai Mei Tuk	22.468	114.233	Aboveground (open area)	Pier surface	Handrail	Metal	29	89	2017 July 2	NA	NA	NA	NA	SRS8735596
SL345479	623490	Piers	Handrail (pier)	Outdoor	Tai Mei Tuk	22.4679	114.233	Aboveground (open area)	Pier surface	Handrail	Metal	29	89	2017 July 2	NA	NA	NA	NA	SRS8735598
SL345495	876733	Piers	Handrail (pier)	Outdoor	Sai Kung	22.3818	114.275	Aboveground (open area)	Pier surface	Handrail	Metal	29	79	2017 July 2	NA	NA	NA	NA	SRS8735615
SL345496	1704675	Piers	Handrail (pier)	Outdoor	Sai Kung	22.3814	114.274	Aboveground (open area)	Pier surface	Handrail	Metal	29	76	2017 July 2	NA	NA	NA	NA	SRS8735616
SL345497	1630635	Piers	Handrail (pier)	Outdoor	Sai Kung	22.3817	114.275	Aboveground (open area)	Pier surface	Handrail	Metal	29	79	2017 July 2	NA	NA	NA	NA	SRS8735617
SL345498	1243737	Piers	Handrail (pier)	Outdoor	Sai Kung	22.3813	114.275	Aboveground (open area)	Pier surface	Handrail	Metal	29	79	2017 July 2	NA	NA	NA	NA	SRS8735618
SL345499	1923600	Piers	Handrail (pier)	Outdoor	Sai Kung	22.3814	114.274	Aboveground (open area)	Pier surface	Handrail	Metal	29	79	2017 July 2	NA	NA	NA	NA	SRS8735619
SL345515	4333256	Piers	Handrail (pier)	Outdoor	Tuen Mun	22.3712	113.966	Aboveground (open area)	Pier surface	Handrail	Metal	31	69	2017 July 1	NA	NA	NA	NA	SRS8735638
SL345516	3139061	Piers	Handrail (pier)	Outdoor	Tuen Mun	22.3714	113.966	Aboveground (open area)	Pier surface	Handrail	Metal	31	69	2017 July 1	NA	NA	NA	NA	SRS8735637
SL345517	3745499	Piers	Handrail (pier)	Outdoor	Tuen Mun	22.3714	113.966	Aboveground (open area)	Pier surface	Handrail	Metal	31	69	2017 July 1	NA	NA	NA	NA	SRS8735640
SL345518	2567519	Piers	Handrail (pier)	Outdoor	Tuen Mun	22.371	113.974	Aboveground (open area)	Pier surface	Handrail	Metal	31	69	2017 July 1	NA	NA	NA	NA	SRS8735639
SL345519	4101485	Piers	Handrail (pier)	Outdoor	Tuen Mun	22.3713	113.966	Aboveground (open area)	Pier surface	Handrail	Metal	31	69	2017 July 1	NA	NA	NA	NA	SRS8735641
SL345526	1673797	Piers	Handrail (pier)	Outdoor	Tai O	22.2524	113.861	Aboveground (open area)	Pier surface	Handrail	Metal	31.4	74	2017 July 2	NA	NA	NA	NA	SRS8735649
SL345527	1907210	Piers	Handrail (pier)	Outdoor	Tai O	22.2523	113.861	Aboveground (open area)	Pier surface	Handrail	Metal	31.4	74	2017 July 2	NA	NA	NA	NA	SRS8735650
SL345534	3065672	Piers	Handrail (pier)	Outdoor	Tai O	22.2524	113.861	Aboveground (open area)	Pier surface	Handrail	Metal	31.4	74	2017 July 2	NA	NA	NA	NA	SRS8735658
SL345542	2030175	Piers	Handrail (pier)	Outdoor	Tai O	22.2523	113.861	Aboveground (open area)	Pier surface	Handrail	Metal	31.4	74	2017 July 2	NA	NA	NA	NA	SRS8735484
SL345544	2023436	Piers	Handrail (pier)	Outdoor	Peng Chau	22.2842	114.038	Aboveground (open area)	Pier surface	Handrail	Metal	33.1	70	2017 June 30	NA	NA	NA	NA	SRS8735486
SL345545	1281551	Piers	Handrail (pier)	Outdoor	Peng Chau	22.2842	114.038	Aboveground (open area)	Pier surface	Handrail	Metal	33.1	70	2017 June 30	NA	NA	NA	NA	SRS8735487
SL345546	3163312	Piers	Handrail (pier)	Outdoor	Peng Chau	22.2842	114.038	Aboveground (open area)	Pier surface	Handrail	Metal	33.1	70	2017 June 30	NA	NA	NA	NA	SRS8735488
SL345547	1896589	Piers	Handrail (pier)	Outdoor	Peng Chau	22.2842	114.038	Aboveground (open area)	Pier surface	Handrail	Metal	33.1	70	2017 June 30	NA	NA	NA	NA	SRS8735489
SL345548	2667741	Piers	Handrail (pier)	Outdoor	Peng Chau	22.2842	114.038	Aboveground (open area)	Pier surface	Handrail	Metal	33.1	70	2017 June 30	NA	NA	NA	NA	SRS8735490
SL345550	1362657	Piers	Handrail (pier)	Outdoor	Tai O	22.2525	113.861	Aboveground (open area)	Pier surface	Handrail	Metal	31.4	74	2017 July 2	NA	NA	NA	NA	SRS8735492
SL345576	3981995	Piers	Handrail (pier)	Outdoor	Cheung Chau	22.2084	114.028	Aboveground (open area)	Pier surface	Handrail	Metal	31.7	75	2017 June 29	NA	NA	NA	NA	SRS8735546
SL345577	3097987	Piers	Handrail (pier)	Outdoor	Cheung Chau	22.2084	114.028	Aboveground (open area)	Pier surface	Handrail	Metal	31.7	75	2017 June 29	NA	NA	NA	NA	SRS8735521
SL345578	3868416	Piers	Handrail (pier)	Outdoor	Cheung Chau	22.2085	114.028	Aboveground (open area)	Pier surface	Handrail	Metal	31.7	75	2017 June 29	NA	NA	NA	NA	SRS8735522
SL345579	4161739	Piers	Handrail (pier)	Outdoor	Cheung Chau	22.2086	114.028	Aboveground (open area)	Pier surface	Handrail	Metal	31.7	75	2017 June 29	NA	NA	NA	NA	SRS8735523
SL345580	2553199	Piers	Handrail (pier)	Outdoor	Cheung Chau	22.2084	114.028	Aboveground (open area)	Pier surface	Handrail	Metal	31.7	75	2017 June 29	NA	NA	NA	NA	SRS8735524
SL345581	1101028	Piers	Handrail (pier)	Outdoor	Sai Wan Ho	22.2892	114.22	Aboveground (open area)	Pier surface	Handrail	Metal	32.1	65	2017 July 1	NA	NA	NA	NA	SRS8735526
SL345589	1297983	Piers	Handrail (pier)	Outdoor	Sai Wan Ho	22.2894	114.219	Aboveground (open area)	Pier surface	Handrail	Metal	32.1	65	2017 July 1	NA	NA	NA	NA	SRS8735534
SL345597	1838970	Piers	Handrail (pier)	Outdoor	Sai Wan Ho	22.2894	114.219	Aboveground (open area)	Pier surface	Handrail	Metal	32.1	65	2017 July 1	NA	NA	NA	NA	SRS8735543
SL345605	1138829	Piers	Handrail (pier)	Outdoor	Sai Wan Ho	22.2894	114.22	Aboveground (open area)	Pier surface	Handrail	Metal	32.1	65	2017 July 1	NA	NA	NA	NA	SRS8735553
SL345608	1291803	Piers	Handrail (pier)	Outdoor	Yung Shue Wan	22.2263	114.109	Aboveground (open area)	Pier surface	Handrail	Metal	30.1	80	2017 June 29	NA	NA	NA	NA	SRS8735556
SL345609	1879671	Piers	Handrail (pier)	Outdoor	Yung Shue Wan	22.2262	114.109	Aboveground (open area)	Pier surface	Handrail	Metal	30.1	80	2017 June 29	NA	NA	NA	NA	SRS8735557
SL345610	2778967	Piers	Handrail (pier)	Outdoor	Yung Shue Wan	22.2263	114.109	Aboveground (open area)	Pier surface	Handrail	Metal	30.1	80	2017 June 29	NA	NA	NA	NA	SRS8735558
SL345611	2206313	Piers	Handrail (pier)	Outdoor	Yung Shue Wan	22.2266	114.109	Aboveground (open area)	Pier surface	Handrail	Metal	30.1	80	2017 June 29	NA	NA	NA	NA	SRS8735710
SL345612	1410684	Piers	Handrail (pier)	Outdoor	Yung Shue Wan	22.2262	114.109	Aboveground (open area)	Pier surface	Handrail	Metal	30.1	80	2017 June 29	NA	NA	NA	NA	SRS8735560
SL345613	5817141	Piers	Handrail (pier)	Outdoor	Sai Wan Ho	22.2894	114.22	Aboveground (open area)	Pier surface	Handrail	Metal	32.1	65	2017 July 1	NA	NA	NA	NA	SRS8735559
SL336567	3177080	Public facilities	Handrail (park)	Outdoor	NA	22.3959	114.199	Aboveground (open area)	Urban public surface	Handrail	Metal	28.4	89	2017 July	Other	Handrail	fo tan park railing day 10 day	Residence 3	SRS7581906
SL336578	3115457	Public facilities	Handrail (park)	Outdoor	NA	22.3956	114.2	Aboveground (open area)	Urban public surface	Handrail	Metal	29.3	74	2017 July	Other	Handrail	fo tan park handrail day 9 day	Residence 3	SRS7581629
SL336580	2289759	Public facilities	Handrail (park)	Outdoor	NA	22.396	114.2	Aboveground (open area)	Urban public surface	Handrail	Metal	28.9	85	2017 July	Other	Handrail	fo tan park railing day 9 night	Residence 3	SRS7581651
SL336581	2358596	Public facilities	Handrail (park)	Outdoor	NA	22.3956	114.2	Aboveground (open area)	Urban public surface	Handrail	Metal	29	82	2017 July	Other	Handrail	fo tan park railing day 10 night	Residence 3	SRS7581662
SL336596	5565824	Public facilities	Handrail (park)	Outdoor	NA	22.2758	114.169	Aboveground (open area)	Urban public surface	Handrail	Metal	28.5	80	2017 July	Other	Handrail	Kwong Ming Street Student Playground Handrail Day 4 Day	Residence 1	SRS7581773
SL336626	3597037	Public facilities	Handrail (park)	Outdoor	NA	22.2757	114.169	Aboveground (open area)	Urban public surface	Handrail	Metal	28.5	87	2017 July	Other	Handrail	Kwong Ming Street Student Playground Handrail Day 5 Night	Residence 1	SRS7581924
SL336630	4620932	Public facilities	Handrail (park)	Outdoor	NA	22.2755	114.169	Aboveground (open area)	Urban public surface	Handrail	Metal	29.9	70	2017 July	Other	Handrail	Kwong Ming Street Student Playground Handrail Day 8 Night	Residence 1	SRS7581928
SL336631	6118099	Public facilities	Handrail (park)	Outdoor	NA	22.2755	114.169	Aboveground (closed area)	Urban public surface	Handrail	Metal	31.1	74	2017 July	Other	Handrail	Kwong Ming Street Student Playground Handrail day 10 day	Residence 4	SRS7581929
SL336633	2591901	Public facilities	Handrail (park)	Outdoor	NA	22.2757	114.169	Aboveground (open area)	Urban public surface	Handrail	Metal	27.6	83	2017 July	Other	Handrail	Kwong Ming Street Student Playground Handrail Day 4 Night	Residence 1	SRS7581930
SL336642	4050082	Public facilities	Handrail (park)	Outdoor	NA	22.2759	114.169	Aboveground (open area)	Urban public surface	Handrail	Metal	28.1	80	2017 July	Other	Handrail	Kwong Ming Street Student Playground Handrail Day 7 Day	Residence 1	SRS7581938
SL336659	2204039	Public facilities	Handrail (park)	Outdoor	NA	22.2758	114.169	Aboveground (open area)	Urban public surface	Handrail	Metal	30	78	2017 July	Other	Handrail	Kwong Ming Street Student Playground Handrail Day 6 Day	Residence 1	SRS7581957
SL336667	3229894	Public facilities	Handrail (park)	Outdoor	NA	22.2757	114.169	Aboveground (open area)	Urban public surface	Handrail	Metal	28.9	81	2017 July	Other	Handrail	Kwong Ming Street Student Playground Handrail Day 8 Day	Residence 1	SRS7581966
SL336668	3077689	Public facilities	Handrail (park)	Outdoor	NA	22.2758	114.169	Aboveground (open area)	Urban public surface	Handrail	Metal	29	80	2017 July	Other	Handrail	Kwong Ming Street Student Playground Handrail Day 9 Day	Residence 1	SRS7581967
SL336671	3127011	Public facilities	Handrail (park)	Outdoor	NA	22.2757	114.169	Aboveground (open area)	Urban public surface	Handrail	Metal	27.5	83	2017 July	Other	Handrail	Kwong Ming Street Student Playground Handrail Day 6 Night	Residence 1	SRS7581970
SL336680	2552702	Public facilities	Handrail (park)	Outdoor	NA	22.2757	114.169	Aboveground (open area)	Urban public surface	Handrail	Metal	29.2	80	2017 July	Other	Handrail	Kwong Ming Street Student Playground Handrail day 9 night	Residence 1	SRS7581980
SL336682	2257632	Public facilities	Handrail (park)	Outdoor	NA	22.2758	114.169	Aboveground (open area)	Urban public surface	Handrail	Metal	26.9	92	2017 July	Other	Handrail	Kwong Ming Street Student Playground Handrail Day 5 Day	Residence 1	SRS7581982
SL336684	2858239	Public facilities	Handrail (park)	Outdoor	NA	22.2757	114.169	Aboveground (open area)	Urban public surface	Handrail	Metal	29.5	70	2017 July	Other	Handrail	Kwong Ming Street Student Playground Handrail Day 7 Night	Residence 1	SRS7581986
SL336720	2391187	Public facilities	Handrail (park)	Outdoor	NA	22.3959	114.2	Aboveground (open area)	Urban public surface	Handrail	Metal	28	90	2017 July	Other	Handrail	Fo Tan Park Railing Day 1 day	Residence 3	SRS7581611
SL336721	2028157	Public facilities	Handrail (park)	Outdoor	NA	22.3955	114.2	Aboveground (open area)	Urban public surface	Handrail	Metal	27	85	2017 July	Other	Handrail	fo tan park railing day 2 day	Residence 3	SRS7581612
SL336722	1864246	Public facilities	Handrail (park)	Outdoor	NA	22.3952	114.199	Aboveground (open area)	Urban public surface	Handrail	Metal	28.2	85	2017 July	Other	Handrail	fo tan park handrail day 3 night	Residence 3	SRS7581613
SL336724	2532095	Public facilities	Handrail (park)	Outdoor	NA	22.3955	114.2	Aboveground (closed area)	Urban public surface	Handrail	Metal	26.7	90	2017 July	Other	Handrail	fo tan park railing day 5 day	Residence 3	SRS7581615
SL336725	1091984	Public facilities	Handrail (park)	Outdoor	NA	22.3951	114.199	Aboveground (open area)	Urban public surface	Handrail	Metal	29.7	78	2017 July	Other	Handrail	fo tan park railing day 6 day	Residence 3	SRS7581616
SL336731	1147941	Public facilities	Handrail (park)	Outdoor	NA	22.3949	114.199	Aboveground (open area)	Urban public surface	Handrail	Metal	28.4	80	2017 July	Other	Handrail	fo tan park railing day 4 day	Residence 3	SRS7581623
SL336734	2149239	Public facilities	Handrail (park)	Outdoor	NA	22.3952	114.2	Aboveground (open area)	Urban public surface	Handrail	Metal	29.7	74	2017 July	Other	Handrail	fo tan park railing day 7 day	Residence 3	SRS7581626
SL336735	2604046	Public facilities	Handrail (park)	Outdoor	NA	22.3954	114.2	Aboveground (open area)	Urban public surface	Handrail	Metal	28.3	86	2017 July	Other	Handrail	fo tan park handrail day 8 day	Residence 3	SRS7581627
SL336736	2299538	Public facilities	Handrail (park)	Outdoor	NA	22.3956	114.199	Aboveground (open area)	Urban public surface	Handrail	Metal	28	95	2017 July	Other	Handrail	Fo Tan park railing day 1 night	Residence 3	SRS7581628
SL336739	1110009	Public facilities	Handrail (park)	Outdoor	NA	22.3955	114.2	Aboveground (open area)	Urban public surface	Handrail	Metal	26.9	93	2017 July	Other	Handrail	fo tan park railng day 4 night	Residence 3	SRS7581632
SL336741	2378117	Public facilities	Handrail (park)	Outdoor	NA	22.3956	114.2	Aboveground (open area)	Urban public surface	Handrail	Metal	27.1	91	2017 July	Other	Handrail	fo tan park railing day 6 night	Residence 3	SRS7581633
SL336746	2702962	Public facilities	Handrail (park)	Outdoor	NA	22.3945	114.199	Aboveground (open area)	Urban public surface	Handrail	Metal	28	87	2017 July	Other	Handrail	fo tan park handrail day 3 day	Residence 3	SRS7581638
SL336748	2098006	Public facilities	Handrail (park)	Outdoor	NA	22.3955	114.2	Aboveground (open area)	Urban public surface	Handrail	Metal	27.3	93	2017 July	Other	Handrail	fo tan park railing day 5 night	Residence 3	SRS7581641
SL336750	1841696	Public facilities	Handrail (park)	Outdoor	NA	22.3955	114.2	Aboveground (open area)	Urban public surface	Handrail	Metal	28.3	82	2017 July	Other	Handrail	fo tan park railing day 7 night	Residence 3	SRS7581643
SL336767	2486949	Public facilities	Handrail (park)	Outdoor	NA	22.3956	114.199	Aboveground (open area)	Urban public surface	Handrail	Metal	28.7	83	2017 July	Other	Handrail	fo tan park railing day 8 night	Residence 3	SRS7581661
SL336777	1381237	Public facilities	Handrail (park)	Outdoor	NA	22.3955	114.2	Aboveground (open area)	Urban public surface	Handrail	Metal	28.8	83	2017 July	Other	Handrail	fo tan park railing day 2 night	Residence 3	SRS7581672
SL336804	5811461	Public facilities	Handrail (park)	Outdoor	NA	22.2758	114.169	Aboveground (open area)	Urban public surface	Handrail	Metal	25.8	96	2017 July	Other	Handrail	Kwong Ming Street Student Playground Handrail Day 1 Day	Residence 1	SRS7581686
SL336817	5271923	Public facilities	Handrail (park)	Outdoor	NA	22.2757	114.169	Aboveground (open area)	Urban public surface	Handrail	Metal	28.2	84	2017 July	Other	Handrail	Kwong Ming Street Student Playground Handrail day 2 day	Residence 1	SRS7581687
SL336822	5503024	Public facilities	Handrail (park)	Outdoor	NA	22.2757	114.169	Aboveground (open area)	Urban public surface	Handrail	Metal	26.8	92	2017 July	Other	Handrail	Kwong Ming Street Student Playground Handrail day 2 night	Residence 1	SRS7581690
SL336839	6545192	Public facilities	Handrail (park)	Outdoor	NA	22.2757	114.169	Aboveground (open area)	Urban public surface	Handrail	Metal	26.2	92	2017 July	Other	Handrail	Kwong Ming Street Student Playground Handrail Day 1 Night	Residence 1	SRS7581698
SL342551	4029390	Public facilities	Handrail (park)	Outdoor	NA	22.2757	114.169	Aboveground (open area)	Urban public surface	Handrail	Metal	26.5	97	2017 July	Other	Handrail	Kwong Ming Street Student Playground Handrail day 3 day	Residence 1	SRS7581705
SL345903	3600308	Public facilities	Handrail (park)	Outdoor	NA	22.3709	114.185	Aboveground (closed area)	Urban public surface	Handrail	Metal	28	83	2017 July	Other	NA	Sun Tin Village Park Handrail day 1 day	Residence 2	SRS7581709
SL345908	2682538	Public facilities	Handrail (park)	Outdoor	NA	22.3714	114.185	Aboveground (open area)	Urban public surface	Handrail	Metal	31	66	2017 July	Other	NA	Sun Tin Village Park Handrail day 6 day	Residence 2	SRS7581714
SL345913	3283667	Public facilities	Handrail (park)	Outdoor	NA	22.3708	114.185	Aboveground (open area)	Urban public surface	Handrail	Metal	29	86	2017 July	Other	NA	Sun Tin Village Park Handrail day 3 day	Residence 2	SRS7581720
SL345917	5709496	Public facilities	Handrail (park)	Outdoor	NA	22.3716	114.186	Aboveground (open area)	Urban public surface	Handrail	Metal	28	93	2017 July	Other	NA	Sun Tin Village Park Handrail day 7 day	Residence 2	SRS7581724
SL345922	5384860	Public facilities	Handrail (park)	Outdoor	NA	22.371	114.185	Aboveground (closed area)	Urban public surface	Handrail	Metal	29	84	2017 July	Other	NA	Sun Tin Village Park Handrail day 4 day	Residence 2	SRS7581730
SL345923	3864332	Public facilities	Handrail (park)	Outdoor	NA	22.3705	114.185	Aboveground (open area)	Urban public surface	Handrail	Metal	29	88	2017 July	Other	NA	Sun Tin Village Park Handrail day 5 day	Residence 2	SRS7581731
SL345928	3980977	Public facilities	Handrail (park)	Outdoor	NA	22.371	114.185	Aboveground (open area)	Urban public surface	Handrail	Metal	29	85	2017 July	Other	NA	Sun Tin Village Park Handrail day 2 day	Residence 2	SRS7581736
SL345942	2534086	Public facilities	Handrail (park)	Outdoor	NA	22.3717	114.185	Aboveground (closed area)	Urban public surface	Handrail	Metal	31	69	2017 July	Other	NA	Sun Tin Village Park Handrail day 8 day	Residence 2	SRS7581752
SL345951	3306420	Public facilities	Handrail (park)	Outdoor	NA	22.3712	114.185	Aboveground (open area)	Urban public surface	Handrail	Metal	NA	NA	2017 July	Other	NA	Sun Tin Village Park Handrail day 1 night	Residence 2	SRS7581761
SL345963	3857908	Public facilities	Handrail (park)	Outdoor	NA	22.3709	114.185	Aboveground (open area)	Urban public surface	Handrail	Metal	27	93	2017 July	Other	NA	Sun Tin Village Park Handrail day 5 night	Residence 2	SRS7581775
SL345966	5484308	Public facilities	Handrail (park)	Outdoor	NA	22.3714	114.186	Aboveground (closed area)	Urban public surface	Handrail	Metal	30	77	2017 July	Other	NA	Sun Tin Village Park Handrail day 8 night	Residence 2	SRS7581778
SL345980	6574948	Public facilities	Handrail (park)	Outdoor	NA	22.371	114.185	Aboveground (open area)	Urban public surface	Handrail	Metal	28	93	2017 July	Other	NA	Sun Tin Village Park Handrail day 6 night	Residence 2	SRS7581793
SL345992	6067031	Public facilities	Handrail (park)	Outdoor	NA	22.3712	114.186	Aboveground (open area)	Urban public surface	Handrail	Metal	NA	NA	2017 July	Other	NA	Sun Tin Village Park Handrail day 2 night	Residence 2	SRS7581809
SL345993	5020085	Public facilities	Handrail (park)	Outdoor	NA	22.3709	114.185	Aboveground (open area)	Urban public surface	Handrail	Metal	28	83	2017 July	Other	NA	Sun Tin Village Park Handrail day 3 night	Residence 2	SRS7581808
SL345994	5272519	Public facilities	Handrail (park)	Outdoor	NA	22.3712	114.185	Aboveground (open area)	Urban public surface	Handrail	Metal	28	86	2017 July	Other	NA	Sun Tin Village Park Handrail day 4 night	Residence 2	SRS7581810
SL345997	4425713	Public facilities	Handrail (park)	Outdoor	NA	22.3716	114.185	Aboveground (open area)	Urban public surface	Handrail	Metal	30	73	2017 July	Other	NA	Sun Tin Village Park Handrail day 7 night	Residence 2	SRS7581813
SL346093	2906613	Public facilities	Handrail (park)	Outdoor	NA	22.336	114.173	Aboveground (open area)	Urban public surface	Handrail	Metal	30.3	76	2017 July	Other	Handrail	CityU Campus Handrail day 6 day	Residence 4	SRS7581832
SL346096	1738821	Public facilities	Handrail (park)	Outdoor	NA	22.3365	114.172	Aboveground (open area)	Urban public surface	Handrail	Metal	25.5	90	2017 July	Other	Handrail	CityU Campus Handrail day 5 day	Residence 4	SRS7581834
SL346116	4108719	Public facilities	Handrail (park)	Outdoor	NA	22.3365	114.172	Aboveground (open area)	Urban public surface	Handrail	Metal	30.9	78	2017 July	Other	Handrail	CityU Campus Handrail day 7 day	Residence 4	SRS7581855
SL346121	2458843	Public facilities	Handrail (park)	Outdoor	NA	22.3362	114.172	Aboveground (open area)	Urban public surface	Handrail	Metal	30.1	79	2017 July	Other	Handrail	CityU Campus Handrail day 9 day	Residence 4	SRS7581859
SL346125	1614983	Public facilities	Handrail (park)	Outdoor	NA	22.3367	114.171	Aboveground (open area)	Urban public surface	Handrail	Metal	26.9	94	2017 July	Other	Handrail	CityU Campus Handrail day 2 night	Residence 4	SRS7581864
SL346130	439184	Public facilities	Handrail (park)	Outdoor	NA	22.3367	114.172	Aboveground (open area)	Urban public surface	Handrail	Metal	28.1	88	2017 July	Other	Handrail	CityU Campus Handrail day 3 night	Residence 4	SRS7581868
SL346131	1055630	Public facilities	Handrail (park)	Outdoor	NA	22.3362	114.172	Aboveground (closed area)	Urban public surface	Handrail	Metal	27.4	91	2017 July	Other	Handrail	CityU Campus Handrail day 3 day	Residence 4	SRS7581869
SL346133	4391846	Public facilities	Handrail (park)	Outdoor	NA	22.3364	114.172	Aboveground (open area)	Urban public surface	Handrail	Metal	28.7	82	2017 July	Other	Handrail	CityU Campus Handrail day 7 night	Residence 4	SRS7581871
SL346134	5728022	Public facilities	Handrail (park)	Outdoor	NA	22.3362	114.172	Aboveground (open area)	Urban public surface	Handrail	Metal	29.8	67	2017 July	Other	Handrail	CityU Campus Handrail day 8 day	Residence 4	SRS7581872
SL346136	3409022	Public facilities	Handrail (park)	Outdoor	NA	22.3363	114.172	Aboveground (open area)	Urban public surface	Handrail	Metal	27.9	90	2017 July	Other	Handrail	CityU Campus Handrail day 4 night	Residence 4	SRS7581874
SL346140	418297	Public facilities	Handrail (park)	Outdoor	NA	22.3363	114.172	Aboveground (open area)	Urban public surface	Handrail	Metal	27.3	94	2017 July	Other	Handrail	CityU Campus Handrail day 5 night	Residence 4	SRS7581877
SL346146	4395612	Public facilities	Handrail (park)	Outdoor	NA	22.3363	114.172	Aboveground (open area)	Urban public surface	Handrail	Metal	28.3	84	2017 July	Other	Handrail	CityU Campus Handrail day 6 night	Residence 4	SRS7581881
SL346152	1171965	Public facilities	Handrail (park)	Outdoor	NA	22.3364	114.172	Aboveground (open area)	Urban public surface	Handrail	Metal	29.4	78	2017 July	Other	Handrail	CityU Campus Handrail day 4 day	Residence 4	SRS7581890
SL346165	2480515	Public facilities	Handrail (park)	Outdoor	NA	22.3365	114.172	Aboveground (open area)	Urban public surface	Handrail	Metal	26.7	93	2017 July	Other	Handrail	CityU Campus Handrail Day 1 night	Residence 4	SRS7581900
SL346170	1325561	Public facilities	Handrail (park)	Outdoor	NA	22.3371	114.171	Aboveground (open area)	Urban public surface	Handrail	Metal	28.7	82	2017 July	Other	Handrail	CityU Campus Handrail day 8 night	Residence 4	SRS7581905
SL345445	8570791	Piers	Floor	Outdoor	Wu Kai Sha	22.4311	114.237	Aboveground (open area)	Pier surface	Floor	Concrete	29	76	2017 July 2	NA	NA	NA	NA	SRS8735610
SL345446	8006322	Piers	Floor	Outdoor	Wu Kai Sha	22.4314	114.238	Aboveground (open area)	Pier surface	Floor	Concrete	29	76	2017 July 2	NA	NA	NA	NA	SRS8735620
SL345447	7632064	Piers	Floor	Outdoor	Wu Kai Sha	22.4309	114.238	Aboveground (open area)	Pier surface	Floor	Concrete	29	76	2017 July 2	NA	NA	NA	NA	SRS8735632
SL345448	6165877	Piers	Floor	Outdoor	Wu Kai Sha	22.431	114.238	Aboveground (open area)	Pier surface	Floor	Concrete	29	76	2017 July 2	NA	NA	NA	NA	SRS8735642
SL345449	4915784	Piers	Floor	Outdoor	Wu Kai Sha	22.4309	114.238	Aboveground (open area)	Pier surface	Floor	Concrete	29	76	2017 July 2	NA	NA	NA	NA	SRS8735654
SL345465	3863276	Piers	Floor	Outdoor	Tai Mei Tuk	22.4681	114.233	Aboveground (open area)	Pier surface	Floor	Concrete	29	89	2017 July 2	NA	NA	NA	NA	SRS8735582
SL345466	4471918	Piers	Floor	Outdoor	Tai Mei Tuk	22.4681	114.233	Aboveground (open area)	Pier surface	Floor	Concrete	29	89	2017 July 2	NA	NA	NA	NA	SRS8735583
SL345467	4884947	Piers	Floor	Outdoor	Tai Mei Tuk	22.468	114.233	Aboveground (open area)	Pier surface	Floor	Concrete	29	89	2017 July 2	NA	NA	NA	NA	SRS8735584
SL345468	4071142	Piers	Floor	Outdoor	Tai Mei Tuk	22.4678	114.233	Aboveground (open area)	Pier surface	Floor	Concrete	29	89	2017 July 2	NA	NA	NA	NA	SRS8735585
SL345469	7615677	Piers	Floor	Outdoor	Tai Mei Tuk	22.4681	114.233	Aboveground (open area)	Pier surface	Floor	Concrete	29	89	2017 July 2	NA	NA	NA	NA	SRS8735586
SL345485	3158728	Piers	Floor	Outdoor	Sai Kung	22.3818	114.274	Aboveground (open area)	Pier surface	Floor	Concrete	29	79	2017 July 2	NA	NA	NA	NA	SRS8735603
SL345486	3394758	Piers	Floor	Outdoor	Sai Kung	22.3821	114.275	Aboveground (open area)	Pier surface	Floor	Concrete	29	79	2017 July 2	NA	NA	NA	NA	SRS8735605
SL345487	2147860	Piers	Floor	Outdoor	Sai Kung	22.382	114.275	Aboveground (open area)	Pier surface	Floor	Concrete	29	79	2017 July 2	NA	NA	NA	NA	SRS8735607
SL345488	2912138	Piers	Floor	Outdoor	Sai Kung	22.3817	114.275	Aboveground (open area)	Pier surface	Floor	Concrete	29	79	2017 July 2	NA	NA	NA	NA	SRS8735606
SL345489	3250024	Piers	Floor	Outdoor	Sai Kung	22.3818	114.275	Aboveground (open area)	Pier surface	Floor	Concrete	29	79	2017 July 2	NA	NA	NA	NA	SRS8735608
SL345505	4236097	Piers	Floor	Outdoor	Tuen Mun	22.3714	113.966	Aboveground (open area)	Pier surface	Floor	Concrete	31	69	2017 July 1	NA	NA	NA	NA	SRS8735626
SL345506	3433438	Piers	Floor	Outdoor	Tuen Mun	22.3715	113.966	Aboveground (open area)	Pier surface	Floor	Concrete	31	69	2017 July 1	NA	NA	NA	NA	SRS8735627
SL345507	4882254	Piers	Floor	Outdoor	Tuen Mun	22.3711	113.966	Aboveground (open area)	Pier surface	Floor	Concrete	31	69	2017 July 1	NA	NA	NA	NA	SRS8735628
SL345508	4081015	Piers	Floor	Outdoor	Tuen Mun	22.3716	113.966	Aboveground (open area)	Pier surface	Floor	Concrete	31	69	2017 July 1	NA	NA	NA	NA	SRS8735629
SL345509	3600816	Piers	Floor	Outdoor	Tuen Mun	22.3714	113.966	Aboveground (open area)	Pier surface	Floor	Concrete	31	69	2017 July 1	NA	NA	NA	NA	SRS8735630
SL345525	3289284	Piers	Floor	Outdoor	Sai Wan Ho	22.2893	114.22	Aboveground (open area)	Pier surface	Floor	Concrete	32.1	65	2017 July 1	NA	NA	NA	NA	SRS8735648
SL345528	6540893	Piers	Floor	Outdoor	Peng Chau	22.2843	114.038	Aboveground (open area)	Pier surface	Floor	Concrete	33.1	70	2017 June 30	NA	NA	NA	NA	SRS8735651
SL345529	4241391	Piers	Floor	Outdoor	Peng Chau	22.2843	114.038	Aboveground (open area)	Pier surface	Floor	Concrete	33.1	70	2017 June 30	NA	NA	NA	NA	SRS8735652
SL345530	3811891	Piers	Floor	Outdoor	Peng Chau	22.2843	114.038	Aboveground (open area)	Pier surface	Floor	Concrete	33.1	70	2017 June 30	NA	NA	NA	NA	SRS8735653
SL345531	2931934	Piers	Floor	Outdoor	Peng Chau	22.2843	114.038	Aboveground (open area)	Pier surface	Floor	Concrete	33.1	70	2017 June 30	NA	NA	NA	NA	SRS8735655
SL345532	11583510	Piers	Floor	Outdoor	Peng Chau	22.2843	114.038	Aboveground (open area)	Pier surface	Floor	Concrete	33.1	70	2017 June 30	NA	NA	NA	NA	SRS8735656
SL345533	6207067	Piers	Floor	Outdoor	Sai Wan Ho	22.2892	114.22	Aboveground (open area)	Pier surface	Floor	Concrete	32.1	65	2017 July 1	NA	NA	NA	NA	SRS8735657
SL345560	4607186	Piers	Floor	Outdoor	Cheung Chau	22.208	114.028	Aboveground (open area)	Pier surface	Floor	Concrete	31.7	75	2017 June 29	NA	NA	NA	NA	SRS8735503
SL345561	4619701	Piers	Floor	Outdoor	Cheung Chau	22.2081	114.029	Aboveground (open area)	Pier surface	Floor	Concrete	31.7	75	2017 June 29	NA	NA	NA	NA	SRS8735505
SL345562	5615368	Piers	Floor	Outdoor	Cheung Chau	22.2079	114.028	Aboveground (open area)	Pier surface	Floor	Concrete	31.7	75	2017 June 29	NA	NA	NA	NA	SRS8735506
SL345563	5874476	Piers	Floor	Outdoor	Cheung Chau	22.208	114.028	Aboveground (open area)	Pier surface	Floor	Concrete	31.7	75	2017 June 29	NA	NA	NA	NA	SRS8735507
SL345564	3633305	Piers	Floor	Outdoor	Cheung Chau	22.208	114.029	Aboveground (open area)	Pier surface	Floor	Concrete	31.7	75	2017 June 29	NA	NA	NA	NA	SRS8735508
SL345575	9977084	Piers	Floor	Outdoor	Tai O	22.2523	113.86	Aboveground (open area)	Pier surface	Floor	Concrete	31.4	74	2017 July 2	NA	NA	NA	NA	SRS8735520
SL345583	6047905	Piers	Floor	Outdoor	Tai O	22.2523	113.861	Aboveground (open area)	Pier surface	Floor	Concrete	31.4	74	2017 July 2	NA	NA	NA	NA	SRS8735528
SL345591	5784959	Piers	Floor	Outdoor	Tai O	22.2525	113.861	Aboveground (open area)	Pier surface	Floor	Concrete	31.4	74	2017 July 2	NA	NA	NA	NA	SRS8735537
SL345593	5672522	Piers	Floor	Outdoor	Yung Shue Wan	22.2262	114.109	Aboveground (open area)	Pier surface	Floor	Concrete	30.1	80	2017 June 29	NA	NA	NA	NA	SRS8735539
SL345594	7770635	Piers	Floor	Outdoor	Yung Shue Wan	22.2264	114.109	Aboveground (open area)	Pier surface	Floor	Concrete	30.1	80	2017 June 29	NA	NA	NA	NA	SRS8735540
SL345595	6909283	Piers	Floor	Outdoor	Yung Shue Wan	22.2262	114.109	Aboveground (open area)	Pier surface	Floor	Concrete	30.1	80	2017 June 29	NA	NA	NA	NA	SRS8735541
SL345596	7964883	Piers	Floor	Outdoor	Yung Shue Wan	22.226	114.109	Aboveground (open area)	Pier surface	Floor	Concrete	30.1	80	2017 June 29	NA	NA	NA	NA	SRS8735542
SL345598	4105789	Piers	Floor	Outdoor	Sai Wan Ho	22.2893	114.219	Aboveground (open area)	Pier surface	Floor	Concrete	32.1	65	2017 July 1	NA	NA	NA	NA	SRS8735544
SL345599	11038412	Piers	Floor	Outdoor	Tai O	22.2522	113.861	Aboveground (open area)	Pier surface	Floor	Concrete	31.4	74	2017 July 2	NA	NA	NA	NA	SRS8735545
SL345600	3395276	Piers	Floor	Outdoor	Yung Shue Wan	22.2263	114.109	Aboveground (open area)	Pier surface	Floor	Concrete	30.1	80	2017 June 29	NA	NA	NA	NA	SRS8735547
SL345606	4310068	Piers	Floor	Outdoor	Sai Wan Ho	22.2894	114.22	Aboveground (open area)	Pier surface	Floor	Concrete	32.1	65	2017 July 1	NA	NA	NA	NA	SRS8735555
SL345607	11032392	Piers	Floor	Outdoor	Tai O	22.2523	113.86	Aboveground (open area)	Pier surface	Floor	Concrete	31.4	74	2017 July 2	NA	NA	NA	NA	SRS8735554
SL345614	6291370	Piers	Floor	Outdoor	Sai Wan Ho	22.2893	114.22	Aboveground (open area)	Pier surface	Floor	Concrete	32.1	65	2017 July 1	NA	NA	NA	NA	SRS8735561
SL336566	158522	Residences	Doorknob	Indoor	NA	22.3956	114.2	Aboveground (closed area)	Indoor surface	Door knob	Metal	28.4	89	2017 July	Other	Other	residence 3 door knob day 10 day	Residence 3	SRS7581795
SL336574	1023978	Residences	Doorknob	Indoor	NA	22.3954	114.2	Aboveground (closed area)	Indoor surface	Door knob	Metal	29.3	74	2017 July	Other	Other	residence 3 door knob day 9 day	Residence 3	SRS7581585
SL336579	3061364	Residences	Doorknob	Indoor	NA	22.3961	114.2	Aboveground (closed area)	Indoor surface	Door knob	Metal	28.9	85	2017 July	Other	Other	residence 3 door knob day 9 night	Residence 3	SRS7581640
SL336586	2137111	Residences	Doorknob	Indoor	NA	22.3958	114.2	Aboveground (closed area)	Indoor surface	Door knob	Metal	29	82	2017 July	Other	Other	residence 3 door knob day 10 night	Residence 3	SRS7581718
SL336589	1893208	Residences	Doorknob	Indoor	NA	22.2757	114.169	Aboveground (closed area)	Indoor surface	Door knob	Metal	27.9	89	2017 July	Other	Other	residence 1 door knob day 3 night	Residence 1	SRS7581740
SL336597	1549284	Residences	Doorknob	Indoor	NA	22.2757	114.169	Aboveground (closed area)	Indoor surface	Door knob	Metal	28.2	82	2017 July	Other	Other	Residence 1 door knob day 4 day	Residence 1	SRS7581784
SL336613	1197461	Residences	Doorknob	Indoor	NA	22.2755	114.169	Aboveground (closed area)	Indoor surface	Door knob	Metal	28.1	88	2017 July	Other	Other	residence 1 door knob day 5 night	Residence 1	SRS7581829
SL336616	1528329	Residences	Doorknob	Indoor	NA	22.2755	114.169	Aboveground (closed area)	Indoor surface	Door knob	Metal	29.9	70	2017 July	Other	Other	residence 1 door knob day 8 night	Residence 1	SRS7581862
SL336621	1245515	Residences	Doorknob	Indoor	NA	22.2757	114.169	Aboveground (closed area)	Indoor surface	Door knob	Metal	27.5	83	2017 July	Other	Other	residence 1 door knob day 6 night	Residence 1	SRS7581896
SL336636	1819452	Residences	Doorknob	Indoor	NA	22.2757	114.169	Aboveground (closed area)	Indoor surface	Door knob	Metal	28.7	80	2017 July	Other	Other	residence 1 door knob day 7 night	Residence 1	SRS7581934
SL336643	1067389	Residences	Doorknob	Indoor	NA	22.2757	114.169	Aboveground (closed area)	Indoor surface	Door knob	Metal	28.4	84	2017 July	Other	Other	residential 1 door knob day 8 day	Residence 1	SRS7581939
SL336646	118162	Residences	Doorknob	Indoor	NA	22.2757	114.169	Aboveground (closed area)	Indoor surface	Door knob	Metal	26.9	92	2017 July	Other	Other	residence 1 door knob day 5 day	Residence 1	SRS7581942
SL336647	1059981	Residences	Doorknob	Indoor	NA	22.2755	114.169	Aboveground (closed area)	Indoor surface	Door knob	Metal	30	78	2017 July	Other	Other	residence 1 door knob day 6 day	Residence 1	SRS7581944
SL336648	1076034	Residences	Doorknob	Indoor	NA	22.2756	114.169	Aboveground (closed area)	Indoor surface	Door knob	Metal	28.1	80	2017 July	Other	Other	residence 1 door knob day 7 day	Residence 1	SRS7581946
SL336651	1494188	Residences	Doorknob	Indoor	NA	22.2757	114.169	Aboveground (closed area)	Indoor surface	Door knob	Metal	29.2	82	2017 July	Other	Other	residence 1 door knob day 10 day	Residence 1	SRS7581948
SL336656	899078	Residences	Doorknob	Indoor	NA	22.2757	114.169	Aboveground (closed area)	Indoor surface	Door knob	Metal	29	80	2017 July	Other	Other	Residence 1 door knob day 9 day	Residence 1	SRS7581953
SL336675	1427888	Residences	Doorknob	Indoor	NA	22.2754	114.169	Aboveground (closed area)	Indoor surface	Door knob	Metal	29	80	2017 July	Other	Other	residence 1 door knob day 9 night	Residence 1	SRS7581974
SL336704	1423191	Residences	Doorknob	Indoor	NA	22.3959	114.199	Aboveground (closed area)	Indoor surface	Door knob	Metal	28	90	2017 July	Other	Other	residence 3 door knob day 1 day	Residence 3	SRS7581593
SL336705	774026	Residences	Doorknob	Indoor	NA	22.3957	114.2	Aboveground (closed area)	Indoor surface	Door knob	Metal	27	85	2017 July	Other	Other	residence 3 door knob day 2 day	Residence 3	SRS7581594
SL336706	1122143	Residences	Doorknob	Indoor	NA	22.3957	114.2	Aboveground (closed area)	Indoor surface	Door knob	Metal	28	87	2017 July	Other	Other	residence 3 door knob day 3 day	Residence 3	SRS7581595
SL336715	2319492	Residences	Doorknob	Indoor	NA	22.3949	114.199	Aboveground (closed area)	Indoor surface	Door knob	Metal	28.4	80	2017 July	Other	Other	residence 3 door knob day 4 day	Residence 3	SRS7581605
SL336716	2863151	Residences	Doorknob	Indoor	NA	22.3953	114.2	Aboveground (closed area)	Indoor surface	Door knob	Metal	26.7	90	2017 July	Other	Other	residence 3 door knob day 5 day	Residence 3	SRS7581606
SL336717	2009536	Residences	Doorknob	Indoor	NA	22.3951	114.2	Aboveground (closed area)	Indoor surface	Door knob	Metal	29.7	78	2017 July	Other	Other	residence 3 door knob day 6 day	Residence 3	SRS7581608
SL336718	597304	Residences	Doorknob	Indoor	NA	22.3953	114.199	Aboveground (closed area)	Indoor surface	Door knob	Metal	29.7	74	2017 July	Other	Other	residence 3 door knob day 7 day	Residence 3	SRS7581609
SL336719	653624	Residences	Doorknob	Indoor	NA	22.3952	114.2	Aboveground (closed area)	Indoor surface	Door knob	Metal	28.3	86	2017 July	Other	Other	residence 3 door knob day 8 day	Residence 3	SRS7581610
SL336752	2826942	Residences	Doorknob	Indoor	NA	22.3951	114.2	Aboveground (closed area)	Indoor surface	Door knob	Metal	28	95	2017 July	Other	Other	residence 3 door knob day 1 night	Residence 3	SRS7581645
SL336754	2326142	Residences	Doorknob	Indoor	NA	22.3951	114.199	Aboveground (closed area)	Indoor surface	Door knob	Metal	28.2	85	2017 July	Other	Other	residence 3 door knob day 3 night	Residence 3	SRS7581647
SL336755	2263816	Residences	Doorknob	Indoor	NA	22.3949	114.2	Aboveground (closed area)	Indoor surface	Door knob	Metal	26.9	93	2017 July	Other	Other	residence 3 door knob day 4 night	Residence 3	SRS7581648
SL336761	2085083	Residences	Doorknob	Indoor	NA	22.3952	114.199	Aboveground (closed area)	Indoor surface	Door knob	Metal	28.8	83	2017 July	Other	Other	residence 3 door knob day 2 night	Residence 3	SRS7581655
SL336764	3740406	Residences	Doorknob	Indoor	NA	22.3953	114.199	Aboveground (closed area)	Indoor surface	Door knob	Metal	27.3	93	2017 July	Other	Other	residence 3 door knob day 5 night	Residence 3	SRS7581658
SL336765	2636084	Residences	Doorknob	Indoor	NA	22.3951	114.199	Aboveground (closed area)	Indoor surface	Door knob	Metal	27.1	91	2017 July	Other	Other	residence 3 door knob day 6 night	Residence 3	SRS7581659
SL336766	1668609	Residences	Doorknob	Indoor	NA	22.3949	114.199	Aboveground (closed area)	Indoor surface	Door knob	Metal	28.3	82	2017 July	Other	Other	residence 3 door knob day 7 night	Residence 3	SRS7581660
SL336783	2993991	Residences	Doorknob	Indoor	NA	22.3955	114.199	Aboveground (closed area)	Indoor surface	Door knob	Metal	28.7	83	2017 July	Other	Other	residence 3 door knob day 8 night	Residence 3	SRS7581679
SL336799	755364	Residences	Doorknob	Indoor	NA	22.2756	114.169	Aboveground (closed area)	Indoor surface	Door knob	Metal	26.1	93	2017 July	Other	Other	Residence 1 door knob day 1 day	Residence 1	SRS7581682
SL336834	1758941	Residences	Doorknob	Indoor	NA	22.2755	114.169	Aboveground (closed area)	Indoor surface	Door knob	Metal	26.2	91	2017 July	Other	Other	Residence 1 Door Knob Day 1 Night	Residence 1	SRS7581695
SL336842	1703402	Residences	Doorknob	Indoor	NA	22.2755	114.169	Aboveground (closed area)	Indoor surface	Door knob	Metal	26.8	92	2017 July	Other	Other	Residence 1 Door Knob Day 2 Night	Residence 1	SRS7581700
SL342549	956895	Residences	Doorknob	Indoor	NA	22.2756	114.169	Aboveground (closed area)	Indoor surface	Door knob	Metal	27.1	95	2017 July	Other	Other	Residence 1 door knob day 3 day	Residence 1	SRS7581703
SL345912	1864672	Residences	Doorknob	Indoor	NA	22.3708	114.185	Aboveground (closed area)	Indoor surface	Door knob	Metal	NA	NA	2017 July	Other	NA	residence 2 door knob day 2 day	Residence 2	SRS7581719
SL345914	2741358	Residences	Doorknob	Indoor	NA	22.3711	114.185	Aboveground (closed area)	Indoor surface	Door knob	Metal	NA	NA	2017 July	Other	NA	res 2 door knob day 4 day	Residence 2	SRS7581721
SL345918	2804012	Residences	Doorknob	Indoor	NA	22.3717	114.185	Aboveground (closed area)	Indoor surface	Door knob	Metal	NA	NA	2017 July	Other	NA	res 2 door knob day 8 day	Residence 2	SRS7581725
SL345927	2291997	Residences	Doorknob	Indoor	NA	22.3708	114.185	Aboveground (closed area)	Indoor surface	Door knob	Metal	28	83	2017 July	Other	NA	residence 2 door knob day 1 day	Residence 2	SRS7581735
SL345931	1716230	Residences	Doorknob	Indoor	NA	22.3706	114.185	Aboveground (closed area)	Indoor surface	Door knob	Metal	NA	NA	2017 July	Other	NA	res 2 door knob day 5 day	Residence 2	SRS7581739
SL345932	1105632	Residences	Doorknob	Indoor	NA	22.3709	114.185	Aboveground (closed area)	Indoor surface	Door knob	Metal	NA	NA	2017 July	Other	NA	res 2 door knob day 6 day	Residence 2	SRS7581741
SL345941	2027349	Residences	Doorknob	Indoor	NA	22.3708	114.185	Aboveground (closed area)	Indoor surface	Door knob	Metal	NA	NA	2017 July	Other	NA	res 2 door knob day 7 day	Residence 2	SRS7581750
SL345945	2226550	Residences	Doorknob	Indoor	NA	22.3712	114.185	Aboveground (closed area)	Indoor surface	Door knob	Metal	NA	NA	2017 July	Other	NA	residence 2 door knob day 3 day	Residence 2	SRS7581755
SL345952	1242849	Residences	Doorknob	Indoor	NA	22.3708	114.185	Aboveground (closed area)	Indoor surface	Door knob	Metal	NA	NA	2017 July	Other	NA	residence 2 door knob day 2 day	Residence 2	SRS7581766
SL345967	1792447	Residences	Doorknob	Indoor	NA	22.3708	114.185	Aboveground (closed area)	Indoor surface	Door knob	Metal	NA	NA	2017 July	Other	NA	residence 2 door knob day1 night	Residence 2	SRS7581779
SL345969	1833594	Residences	Doorknob	Indoor	NA	22.3709	114.185	Aboveground (closed area)	Indoor surface	Door knob	Metal	NA	NA	2017 July	Other	NA	res 2 door knob day 3 night	Residence 2	SRS7581781
SL345986	2983413	Residences	Doorknob	Indoor	NA	22.3708	114.185	Aboveground (closed area)	Indoor surface	Door knob	Metal	NA	NA	2017 July	Other	NA	res 2 door knob day 4 night	Residence 2	SRS7581801
SL345988	1463921	Residences	Doorknob	Indoor	NA	22.3709	114.185	Aboveground (closed area)	Indoor surface	Door knob	Metal	NA	NA	2017 July	Other	NA	res 2 door knob day 6 night	Residence 2	SRS7581803
SL345989	1812046	Residences	Doorknob	Indoor	NA	22.3717	114.186	Aboveground (closed area)	Indoor surface	Door knob	Metal	NA	NA	2017 July	Other	NA	res 2 door knob day 7 night	Residence 2	SRS7581804
SL345995	2576805	Residences	Doorknob	Indoor	NA	22.3709	114.185	Aboveground (closed area)	Indoor surface	Door knob	Metal	NA	NA	2017 July	Other	NA	res 2 door knob day 5 night	Residence 2	SRS7581811
SL345998	2653676	Residences	Doorknob	Indoor	NA	22.3716	114.186	Aboveground (closed area)	Indoor surface	Door knob	Metal	NA	NA	2017 July	Other	NA	res 2 door knob day 8 night	Residence 2	SRS7581814
SL346080	3097402	Residences	Doorknob	Indoor	NA	22.3357	114.174	Aboveground (closed area)	Indoor surface	Door knob	Metal	30	71	2017 July	Other	NA	residence 4 door knob day 8 day	Residence 4	SRS7581816
SL346082	1990113	Residences	Doorknob	Indoor	NA	22.3353	114.174	Aboveground (closed area)	Indoor surface	Door knob	Metal	28	90	2017 July	Other	NA	residence 4 door knob day 4 night	Residence 4	SRS7581819
SL346083	2625585	Residences	Doorknob	Indoor	NA	22.3357	114.174	Aboveground (closed area)	Indoor surface	Door knob	Metal	28.5	79	2017 July	Other	NA	residence 4 door knob day 4 day	Residence 4	SRS7581820
SL346092	2017021	Residences	Doorknob	Indoor	NA	22.3355	114.174	Aboveground (closed area)	Indoor surface	Door knob	Metal	29.7	80	2017 July	Other	NA	residence 4 door knob day 6 day	Residence 4	SRS7581830
SL346101	1197184	Residences	Doorknob	Indoor	NA	22.3356	114.174	Aboveground (closed area)	Indoor surface	Door knob	Metal	28.2	87	2017 July	Other	NA	residence 4 door knob day 3 night	Residence 4	SRS7581840
SL346103	2962234	Residences	Doorknob	Indoor	NA	22.3717	114.185	Aboveground (closed area)	Indoor surface	Door knob	Metal	NA	NA	2017 July	Other	NA	res 2 door knob day 9 day	Residence 2	SRS7581842
SL346104	1818470	Residences	Doorknob	Indoor	NA	22.3357	114.174	Aboveground (closed area)	Indoor surface	Door knob	Metal	28.3	84	2017 July	Other	NA	residence 4 door knob day 6 night	Residence 4	SRS7581843
SL346111	2313754	Residences	Doorknob	Indoor	NA	22.3717	114.185	Aboveground (closed area)	Indoor surface	Door knob	Metal	NA	NA	2017 July	Other	NA	res 2 door knob day 10 night	Residence 2	SRS7581850
SL346122	2100965	Residences	Doorknob	Indoor	NA	22.3352	114.174	Aboveground (closed area)	Indoor surface	Door knob	Metal	27.3	94	2017 July	Other	NA	residence 4 door knob day 5 night	Residence 4	SRS7581860
SL346154	2388105	Residences	Doorknob	Indoor	NA	22.3354	114.174	Aboveground (closed area)	Indoor surface	Door knob	Metal	26.9	95	2017 July	Other	NA	residence 4 door knob day 3 day	Residence 4	SRS7581889
SL346155	1630817	Residences	Doorknob	Indoor	NA	22.3357	114.174	Aboveground (closed area)	Indoor surface	Door knob	Metal	28.7	84	2017 July	Other	NA	residence 4 door knob day 7 night	Residence 4	SRS7581888
SL346162	2046758	Residences	Doorknob	Indoor	NA	22.3358	114.174	Aboveground (closed area)	Indoor surface	Door knob	Metal	30.4	76	2017 July	Other	NA	residence 4 door knob day 9 day	Residence 4	SRS7581898
SL346164	1248858	Residences	Doorknob	Indoor	NA	22.3355	114.174	Aboveground (closed area)	Indoor surface	Door knob	Metal	28.9	83	2017 July	Other	NA	residence 4 door knob day 8 night	Residence 4	SRS7581901
SL345440	4893680	Piers	Bollard	Outdoor	Wu Kai Sha	22.4309	114.237	Aboveground (open area)	Pier surface	Bollard	Concrete	29	76	2017 July 2	NA	NA	NA	NA	SRS8735480
SL345441	2382140	Piers	Bollard	Outdoor	Wu Kai Sha	22.4309	114.237	Aboveground (open area)	Pier surface	Bollard	Concrete	29	76	2017 July 2	NA	NA	NA	NA	SRS8735481
SL345442	5754207	Piers	Bollard	Outdoor	Wu Kai Sha	22.431	114.238	Aboveground (open area)	Pier surface	Bollard	Concrete	29	76	2017 July 2	NA	NA	NA	NA	SRS8735577
SL345443	6334148	Piers	Bollard	Outdoor	Wu Kai Sha	22.4309	114.237	Aboveground (open area)	Pier surface	Bollard	Concrete	29	76	2017 July 2	NA	NA	NA	NA	SRS8735588
SL345444	4772789	Piers	Bollard	Outdoor	Wu Kai Sha	22.431	114.237	Aboveground (open area)	Pier surface	Bollard	Concrete	29	76	2017 July 2	NA	NA	NA	NA	SRS8735599
SL345461	2639570	Piers	Bollard	Outdoor	Tai Mei Tuk	22.468	114.233	Aboveground (open area)	Pier surface	Bollard	Concrete	29	89	2017 July 2	NA	NA	NA	NA	SRS8735578
SL345462	2480259	Piers	Bollard	Outdoor	Tai Mei Tuk	22.4682	114.233	Aboveground (open area)	Pier surface	Bollard	Concrete	29	89	2017 July 2	NA	NA	NA	NA	SRS8735580
SL345463	1635031	Piers	Bollard	Outdoor	Tai Mei Tuk	22.468	114.233	Aboveground (open area)	Pier surface	Bollard	Concrete	29	89	2017 July 2	NA	NA	NA	NA	SRS8735579
SL345464	3420762	Piers	Bollard	Outdoor	Tai Mei Tuk	22.4681	114.233	Aboveground (open area)	Pier surface	Bollard	Concrete	29	89	2017 July 2	NA	NA	NA	NA	SRS8735581
SL345480	4184267	Piers	Bollard	Outdoor	Sai Kung	22.3822	114.275	Aboveground (open area)	Pier surface	Bollard	Concrete	29	79	2017 July 2	NA	NA	NA	NA	SRS8735597
SL345481	2593192	Piers	Bollard	Outdoor	Sai Kung	22.3815	114.274	Aboveground (open area)	Pier surface	Bollard	Concrete	29	79	2017 July 2	NA	NA	NA	NA	SRS8735600
SL345482	3287770	Piers	Bollard	Outdoor	Sai Kung	22.3818	114.274	Aboveground (open area)	Pier surface	Bollard	Concrete	29	79	2017 July 2	NA	NA	NA	NA	SRS8735601
SL345483	3291492	Piers	Bollard	Outdoor	Sai Kung	22.3819	114.274	Aboveground (open area)	Pier surface	Bollard	Concrete	29	79	2017 July 2	NA	NA	NA	NA	SRS8735602
SL345484	3595542	Piers	Bollard	Outdoor	Sai Kung	22.3815	114.275	Aboveground (open area)	Pier surface	Bollard	Concrete	29	79	2017 July 2	NA	NA	NA	NA	SRS8735604
SL345500	1338124	Piers	Bollard	Outdoor	Tuen Mun	22.3719	113.966	Aboveground (open area)	Pier surface	Bollard	Concrete	31	69	2017 July 1	NA	NA	NA	NA	SRS8735621
SL345501	1564195	Piers	Bollard	Outdoor	Tuen Mun	22.3712	113.966	Aboveground (open area)	Pier surface	Bollard	Concrete	31	69	2017 July 1	NA	NA	NA	NA	SRS8735622
SL345502	484057	Piers	Bollard	Outdoor	Tuen Mun	22.3712	113.966	Aboveground (open area)	Pier surface	Bollard	Concrete	31	69	2017 July 1	NA	NA	NA	NA	SRS8735623
SL345503	662666	Piers	Bollard	Outdoor	Tuen Mun	22.3711	113.966	Aboveground (open area)	Pier surface	Bollard	Concrete	31	69	2017 July 1	NA	NA	NA	NA	SRS8735624
SL345504	1017263	Piers	Bollard	Outdoor	Tuen Mun	22.3712	113.966	Aboveground (open area)	Pier surface	Bollard	Concrete	31	69	2017 July 1	NA	NA	NA	NA	SRS8735625
SL345520	5198528	Piers	Bollard	Outdoor	Peng Chau	22.2844	114.038	Aboveground (open area)	Pier surface	Bollard	Concrete	33.1	70	2017 June 30	NA	NA	NA	NA	SRS8735643
SL345521	4844182	Piers	Bollard	Outdoor	Peng Chau	22.2842	114.038	Aboveground (open area)	Pier surface	Bollard	Concrete	33.1	70	2017 June 30	NA	NA	NA	NA	SRS8735644
SL345522	3729119	Piers	Bollard	Outdoor	Peng Chau	22.2842	114.038	Aboveground (open area)	Pier surface	Bollard	Concrete	33.1	70	2017 June 30	NA	NA	NA	NA	SRS8735646
SL345523	3188390	Piers	Bollard	Outdoor	Peng Chau	22.2844	114.038	Aboveground (open area)	Pier surface	Bollard	Concrete	33.1	70	2017 June 30	NA	NA	NA	NA	SRS8735645
SL345524	3633969	Piers	Bollard	Outdoor	Peng Chau	22.2844	114.038	Aboveground (open area)	Pier surface	Bollard	Concrete	33.1	70	2017 June 30	NA	NA	NA	NA	SRS8735647
SL345552	1995905	Piers	Bollard	Outdoor	Cheung Chau	22.2085	114.028	Aboveground (open area)	Pier surface	Bollard	Concrete	31.7	75	2017 June 29	NA	NA	NA	NA	SRS8735495
SL345553	2256360	Piers	Bollard	Outdoor	Cheung Chau	22.2081	114.029	Aboveground (open area)	Pier surface	Bollard	Concrete	31.7	75	2017 June 29	NA	NA	NA	NA	SRS8735496
SL345554	3387398	Piers	Bollard	Outdoor	Cheung Chau	22.2079	114.028	Aboveground (open area)	Pier surface	Bollard	Concrete	31.7	75	2017 June 29	NA	NA	NA	NA	SRS8735497
SL345555	2990349	Piers	Bollard	Outdoor	Cheung Chau	22.2082	114.028	Aboveground (open area)	Pier surface	Bollard	Concrete	31.7	75	2017 June 29	NA	NA	NA	NA	SRS8735498
SL345556	2698106	Piers	Bollard	Outdoor	Cheung Chau	22.2081	114.028	Aboveground (open area)	Pier surface	Bollard	Concrete	31.7	75	2017 June 29	NA	NA	NA	NA	SRS8735499
SL345558	3804688	Piers	Bollard	Outdoor	Sai Wan Ho	22.2892	114.219	Aboveground (open area)	Pier surface	Bollard	Concrete	32.1	65	2017 July 1	NA	NA	NA	NA	SRS8735501
SL345566	3165588	Piers	Bollard	Outdoor	Sai Wan Ho	22.2892	114.22	Aboveground (open area)	Pier surface	Bollard	Concrete	32.1	65	2017 July 1	NA	NA	NA	NA	SRS8735510
SL345574	3540671	Piers	Bollard	Outdoor	Sai Wan Ho	22.2894	114.219	Aboveground (open area)	Pier surface	Bollard	Concrete	32.1	65	2017 July 1	NA	NA	NA	NA	SRS8735519
SL345582	2740096	Piers	Bollard	Outdoor	Sai Wan Ho	22.2892	114.219	Aboveground (open area)	Pier surface	Bollard	Concrete	32.1	65	2017 July 1	NA	NA	NA	NA	SRS8735527
SL345585	4595039	Piers	Bollard	Outdoor	Yung Shue Wan	22.2263	114.109	Aboveground (open area)	Pier surface	Bollard	Concrete	30.1	80	2017 June 29	NA	NA	NA	NA	SRS8735530
SL345586	3233374	Piers	Bollard	Outdoor	Yung Shue Wan	22.2262	114.109	Aboveground (open area)	Pier surface	Bollard	Concrete	30.1	80	2017 June 29	NA	NA	NA	NA	SRS8735531
SL345587	3056849	Piers	Bollard	Outdoor	Yung Shue Wan	22.2263	114.109	Aboveground (open area)	Pier surface	Bollard	Concrete	30.1	80	2017 June 29	NA	NA	NA	NA	SRS8735532
SL345588	2719802	Piers	Bollard	Outdoor	Yung Shue Wan	22.226	114.109	Aboveground (open area)	Pier surface	Bollard	Concrete	30.1	80	2017 June 29	NA	NA	NA	NA	SRS8735533
SL345590	2645085	Piers	Bollard	Outdoor	Sai Wan Ho	22.2894	114.22	Aboveground (open area)	Pier surface	Bollard	Concrete	32.1	65	2017 July 1	NA	NA	NA	NA	SRS8735535
SL345592	4284729	Piers	Bollard	Outdoor	Yung Shue Wan	22.2262	114.109	Aboveground (open area)	Pier surface	Bollard	Concrete	30.1	80	2017 June 29	NA	NA	NA	NA	SRS8735538
SL345615	1989425	Piers	Bollard	Outdoor	Tai O	22.2523	113.861	Aboveground (open area)	Pier surface	Bollard	Concrete	31.4	74	2017 July 2	NA	NA	NA	NA	SRS8735562
SL310935	3848481	Subways	Air	Outdoor	Kowloon Tong	22.3372	114.176	Aboveground	Subway air	Air	Air	NA	NA	2017 July 14	NA	NA	NA	NA	SRS5292559
SL310936	3892266	Subways	Air	Outdoor	Tai Wai	22.373	114.179	Aboveground	Subway air	Air	Air	NA	NA	2017 July 14	NA	NA	NA	NA	SRS5292558
SL310937	2661122	Subways	Air	Outdoor	Che Kung Temple	22.3748	114.186	Aboveground	Subway air	Air	Air	NA	NA	2017 July 14	NA	NA	NA	NA	SRS5292561
SL310938	316988	Subways	Air	Outdoor	Sha Tin Wai	22.3769	114.195	Aboveground	Subway air	Air	Air	NA	NA	2017 July 14	NA	NA	NA	NA	SRS5292560
SL310939	2545948	Subways	Air	Indoor	Shek Kip Mei	22.332	114.169	Underground	Subway air	Air	Air	NA	NA	2017 July 14	NA	NA	NA	NA	SRS5292553
SL310940	2059590	Subways	Air	Indoor	Prince Edward	22.3251	114.168	Underground	Subway air	Air	Air	NA	NA	2017 July 14	NA	NA	NA	NA	SRS5292552
SL310941	3139614	Subways	Air	Indoor	Sham Shui Po	22.3313	114.162	Underground	Subway air	Air	Air	NA	NA	2017 July 14	NA	NA	NA	NA	SRS5292504
SL310942	1361870	Subways	Air	Indoor	Cheung Sha Wan	22.3358	114.156	Underground	Subway air	Air	Air	NA	NA	2017 July 14	NA	NA	NA	NA	SRS5292508
SL310943	2686941	Subways	Air	Indoor	Lai King	22.3487	114.126	Underground	Subway air	Air	Air	NA	NA	2017 July 14	NA	NA	NA	NA	SRS5292500
SL310944	2329258	Subways	Air	Indoor	Tsing Yi	22.3592	114.107	Underground	Subway air	Air	Air	NA	NA	2017 July 14	NA	NA	NA	NA	SRS5292502
SL310945	3291176	Subways	Air	Indoor	Yau Tong	22.2987	114.237	Underground	Subway air	Air	Air	NA	NA	2017 July 14	NA	NA	NA	NA	SRS5292524
SL310946	3087821	Subways	Air	Indoor	Quarry Bay	22.2884	114.21	Underground	Subway air	Air	Air	NA	NA	2017 July 14	NA	NA	NA	NA	SRS5292529
SL310947	3608310	Subways	Air	Indoor	North Point	22.2914	114.2	Underground	Subway air	Air	Air	NA	NA	2017 July 14	NA	NA	NA	NA	SRS5292474
SL310948	2994519	Subways	Air	Indoor	Fortress Hill	22.2885	114.194	Underground	Subway air	Air	Air	NA	NA	2017 July 14	NA	NA	NA	NA	SRS5292589
SL310949	2826351	Subways	Air	Outdoor	Ocean Park	22.2491	114.175	Aboveground	Subway air	Air	Air	NA	NA	2017 July 14	NA	NA	NA	NA	SRS5292507
SL310950	3438417	Subways	Air	Indoor	Admiralty	22.2797	114.165	Underground	Subway air	Air	Air	NA	NA	2017 July 14	NA	NA	NA	NA	SRS5292485
SL310951	2599525	Subways	Air	Indoor	Tsim Sha Tsui	22.2979	114.172	Underground	Subway air	Air	Air	NA	NA	2017 July 14	NA	NA	NA	NA	SRS5292628
SL310952	3104693	Subways	Air	Indoor	East Tsim Sha Tsui	22.2953	114.174	Underground	Subway air	Air	Air	NA	NA	2017 July 14	NA	NA	NA	NA	SRS5292627
SL310953	3373601	Subways	Air	Indoor	Hung Hom	22.3036	114.181	Aboveground	Subway air	Air	Air	NA	NA	2017 July 14	NA	NA	NA	NA	SRS5292626
SL310954	4224083	Subways	Air	Indoor	Mong Kok East	22.3226	114.172	Aboveground	Subway air	Air	Air	NA	NA	2017 July 14	NA	NA	NA	NA	SRS5292625
SL310955	3958741	Subways	Air	Outdoor	Kowloon Tong	22.3372	114.176	Aboveground	Subway air	Air	Air	NA	NA	2017 July 14	NA	NA	NA	NA	SRS5292632
SL310956	1759101	Subways	Air	Outdoor	Tai Wai	22.373	114.179	Aboveground	Subway air	Air	Air	NA	NA	2017 July 14	NA	NA	NA	NA	SRS5292631
SL310957	754898	Subways	Air	Outdoor	Che Kung Temple	22.3748	114.186	Aboveground	Subway air	Air	Air	NA	NA	2017 July 14	NA	NA	NA	NA	SRS5292630
SL310958	1279036	Subways	Air	Outdoor	Sha Tin Wai	22.3769	114.195	Aboveground	Subway air	Air	Air	NA	NA	2017 July 14	NA	NA	NA	NA	SRS5292629
SL310959	2444256	Subways	Air	Indoor	Shek Kip Mei	22.332	114.169	Underground	Subway air	Air	Air	NA	NA	2017 July 14	NA	NA	NA	NA	SRS5292634
SL310960	2247597	Subways	Air	Indoor	Prince Edward	22.3251	114.168	Underground	Subway air	Air	Air	NA	NA	2017 July 14	NA	NA	NA	NA	SRS5292633
SL310961	1606232	Subways	Air	Indoor	Sham Shui Po	22.3313	114.162	Underground	Subway air	Air	Air	NA	NA	2017 July 14	NA	NA	NA	NA	SRS5292605
SL310962	1835188	Subways	Air	Indoor	Cheung Sha Wan	22.3358	114.156	Underground	Subway air	Air	Air	NA	NA	2017 July 14	NA	NA	NA	NA	SRS5292606
SL310963	1086894	Subways	Air	Indoor	Lai King	22.3487	114.126	Underground	Subway air	Air	Air	NA	NA	2017 July 14	NA	NA	NA	NA	SRS5292607
SL310964	2822857	Subways	Air	Indoor	Tsing Yi	22.3592	114.107	Underground	Subway air	Air	Air	NA	NA	2017 July 14	NA	NA	NA	NA	SRS5292608
SL310965	2002985	Subways	Air	Indoor	Yau Tong	22.2987	114.237	Underground	Subway air	Air	Air	NA	NA	2017 July 14	NA	NA	NA	NA	SRS5292601
SL310966	2909681	Subways	Air	Indoor	Quarry Bay	22.2884	114.21	Underground	Subway air	Air	Air	NA	NA	2017 July 14	NA	NA	NA	NA	SRS5292602
SL310967	2919011	Subways	Air	Indoor	North Point	22.2914	114.2	Underground	Subway air	Air	Air	NA	NA	2017 July 14	NA	NA	NA	NA	SRS5292603
SL310968	1650330	Subways	Air	Indoor	Fortress Hill	22.2885	114.194	Underground	Subway air	Air	Air	NA	NA	2017 July 14	NA	NA	NA	NA	SRS5292604
SL310969	2771474	Subways	Air	Outdoor	Ocean Park	22.2491	114.175	Aboveground	Subway air	Air	Air	NA	NA	2017 July 14	NA	NA	NA	NA	SRS5292610
SL310970	3611996	Subways	Air	Indoor	Admiralty	22.2797	114.165	Underground	Subway air	Air	Air	NA	NA	2017 July 14	NA	NA	NA	NA	SRS5292611
SL310971	3492929	Subways	Air	Indoor	Tsim Sha Tsui	22.2979	114.172	Underground	Subway air	Air	Air	NA	NA	2017 July 14	NA	NA	NA	NA	SRS5292448
SL310972	1931902	Subways	Air	Indoor	East Tsim Sha Tsui	22.2953	114.174	Underground	Subway air	Air	Air	NA	NA	2017 July 14	NA	NA	NA	NA	SRS5292447
SL310973	2731025	Subways	Air	Indoor	Hung Hom	22.3036	114.181	Aboveground	Subway air	Air	Air	NA	NA	2017 July 14	NA	NA	NA	NA	SRS5292450
SL310974	3229700	Subways	Air	Indoor	Mong Kok East	22.3226	114.172	Aboveground	Subway air	Air	Air	NA	NA	2017 July 14	NA	NA	NA	NA	SRS5292449
SL310975	4318510	Subways	Air	Outdoor	Kowloon Tong	22.3372	114.176	Aboveground	Subway air	Air	Air	NA	NA	2017 July 14	NA	NA	NA	NA	SRS5292444
SL310976	3492411	Subways	Air	Outdoor	Tai Wai	22.373	114.179	Aboveground	Subway air	Air	Air	NA	NA	2017 July 14	NA	NA	NA	NA	SRS5292443
SL310977	2644020	Subways	Air	Outdoor	Che Kung Temple	22.3748	114.186	Aboveground	Subway air	Air	Air	NA	NA	2017 July 14	NA	NA	NA	NA	SRS5292446
SL310978	3723480	Subways	Air	Outdoor	Sha Tin Wai	22.3769	114.195	Aboveground	Subway air	Air	Air	NA	NA	2017 July 14	NA	NA	NA	NA	SRS5292445
SL310979	3419307	Subways	Air	Indoor	Shek Kip Mei	22.332	114.169	Underground	Subway air	Air	Air	NA	NA	2017 July 14	NA	NA	NA	NA	SRS5292454
SL310980	3053681	Subways	Air	Indoor	Prince Edward	22.3251	114.168	Underground	Subway air	Air	Air	NA	NA	2017 July 14	NA	NA	NA	NA	SRS5292453
SL310981	3588981	Subways	Air	Indoor	Sham Shui Po	22.3313	114.162	Underground	Subway air	Air	Air	NA	NA	2017 July 14	NA	NA	NA	NA	SRS5292671
SL310982	2274775	Subways	Air	Indoor	Cheung Sha Wan	22.3358	114.156	Underground	Subway air	Air	Air	NA	NA	2017 July 14	NA	NA	NA	NA	SRS5292672
SL310983	2919710	Subways	Air	Indoor	Lai King	22.3487	114.126	Underground	Subway air	Air	Air	NA	NA	2017 July 14	NA	NA	NA	NA	SRS5292669
SL310984	2839664	Subways	Air	Indoor	Tsing Yi	22.3592	114.107	Underground	Subway air	Air	Air	NA	NA	2017 July 14	NA	NA	NA	NA	SRS5292670
SL310985	3069629	Subways	Air	Indoor	Yau Tong	22.2987	114.237	Underground	Subway air	Air	Air	NA	NA	2017 July 14	NA	NA	NA	NA	SRS5292667
SL310986	1518463	Subways	Air	Indoor	Quarry Bay	22.2884	114.21	Underground	Subway air	Air	Air	NA	NA	2017 July 14	NA	NA	NA	NA	SRS5292541
SL310987	3515132	Subways	Air	Indoor	North Point	22.2914	114.2	Underground	Subway air	Air	Air	NA	NA	2017 July 14	NA	NA	NA	NA	SRS5292665
SL310988	3057308	Subways	Air	Indoor	Fortress Hill	22.2885	114.194	Underground	Subway air	Air	Air	NA	NA	2017 July 14	NA	NA	NA	NA	SRS5292666
SL310989	3525109	Subways	Air	Outdoor	Ocean Park	22.2491	114.175	Aboveground	Subway air	Air	Air	NA	NA	2017 July 14	NA	NA	NA	NA	SRS5292674
SL310990	3142728	Subways	Air	Indoor	Admiralty	22.2797	114.165	Underground	Subway air	Air	Air	NA	NA	2017 July 14	NA	NA	NA	NA	SRS5292675
SL310991	2766014	Subways	Air	Indoor	Tsim Sha Tsui	22.2979	114.172	Underground	Subway air	Air	Air	NA	NA	2017 July 14	NA	NA	NA	NA	SRS5292664
SL310992	2220355	Subways	Air	Indoor	East Tsim Sha Tsui	22.2953	114.174	Underground	Subway air	Air	Air	NA	NA	2017 July 14	NA	NA	NA	NA	SRS5292615
SL310993	2834481	Subways	Air	Indoor	Hung Hom	22.3036	114.181	Aboveground	Subway air	Air	Air	NA	NA	2017 July 14	NA	NA	NA	NA	SRS5292612
SL310994	839633	Subways	Air	Indoor	Mong Kok East	22.3226	114.172	Aboveground	Subway air	Air	Air	NA	NA	2017 July 14	NA	NA	NA	NA	SRS5292609
SL310995	2976170	Subways	Air	Outdoor	Kowloon Tong	22.3372	114.176	Aboveground	Subway air	Air	Air	NA	NA	2017 July 14	NA	NA	NA	NA	SRS5292523
SL310996	3578035	Subways	Air	Outdoor	Tai Wai	22.373	114.179	Aboveground	Subway air	Air	Air	NA	NA	2017 July 14	NA	NA	NA	NA	SRS5292501
SL310997	3352590	Subways	Air	Outdoor	Che Kung Temple	22.3748	114.186	Aboveground	Subway air	Air	Air	NA	NA	2017 July 14	NA	NA	NA	NA	SRS5292592
SL310998	3153878	Subways	Air	Outdoor	Sha Tin Wai	22.3769	114.195	Aboveground	Subway air	Air	Air	NA	NA	2017 July 14	NA	NA	NA	NA	SRS5292470
SL310999	2214162	Subways	Air	Indoor	Shek Kip Mei	22.332	114.169	Underground	Subway air	Air	Air	NA	NA	2017 July 14	NA	NA	NA	NA	SRS5292476
SL311000	3253540	Subways	Air	Indoor	Prince Edward	22.3251	114.168	Underground	Subway air	Air	Air	NA	NA	2017 July 14	NA	NA	NA	NA	SRS5292475
SL311001	2557061	Subways	Air	Indoor	Sham Shui Po	22.3313	114.162	Underground	Subway air	Air	Air	NA	NA	2017 July 14	NA	NA	NA	NA	SRS5292711
SL311002	2590828	Subways	Air	Indoor	Cheung Sha Wan	22.3358	114.156	Underground	Subway air	Air	Air	NA	NA	2017 July 14	NA	NA	NA	NA	SRS5292712
SL311003	1912620	Subways	Air	Indoor	Lai King	22.3487	114.126	Underground	Subway air	Air	Air	NA	NA	2017 July 14	NA	NA	NA	NA	SRS5292713
SL311004	2140987	Subways	Air	Indoor	Tsing Yi	22.3592	114.107	Underground	Subway air	Air	Air	NA	NA	2017 July 14	NA	NA	NA	NA	SRS5292714
SL311005	2087659	Subways	Air	Indoor	Yau Tong	22.2987	114.237	Underground	Subway air	Air	Air	NA	NA	2017 July 14	NA	NA	NA	NA	SRS5292715
SL311006	2680478	Subways	Air	Indoor	Quarry Bay	22.2884	114.21	Underground	Subway air	Air	Air	NA	NA	2017 July 14	NA	NA	NA	NA	SRS5292716
SL311007	4012525	Subways	Air	Indoor	North Point	22.2914	114.2	Underground	Subway air	Air	Air	NA	NA	2017 July 14	NA	NA	NA	NA	SRS5292717
SL311008	2249474	Subways	Air	Indoor	Fortress Hill	22.2885	114.194	Underground	Subway air	Air	Air	NA	NA	2017 July 14	NA	NA	NA	NA	SRS5292718
SL311009	4526539	Subways	Air	Outdoor	Ocean Park	22.2491	114.175	Aboveground	Subway air	Air	Air	NA	NA	2017 July 14	NA	NA	NA	NA	SRS5292719
SL311010	4095770	Subways	Air	Indoor	Admiralty	22.2797	114.165	Underground	Subway air	Air	Air	NA	NA	2017 July 14	NA	NA	NA	NA	SRS5292720
SL311011	4269586	Subways	Air	Indoor	Tsim Sha Tsui	22.2979	114.172	Underground	Subway air	Air	Air	NA	NA	2017 July 14	NA	NA	NA	NA	SRS5292579
SL311012	2239921	Subways	Air	Indoor	East Tsim Sha Tsui	22.2953	114.174	Underground	Subway air	Air	Air	NA	NA	2017 July 14	NA	NA	NA	NA	SRS5292578
SL311013	4151785	Subways	Air	Indoor	Hung Hom	22.3036	114.181	Aboveground	Subway air	Air	Air	NA	NA	2017 July 14	NA	NA	NA	NA	SRS5292581
SL311014	4882894	Subways	Air	Indoor	Mong Kok East	22.3226	114.172	Aboveground	Subway air	Air	Air	NA	NA	2017 July 14	NA	NA	NA	NA	SRS5292580
