# Supplementary material for: Highly host-linked viromes in the built environment possess habitat-dependent diversity and functions for potential virus-host coevolution
Source: Nat Commun. 2023 May 9;14:2676. doi: 10.1038/s41467-023-38400-0 (PMC10169181; doi:10.1038/s41467-023-38400-0)
Supplement: Supplementary file 5 — Supplementary Data 2 [file 41467_2023_38400_MOESM5_ESM.xlsx]

## Sheet: Supplementary Data 2
Supplementary Data 2. Information about the 1,174 high-quality viral genomes.
Genome id	Genome length	Provirus	Proviral length	Gene count	Viral genes	Host genes	Checkv quality	Miuvig quality	Completeness	Completeness method	Contamination	Life cycle
SL310935_c_000000000001	16241	No	NA	7	1	0	Complete	High-quality	100	DTR (high-confidence)	0
SL310935_c_000000000009	10904	No	NA	7	1	0	High-quality	High-quality	100	HMM-based (lower-bound)	0
SL310935_c_000000000028	6226	No	NA	3	1	0	Medium-quality	Genome-fragment	58.04	HMM-based (lower-bound)	0
SL310935_c_000000000041	5559	No	NA	2	1	0	Medium-quality	Genome-fragment	51.83	HMM-based (lower-bound)	0
SL310935_c_000000000044	5474	No	NA	7	1	0	Medium-quality	Genome-fragment	51.03	HMM-based (lower-bound)	0
SL310935_c_000000000047	5442	No	NA	2	1	0	Medium-quality	Genome-fragment	50.74	HMM-based (lower-bound)	0
SL310935_c_000000000054	5246	No	NA	2	1	0	Medium-quality	Genome-fragment	51.39	HMM-based (lower-bound)	0
SL310936_c_000000000311	6124	No	NA	9	1	0	Medium-quality	Genome-fragment	57.09	HMM-based (lower-bound)	0
SL310937_c_000000000056	7475	No	NA	7	1	0	Medium-quality	Genome-fragment	69.69	HMM-based (lower-bound)	0
SL310941_c_000000000100__full	7493	No	NA	7	6	0	High-quality	High-quality	92.96	HMM-based (lower-bound)	0
SL310948_c_000000002895__full	1744	No	NA	3	2	0	Medium-quality	Genome-fragment	75.56	HMM-based (lower-bound)	0
SL310952_c_000000000001__full	41230	No	NA	61	30	1	Medium-quality	Genome-fragment	65.9	HMM-based (lower-bound)	0
SL310959_c_000000000010__full	14939	No	NA	17	13	0	Medium-quality	Genome-fragment	78.85	HMM-based (lower-bound)	0
SL310959_c_000000002250__full	2117	No	NA	3	3	0	High-quality	High-quality	91.71	HMM-based (lower-bound)	0
SL310962_c_000000000001__full	45406	No	NA	68	19	2	Medium-quality	Genome-fragment	58.78	HMM-based (lower-bound)	0
SL310969_c_000000000001__full	35303	No	NA	63	15	1	Medium-quality	Genome-fragment	55.03	HMM-based (lower-bound)	0
SL310974_c_000000000223__full	7538	No	NA	7	7	0	Complete	High-quality	100	DTR (high-confidence)	0
SL310978_c_000000001112__full	3163	No	NA	5	1	0	Medium-quality	Genome-fragment	76.01	HMM-based (lower-bound)	0
SL310987_c_000000000022__full	7509	No	NA	7	7	0	Complete	High-quality	100	DTR (high-confidence)	0
SL310989_c_000000000002__full	35264	No	NA	62	15	1	Medium-quality	Genome-fragment	54.96	HMM-based (lower-bound)	0
SL310993_c_000000004617	1230	No	NA	2	1	0	Medium-quality	Genome-fragment	53.48	HMM-based (lower-bound)	0
SL310994_c_000000000011__full	2381	No	NA	5	3	0	Complete	High-quality	100	DTR (high-confidence)	0
SL310998_c_000000000001	73258	No	NA	73	1	48	Medium-quality	Genome-fragment	55.02	HMM-based (lower-bound)	0
SL311007_c_000000000168	6769	No	NA	2	1	0	Medium-quality	Genome-fragment	63.11	HMM-based (lower-bound)	0
SL311007_c_000000000213	6356	No	NA	1	1	0	Medium-quality	Genome-fragment	59.26	HMM-based (lower-bound)	0
SL311009_c_000000000002__full	41521	No	NA	61	14	0	Medium-quality	Genome-fragment	75.35	HMM-based (lower-bound)	0	Lysogenic
SL311009_c_000000000003__full	40701	No	NA	59	25	0	Medium-quality	Genome-fragment	50.35	HMM-based (lower-bound)	0
SL311009_c_000000000005__full	35430	No	NA	63	15	1	Medium-quality	Genome-fragment	55.22	HMM-based (lower-bound)	0
SL336563_c_000000000001__full	131935	No	NA	226	76	3	Complete	High-quality	100	DTR (high-confidence)	0
SL336563_c_000000000002	120258	No	NA	116	1	75	High-quality	High-quality	100	HMM-based (lower-bound)	0
SL336563_c_000000000014	57900	No	NA	49	2	36	Medium-quality	Genome-fragment	51.21	HMM-based (lower-bound)	0
SL336563_c_000000000018__full	49353	No	NA	75	34	0	Medium-quality	Genome-fragment	67.89	HMM-based (lower-bound)	0	Lysogenic
SL336563_c_000000000019__full	44025	No	NA	60	31	0	Medium-quality	Genome-fragment	64.76	HMM-based (lower-bound)	0	Lysogenic
SL336563_c_000000000021__full	42864	No	NA	70	29	0	Medium-quality	Genome-fragment	57.46	HMM-based (lower-bound)	0	Lysogenic
SL336564_c_000000000001__full	131935	No	NA	227	77	3	Complete	High-quality	100	DTR (high-confidence)	0
SL336564_c_000000000013__full	48496	No	NA	72	33	0	Medium-quality	Genome-fragment	67.6	HMM-based (lower-bound)	0	Lysogenic
SL336568_c_000000000001	226881	No	NA	217	1	157	High-quality	High-quality	100	HMM-based (lower-bound)	0
SL336568_c_000000000003__full	131935	No	NA	227	77	3	Complete	High-quality	100	DTR (high-confidence)	0
SL336568_c_000000000005	129203	No	NA	120	1	102	High-quality	High-quality	100	HMM-based (lower-bound)	0
SL336568_c_000000000028__full	48496	No	NA	72	33	0	Medium-quality	Genome-fragment	67.6	HMM-based (lower-bound)	0	Lysogenic
SL336568_c_000000000029__full	47134	No	NA	73	20	1	Medium-quality	Genome-fragment	76.64	HMM-based (lower-bound)	0	Lysogenic
SL336568_c_000000000039__full	41755	No	NA	59	31	0	Medium-quality	Genome-fragment	61.42	HMM-based (lower-bound)	0
SL336568_c_000000000047__full	39114	No	NA	69	22	0	Medium-quality	Genome-fragment	53.16	HMM-based (lower-bound)	0	Lysogenic
SL336568_c_000000000054__full	34981	No	NA	44	25	0	Medium-quality	Genome-fragment	52.11	HMM-based (lower-bound)	0
SL336569_c_000000000001__full	49211	No	NA	75	34	0	Medium-quality	Genome-fragment	67.72	HMM-based (lower-bound)	0	Lysogenic
SL336570_c_000000000003	227963	No	NA	217	1	158	High-quality	High-quality	100	HMM-based (lower-bound)	0
SL336570_c_000000000004	184889	No	NA	172	1	146	High-quality	High-quality	100	HMM-based (lower-bound)	0
SL336570_c_000000000019	92546	No	NA	81	2	60	Medium-quality	Genome-fragment	81.85	HMM-based (lower-bound)	0
SL336570_c_000000000036__0_partial	49541	Yes	42384	53	9	6	Medium-quality	Genome-fragment	55.4	HMM-based (lower-bound)	14.45	Lysogenic
SL336570_c_000000000059__full	48496	No	NA	72	33	0	Medium-quality	Genome-fragment	67.6	HMM-based (lower-bound)	0	Lysogenic
SL336570_c_000000000061__0_partial	38614	Yes	33932	38	13	5	Medium-quality	Genome-fragment	58.24	HMM-based (lower-bound)	12.13	Lysogenic
SL336570_c_000000000098__full	35171	No	NA	46	24	0	Medium-quality	Genome-fragment	52.46	HMM-based (lower-bound)	0	Lysogenic
SL336570_c_000000000107__full	33177	No	NA	52	14	1	Medium-quality	Genome-fragment	61.22	HMM-based (lower-bound)	0
SL336571_c_000000000001__full	28551	No	NA	42	42	0	Medium-quality	Genome-fragment	89.06	HMM-based (lower-bound)	0
SL336572_c_000000000330	6130	No	NA	1	1	0	Medium-quality	Genome-fragment	57.15	HMM-based (lower-bound)	0
SL336574_c_000000000001__full	49353	No	NA	74	34	0	Medium-quality	Genome-fragment	67.89	HMM-based (lower-bound)	0	Lysogenic
SL336575_c_000000000001__full	49353	No	NA	75	34	0	Medium-quality	Genome-fragment	67.89	HMM-based (lower-bound)	0	Lysogenic
SL336575_c_000000000015	6280	No	NA	3	1	0	Medium-quality	Genome-fragment	58.55	HMM-based (lower-bound)	0
SL336576_c_000000000029__full	3513	No	NA	6	3	0	Medium-quality	Genome-fragment	53.32	HMM-based (lower-bound)	0
SL336577_c_000000000001__full	49353	No	NA	75	34	0	Medium-quality	Genome-fragment	67.89	HMM-based (lower-bound)	0	Lysogenic
SL336578_c_000000000001__full	43721	No	NA	56	14	1	Medium-quality	Genome-fragment	54.64	HMM-based (lower-bound)	0
SL336578_c_000000000003__full	37510	No	NA	56	17	0	Medium-quality	Genome-fragment	51.17	HMM-based (lower-bound)	0	Lysogenic
SL336579_c_000000000005	60727	No	NA	70	1	45	Medium-quality	Genome-fragment	55.42	HMM-based (lower-bound)	0	Lysogenic
SL336579_c_000000000013__full	49353	No	NA	75	34	0	Medium-quality	Genome-fragment	67.89	HMM-based (lower-bound)	0	Lysogenic
SL336582_c_000000000003	57986	No	NA	65	4	7	Medium-quality	Genome-fragment	52.77	HMM-based (lower-bound)	0
SL336582_c_000000000009__full	49353	No	NA	75	34	0	Medium-quality	Genome-fragment	67.89	HMM-based (lower-bound)	0	Lysogenic
SL336583_c_000000000001	434691	No	NA	413	1	265	High-quality	High-quality	100	HMM-based (lower-bound)	0	Lysogenic
SL336583_c_000000000003	262785	No	NA	266	3	174	High-quality	High-quality	100	HMM-based (lower-bound)	0
SL336583_c_000000000005	202628	No	NA	204	4	147	High-quality	High-quality	100	HMM-based (lower-bound)	0
SL336583_c_000000000006	167058	No	NA	173	1	129	High-quality	High-quality	100	HMM-based (lower-bound)	0
SL336583_c_000000000010	111986	No	NA	119	2	81	Medium-quality	Genome-fragment	87.81	HMM-based (lower-bound)	0
SL336583_c_000000000011	110131	No	NA	108	1	72	High-quality	High-quality	96.18	HMM-based (lower-bound)	0
SL336583_c_000000000031	62013	No	NA	71	6	7	Medium-quality	Genome-fragment	56.69	HMM-based (lower-bound)	0
SL336583_c_000000000042__full	49353	No	NA	75	34	0	Medium-quality	Genome-fragment	67.89	HMM-based (lower-bound)	0	Lysogenic
SL336584_c_000000000001	60599	No	NA	68	5	7	Medium-quality	Genome-fragment	57.96	HMM-based (lower-bound)	0
SL336584_c_000000000003__full	48627	No	NA	72	33	0	Medium-quality	Genome-fragment	67.76	HMM-based (lower-bound)	0	Lysogenic
SL336585_c_000000000004__full	49353	No	NA	75	34	0	Medium-quality	Genome-fragment	67.89	HMM-based (lower-bound)	0	Lysogenic
SL336586_c_000000000001__full	131787	No	NA	227	77	3	High-quality	High-quality	97.02	HMM-based (lower-bound)	0
SL336586_c_000000000006__full	49353	No	NA	75	34	0	Medium-quality	Genome-fragment	67.89	HMM-based (lower-bound)	0	Lysogenic
SL336587_c_000000000029	2692	No	NA	2	1	0	Medium-quality	Genome-fragment	64.69	HMM-based (lower-bound)	0
SL336588_c_000000000001	168991	No	NA	163	1	124	High-quality	High-quality	91.66	HMM-based (lower-bound)	0
SL336589_c_000000000001	515584	No	NA	477	5	337	Complete	High-quality	100	ITR (high-confidence)	0	Lysogenic
SL336589_c_000000000002	515394	No	NA	496	4	372	High-quality	High-quality	100	HMM-based (lower-bound)	0	Lysogenic
SL336589_c_000000000003	436751	No	NA	437	8	297	High-quality	High-quality	100	HMM-based (lower-bound)	0	Lysogenic
SL336589_c_000000000004	280882	No	NA	267	16	174	High-quality	High-quality	99.79	HMM-based (lower-bound)	0	Lysogenic
SL336589_c_000000000005	277924	No	NA	262	1	201	High-quality	High-quality	100	HMM-based (lower-bound)	0
SL336589_c_000000000006	272123	No	NA	261	5	179	High-quality	High-quality	100	HMM-based (lower-bound)	0
SL336589_c_000000000010	212661	No	NA	191	2	122	High-quality	High-quality	100	HMM-based (lower-bound)	0	Lysogenic
SL336589_c_000000000011	210207	No	NA	208	2	144	High-quality	High-quality	100	HMM-based (lower-bound)	0
SL336589_c_000000000012	208787	No	NA	194	4	146	High-quality	High-quality	100	HMM-based (lower-bound)	0
SL336589_c_000000000015	158901	No	NA	146	1	93	High-quality	High-quality	100	HMM-based (lower-bound)	0
SL336589_c_000000000017	133746	No	NA	132	2	87	Medium-quality	Genome-fragment	86.33	HMM-based (lower-bound)	0
SL336589_c_000000000018	129373	No	NA	130	2	88	High-quality	High-quality	100	HMM-based (lower-bound)	0
SL336589_c_000000000020	121136	No	NA	132	1	79	High-quality	High-quality	100	HMM-based (lower-bound)	0
SL336589_c_000000000022	104425	No	NA	98	1	55	High-quality	High-quality	91.2	HMM-based (lower-bound)	0
SL336589_c_000000000023	102570	No	NA	112	2	77	High-quality	High-quality	100	HMM-based (lower-bound)	0
SL336589_c_000000000025	98417	No	NA	93	2	70	Medium-quality	Genome-fragment	87.35	HMM-based (lower-bound)	0
SL336589_c_000000000027	85549	No	NA	86	6	54	High-quality	High-quality	99.93	HMM-based (lower-bound)	0
SL336589_c_000000000028	84419	No	NA	89	4	15	High-quality	High-quality	93.65	HMM-based (lower-bound)	0
SL336589_c_000000000030	68455	No	NA	72	6	49	Medium-quality	Genome-fragment	86.08	HMM-based (lower-bound)	0	Lysogenic
SL336589_c_000000000038	46007	No	NA	42	2	22	Medium-quality	Genome-fragment	53.62	HMM-based (lower-bound)	0	Lysogenic
SL336591_c_000000000245__full	7633	No	NA	9	1	0	High-quality	High-quality	100	HMM-based (lower-bound)	0
SL336591_c_000000001023__full	3549	No	NA	6	1	0	Complete	High-quality	100	DTR (medium-confidence)	0
SL336591_c_000000001146__full	3349	No	NA	5	1	0	Complete	High-quality	100	DTR (medium-confidence)	0
SL336592_c_000000000005__full	43350	No	NA	60	14	0	Medium-quality	High-quality	57.38	HMM-based (lower-bound)	0	Lysogenic
SL336593_c_000000000001__full	89777	No	NA	124	35	0	Medium-quality	Genome-fragment	69.63	HMM-based (lower-bound)	0	Lysogenic
SL336593_c_000000000004__full	29581	No	NA	43	10	0	Medium-quality	Genome-fragment	50.78	HMM-based (lower-bound)	0	Lysogenic
SL336600_c_000000000001	85462	No	NA	75	2	55	Medium-quality	Genome-fragment	77.6	HMM-based (lower-bound)	0
SL336600_c_000000000555__full	3549	No	NA	6	1	0	Complete	Genome-fragment	100	DTR (medium-confidence)	0
SL336600_c_000000001065__full	2560	No	NA	3	1	0	Medium-quality	Genome-fragment	61.52	HMM-based (lower-bound)	0
SL336603_c_000000000001__full	116734	No	NA	201	23	12	Complete	Genome-fragment	100	DTR (high-confidence)	0	Lysogenic
SL336608_c_000000000049__full	27854	No	NA	41	38	0	Medium-quality	Genome-fragment	87.13	HMM-based (lower-bound)	0
SL336614_c_000000000021__full	60714	No	NA	78	22	0	Medium-quality	High-quality	83	HMM-based (lower-bound)	0
SL336614_c_000000000038__full	44259	No	NA	46	28	0	Medium-quality	Genome-fragment	56.87	HMM-based (lower-bound)	0
SL336620_c_000000000001	301478	No	NA	272	1	194	High-quality	Genome-fragment	100	HMM-based (lower-bound)	0
SL336620_c_000000000004	231496	No	NA	206	2	152	High-quality	Genome-fragment	100	HMM-based (lower-bound)	0
SL336620_c_000000000005	209563	No	NA	180	1	144	High-quality	High-quality	100	HMM-based (lower-bound)	0
SL336620_c_000000000026	118711	No	NA	101	2	64	High-quality	Genome-fragment	93.76	HMM-based (lower-bound)	0	Lysogenic
SL336620_c_000000000043__full	83583	No	NA	108	36	1	Medium-quality	Genome-fragment	87.76	HMM-based (lower-bound)	0
SL336620_c_000000000093__full	42416	No	NA	45	17	0	Medium-quality	High-quality	57.7	HMM-based (lower-bound)	0
SL336620_c_000000000475__full	8200	No	NA	12	1	0	Complete	Genome-fragment	100	DTR (medium-confidence)	0	Lysogenic
SL336620_c_000000000605	6708	No	NA	11	1	0	Medium-quality	High-quality	67.38	HMM-based (lower-bound)	0
SL336622_c_000000000059__full	50700	Yes	36973	55	20	5	Medium-quality	Genome-fragment	83.97	HMM-based (lower-bound)	27.07	Lysogenic
SL336622_c_000000000560__full	8200	No	NA	12	1	0	Complete	Genome-fragment	100	DTR (medium-confidence)	0	Lysogenic
SL336622_c_000000000612__full	7621	Yes	4958	10	2	1	Medium-quality	High-quality	55.43	HMM-based (lower-bound)	34.94	Lysogenic
SL336626_c_000000000001__full	41126	No	NA	66	47	0	Complete	Genome-fragment	100	DTR (medium-confidence)	0
SL336627_c_000000000001	321203	No	NA	282	1	229	High-quality	Genome-fragment	100	HMM-based (lower-bound)	0
SL336627_c_000000000002	295150	No	NA	267	1	190	High-quality	Genome-fragment	100	HMM-based (lower-bound)	0
SL336627_c_000000000003	232845	No	NA	206	1	160	High-quality	Genome-fragment	100	HMM-based (lower-bound)	0
SL336627_c_000000000007	166533	No	NA	143	1	99	High-quality	Genome-fragment	100	HMM-based (lower-bound)	0
SL336627_c_000000000030__full	83602	No	NA	107	35	1	Medium-quality	Genome-fragment	87.76	HMM-based (lower-bound)	0
SL336627_c_000000000051__full	48681	No	NA	59	19	0	Medium-quality	High-quality	67.4	HMM-based (lower-bound)	0
SL336627_c_000000000079__full	37576	No	NA	48	22	0	Medium-quality	High-quality	57.96	HMM-based (lower-bound)	0
SL336627_c_000000000512__full	7918	No	NA	12	1	0	Medium-quality	Genome-fragment	79.54	HMM-based (lower-bound)	0	Lysogenic
SL336629_c_000000000008__full	14472	No	NA	23	11	0	Medium-quality	Genome-fragment	68.77	HMM-based (lower-bound)	0
SL336629_c_000000000480__full	3349	No	NA	4	1	0	Complete	Genome-fragment	100	DTR (medium-confidence)	0
SL336630_c_000000000500__full	2987	No	NA	3	1	0	Medium-quality	Genome-fragment	71.78	HMM-based (lower-bound)	0
SL336631_c_000000003106	1202	No	NA	1	1	0	Medium-quality	High-quality	50.63	HMM-based (lower-bound)	0
SL336634_c_000000000001	504172	No	NA	482	7	348	High-quality	Genome-fragment	100	HMM-based (lower-bound)	0	Lysogenic
SL336634_c_000000000005	210808	No	NA	181	1	144	High-quality	High-quality	100	HMM-based (lower-bound)	0
SL336634_c_000000000011	137840	No	NA	117	1	75	Medium-quality	High-quality	88.98	HMM-based (lower-bound)	0
SL336634_c_000000000030__full	83589	No	NA	108	35	1	Medium-quality	High-quality	87.76	HMM-based (lower-bound)	0
SL336634_c_000000000039__full	63279	No	NA	87	22	0	Medium-quality	Genome-fragment	85.69	HMM-based (lower-bound)	0
SL336634_c_000000000060__full	40147	No	NA	53	21	1	Medium-quality	Genome-fragment	62.07	HMM-based (lower-bound)	0	Lysogenic
SL336634_c_000000000351__full	8200	No	NA	12	1	0	Complete	Genome-fragment	100	DTR (medium-confidence)	0	Lysogenic
SL336634_c_000000000444	6900	No	NA	11	1	0	Medium-quality	Genome-fragment	69.31	HMM-based (lower-bound)	0
SL336636_c_000000000001__full	34039	No	NA	44	28	0	Medium-quality	Genome-fragment	68.96	HMM-based (lower-bound)	0
SL336642_c_000000000008	5426	No	NA	3	1	0	Medium-quality	Genome-fragment	50.59	HMM-based (lower-bound)	0
SL336643_c_000000000591__full	3549	No	NA	5	1	0	Complete	High-quality	100	DTR (medium-confidence)	0
SL336644_c_000000000012__full	83607	No	NA	108	35	1	Medium-quality	High-quality	87.77	HMM-based (lower-bound)	0
SL336644_c_000000000020__full	60170	No	NA	80	22	0	Medium-quality	Genome-fragment	82.36	HMM-based (lower-bound)	0
SL336644_c_000000000034__full	45351	No	NA	68	31	0	Medium-quality	Genome-fragment	55.08	HMM-based (lower-bound)	0
SL336644_c_000000000040__full	38257	No	NA	49	22	0	Medium-quality	Genome-fragment	58.72	HMM-based (lower-bound)	0
SL336644_c_000000001133__full	3124	No	NA	4	1	0	Medium-quality	Genome-fragment	75.07	HMM-based (lower-bound)	0
SL336650_c_000000000010__full	83759	No	NA	109	35	1	Complete	Genome-fragment	100	DTR (medium-confidence)	0
SL336650_c_000000000015__full	60886	No	NA	78	22	0	Medium-quality	Genome-fragment	83.2	HMM-based (lower-bound)	0
SL336650_c_000000000025__full	45019	No	NA	63	21	0	Medium-quality	Genome-fragment	60.45	HMM-based (lower-bound)	0	Lysogenic
SL336650_c_000000000027__full	41056	No	NA	62	24	1	Medium-quality	Genome-fragment	65.86	HMM-based (lower-bound)	0	Lysogenic
SL336650_c_000000000323	8592	No	NA	8	1	2	High-quality	High-quality	100	HMM-based (lower-bound)	0	Lysogenic
SL336650_c_000000001422__full	3549	No	NA	6	1	0	Complete	High-quality	100	DTR (medium-confidence)	0
SL336650_c_000000001556__full	3349	No	NA	4	1	0	Complete	High-quality	100	DTR (medium-confidence)	0
SL336651_c_000000000011__full	45180	No	NA	68	30	0	Medium-quality	Genome-fragment	54.87	HMM-based (lower-bound)	0
SL336652_c_000000000001__full	36582	No	NA	47	26	0	Medium-quality	Genome-fragment	56.15	HMM-based (lower-bound)	0
SL336652_c_000000000217__full	4907	No	NA	9	1	0	High-quality	High-quality	100	HMM-based (lower-bound)	0
SL336655_c_000000000660__full	3549	No	NA	6	1	0	Complete	High-quality	100	DTR (medium-confidence)	0
SL336655_c_000000000743__full	3349	No	NA	4	1	0	Complete	High-quality	100	DTR (medium-confidence)	0
SL336660_c_000000000870__full	3349	No	NA	5	1	0	Complete	High-quality	100	DTR (medium-confidence)	0
SL336661_c_000000000696__full	3549	No	NA	6	1	0	Complete	High-quality	100	DTR (medium-confidence)	0
SL336661_c_000000000773__full	3349	No	NA	5	1	0	Complete	High-quality	100	DTR (medium-confidence)	0
SL336664_c_000000000001__full	36738	No	NA	47	26	0	Medium-quality	Genome-fragment	56.39	HMM-based (lower-bound)	0
SL336666_c_000000000872__full	3549	No	NA	6	2	0	Complete	High-quality	100	DTR (medium-confidence)	0
SL336666_c_000000001006__full	3349	No	NA	4	1	0	Complete	High-quality	100	DTR (medium-confidence)	0
SL336669_c_000000000004__0_partial	72014	Yes	43962	82	16	21	Medium-quality	Genome-fragment	58.03	HMM-based (lower-bound)	38.95	Lysogenic
SL336669_c_000000000019__full	66225	No	NA	86	24	4	Medium-quality	Genome-fragment	76.62	HMM-based (lower-bound)	0	Lysogenic
SL336670_c_000000000682__full	3200	No	NA	5	1	0	Medium-quality	Genome-fragment	76.9	HMM-based (lower-bound)	0
SL336675_c_000000000001	171302	No	NA	163	1	126	High-quality	High-quality	92.91	HMM-based (lower-bound)	0
SL336679_c_000000000001__full	65431	No	NA	78	16	0	Complete	High-quality	100	DTR (medium-confidence)	0
SL336679_c_000000000002__full	54264	No	NA	77	34	1	Medium-quality	Genome-fragment	75.82	HMM-based (lower-bound)	0
SL336681_c_000000000002	167641	No	NA	160	1	123	High-quality	High-quality	90.92	HMM-based (lower-bound)	0
SL336681_c_000000000016__full	83759	No	NA	108	35	1	Complete	High-quality	100	DTR (medium-confidence)	0
SL336687_c_000000000001	259728	No	NA	244	1	178	High-quality	High-quality	100	HMM-based (lower-bound)	0
SL336687_c_000000000002	167746	No	NA	160	1	123	High-quality	High-quality	90.98	HMM-based (lower-bound)	0
SL336687_c_000000000024__full	50248	No	NA	77	13	1	Medium-quality	Genome-fragment	59.74	HMM-based (lower-bound)	0
SL336687_c_000000000037__full	35705	No	NA	48	29	0	Medium-quality	Genome-fragment	72.34	HMM-based (lower-bound)	0
SL336688_c_000000000004	184880	No	NA	172	1	146	High-quality	High-quality	100	HMM-based (lower-bound)	0
SL336688_c_000000000005	174463	No	NA	158	2	120	High-quality	High-quality	100	HMM-based (lower-bound)	0
SL336688_c_000000000006	174454	No	NA	171	1	117	High-quality	High-quality	100	HMM-based (lower-bound)	0
SL336688_c_000000000012__full	114098	No	NA	136	8	6	High-quality	High-quality	96.28	HMM-based (lower-bound)	0	Lysogenic
SL336689_c_000000000003	294349	No	NA	274	1	199	High-quality	High-quality	100	HMM-based (lower-bound)	0
SL336689_c_000000000005	237599	No	NA	204	1	142	High-quality	High-quality	100	HMM-based (lower-bound)	0	Lysogenic
SL336689_c_000000000008	185052	No	NA	173	1	146	High-quality	High-quality	100	HMM-based (lower-bound)	0
SL336689_c_000000000009	174463	No	NA	158	2	120	High-quality	High-quality	100	HMM-based (lower-bound)	0
SL336689_c_000000000011	129125	No	NA	117	1	88	Medium-quality	Genome-fragment	67.53	HMM-based (lower-bound)	0
SL336689_c_000000000014__full	114098	No	NA	136	8	6	High-quality	High-quality	96.28	HMM-based (lower-bound)	0	Lysogenic
SL336689_c_000000000015	113720	No	NA	114	3	79	High-quality	High-quality	92.29	HMM-based (lower-bound)	0
SL336690_c_000000000006	147201	No	NA	126	1	87	High-quality	High-quality	100	HMM-based (lower-bound)	0	Lysogenic
SL336690_c_000000000008	132770	No	NA	124	1	104	High-quality	High-quality	100	HMM-based (lower-bound)	0
SL336690_c_000000000010	122762	No	NA	109	2	83	High-quality	High-quality	100	HMM-based (lower-bound)	0
SL336690_c_000000000014__full	114098	No	NA	136	8	6	High-quality	High-quality	96.28	HMM-based (lower-bound)	0	Lysogenic
SL336690_c_000000000015	112138	No	NA	110	1	72	High-quality	High-quality	100	HMM-based (lower-bound)	0
SL336690_c_000000000022	85529	No	NA	83	2	57	Medium-quality	Genome-fragment	64.69	HMM-based (lower-bound)	0
SL336690_c_000000000025	83473	No	NA	66	1	46	Medium-quality	Genome-fragment	53.88	HMM-based (lower-bound)	0
SL336690_c_000000000076__full	44956	No	NA	57	18	1	Medium-quality	Genome-fragment	82.59	HMM-based (lower-bound)	0
SL336690_c_000000000082__full	42524	No	NA	69	18	0	Medium-quality	Genome-fragment	60.39	HMM-based (lower-bound)	0
SL336691_c_000000000004	111571	No	NA	111	1	71	High-quality	High-quality	99.87	HMM-based (lower-bound)	0
SL336691_c_000000000030__full	48496	No	NA	72	33	0	Medium-quality	Genome-fragment	67.6	HMM-based (lower-bound)	0	Lysogenic
SL336691_c_000000000043__full	44181	No	NA	61	31	0	Medium-quality	Genome-fragment	64.99	HMM-based (lower-bound)	0	Lysogenic
SL336691_c_000000000055__full	40459	No	NA	74	23	0	Medium-quality	Genome-fragment	54.31	HMM-based (lower-bound)	0	Lysogenic
SL336691_c_000000000059__full	38542	No	NA	63	17	1	Medium-quality	Genome-fragment	69.13	HMM-based (lower-bound)	0	Lysogenic
SL336692_c_000000000002	263308	No	NA	255	1	184	High-quality	High-quality	100	HMM-based (lower-bound)	0
SL336692_c_000000000007	184981	No	NA	172	1	146	High-quality	High-quality	100	HMM-based (lower-bound)	0
SL336692_c_000000000008	174463	No	NA	158	2	120	High-quality	High-quality	100	HMM-based (lower-bound)	0
SL336692_c_000000000015__full	120234	Yes	47607	146	15	54	Medium-quality	Genome-fragment	55.69	HMM-based (lower-bound)	60.4	Lysogenic
SL336692_c_000000000018__full	114098	No	NA	136	8	6	High-quality	High-quality	96.28	HMM-based (lower-bound)	0	Lysogenic
SL336692_c_000000000043	52486	No	NA	55	1	43	Medium-quality	Genome-fragment	88.33	HMM-based (lower-bound)	0
SL336692_c_000000000064__full	37151	No	NA	55	22	0	Medium-quality	Genome-fragment	63.16	HMM-based (lower-bound)	0	Lysogenic
SL336693_c_000000000003	227103	No	NA	217	1	157	High-quality	High-quality	100	HMM-based (lower-bound)	0
SL336693_c_000000000006	184917	No	NA	172	1	146	High-quality	High-quality	100	HMM-based (lower-bound)	0
SL336693_c_000000000007	174463	No	NA	158	2	120	High-quality	High-quality	100	HMM-based (lower-bound)	0
SL336693_c_000000000012__full	114098	No	NA	136	8	6	High-quality	High-quality	96.28	HMM-based (lower-bound)	0	Lysogenic
SL336693_c_000000000021	77469	No	NA	69	1	42	Medium-quality	Genome-fragment	84.97	HMM-based (lower-bound)	0	Lysogenic
SL336693_c_000000000034__full	35167	No	NA	44	26	0	Medium-quality	Genome-fragment	55.89	HMM-based (lower-bound)	0
SL336694_c_000000000001	171967	No	NA	160	1	134	High-quality	High-quality	100	HMM-based (lower-bound)	0
SL336694_c_000000000004	115506	No	NA	113	1	74	High-quality	High-quality	100	HMM-based (lower-bound)	0
SL336694_c_000000000008	76584	No	NA	69	1	42	Medium-quality	Genome-fragment	83.99	HMM-based (lower-bound)	0	Lysogenic
SL336694_c_000000000031__full	48627	No	NA	72	33	0	Medium-quality	Genome-fragment	67.76	HMM-based (lower-bound)	0	Lysogenic
SL336694_c_000000000039__full	43014	No	NA	69	18	1	Medium-quality	Genome-fragment	75.16	HMM-based (lower-bound)	0	Lysogenic
SL336695_c_000000000003__full	48496	No	NA	72	33	0	Medium-quality	Genome-fragment	67.6	HMM-based (lower-bound)	0	Lysogenic
SL336695_c_000000000009__full	44039	No	NA	61	31	0	Medium-quality	Genome-fragment	64.78	HMM-based (lower-bound)	0	Lysogenic
SL336696_c_000000000001	272271	No	NA	251	1	206	High-quality	High-quality	100	HMM-based (lower-bound)	0
SL336696_c_000000000005	227424	No	NA	217	1	158	High-quality	High-quality	100	HMM-based (lower-bound)	0
SL336696_c_000000000008	174514	No	NA	158	2	120	High-quality	High-quality	100	HMM-based (lower-bound)	0
SL336696_c_000000000011__full	114098	No	NA	136	8	6	High-quality	High-quality	96.28	HMM-based (lower-bound)	0	Lysogenic
SL336696_c_000000000019	76714	No	NA	69	1	41	Medium-quality	Genome-fragment	84.14	HMM-based (lower-bound)	0	Lysogenic
SL336696_c_000000000032__full	36703	No	NA	64	30	0	Medium-quality	Genome-fragment	58.61	HMM-based (lower-bound)	0
SL336697_c_000000000006	122044	No	NA	114	1	85	Medium-quality	Genome-fragment	63.83	HMM-based (lower-bound)	0
SL336697_c_000000000009__full	114098	No	NA	136	8	6	High-quality	High-quality	96.28	HMM-based (lower-bound)	0	Lysogenic
SL336697_c_000000000020	88200	No	NA	78	2	60	Medium-quality	Genome-fragment	78	HMM-based (lower-bound)	0
SL336697_c_000000000021	85286	No	NA	68	1	49	Medium-quality	Genome-fragment	55.05	HMM-based (lower-bound)	0
SL336697_c_000000000024	76714	No	NA	69	1	41	Medium-quality	Genome-fragment	84.14	HMM-based (lower-bound)	0	Lysogenic
SL336697_c_000000000033	68744	No	NA	70	1	48	Medium-quality	Genome-fragment	61.54	HMM-based (lower-bound)	0
SL336697_c_000000000036	64350	No	NA	79	4	11	Medium-quality	Genome-fragment	59.66	HMM-based (lower-bound)	0	Lysogenic
SL336697_c_000000000041	58175	No	NA	52	1	47	Medium-quality	Genome-fragment	52.98	HMM-based (lower-bound)	0
SL336697_c_000000000074__full	42386	No	NA	68	18	0	Medium-quality	Genome-fragment	60.2	HMM-based (lower-bound)	0
SL336697_c_000000000077__full	41765	No	NA	69	20	1	Medium-quality	Genome-fragment	55.55	HMM-based (lower-bound)	0	Lysogenic
SL336697_c_000000000128__full	28569	No	NA	28	11	1	Medium-quality	Genome-fragment	57.08	HMM-based (lower-bound)	0
SL336698_c_000000000003	227776	No	NA	217	1	158	High-quality	High-quality	100	HMM-based (lower-bound)	0
SL336698_c_000000000005	184883	No	NA	172	1	146	High-quality	High-quality	100	HMM-based (lower-bound)	0
SL336698_c_000000000011__full	114098	No	NA	136	8	6	High-quality	High-quality	96.28	HMM-based (lower-bound)	0	Lysogenic
SL336698_c_000000000016	92544	No	NA	81	2	60	Medium-quality	Genome-fragment	81.84	HMM-based (lower-bound)	0
SL336699_c_000000000002	291201	No	NA	278	1	202	High-quality	High-quality	100	HMM-based (lower-bound)	0
SL336699_c_000000000003	272293	No	NA	251	1	206	High-quality	High-quality	100	HMM-based (lower-bound)	0
SL336699_c_000000000006	226363	No	NA	192	1	136	High-quality	High-quality	100	HMM-based (lower-bound)	0	Lysogenic
SL336699_c_000000000008	174463	No	NA	158	2	120	High-quality	High-quality	100	HMM-based (lower-bound)	0
SL336699_c_000000000010__full	114098	No	NA	136	8	6	High-quality	High-quality	96.28	HMM-based (lower-bound)	0	Lysogenic
SL336699_c_000000000015	91751	No	NA	92	3	63	Medium-quality	Genome-fragment	85.83	HMM-based (lower-bound)	0
SL336699_c_000000000021	85266	No	NA	68	1	49	Medium-quality	Genome-fragment	55.04	HMM-based (lower-bound)	0
SL336699_c_000000000028	71458	No	NA	68	1	54	High-quality	High-quality	100	HMM-based (lower-bound)	0
SL336699_c_000000000032	63737	No	NA	64	1	44	Medium-quality	Genome-fragment	83.67	HMM-based (lower-bound)	0
SL336700_c_000000000001	203990	No	NA	204	1	139	High-quality	High-quality	100	HMM-based (lower-bound)	0
SL336700_c_000000000007	89289	No	NA	81	1	72	Medium-quality	Genome-fragment	81.32	HMM-based (lower-bound)	0
SL336700_c_000000000017__full	51932	No	NA	59	3	5	Medium-quality	Genome-fragment	76.64	HMM-based (lower-bound)	0
SL336701_c_000000000001	155959	No	NA	146	1	121	High-quality	High-quality	100	HMM-based (lower-bound)	0
SL336701_c_000000000004	92506	No	NA	81	2	60	Medium-quality	Genome-fragment	81.81	HMM-based (lower-bound)	0
SL336701_c_000000000017	63417	No	NA	58	1	42	Medium-quality	Genome-fragment	56.77	HMM-based (lower-bound)	0
SL336701_c_000000000019	58284	No	NA	58	2	44	Medium-quality	Genome-fragment	52.17	HMM-based (lower-bound)	0
SL336701_c_000000000031__full	48496	No	NA	72	33	0	Medium-quality	Genome-fragment	67.6	HMM-based (lower-bound)	0	Lysogenic
SL336701_c_000000000039__full	43989	No	NA	61	31	0	Medium-quality	Genome-fragment	64.71	HMM-based (lower-bound)	0	Lysogenic
SL336701_c_000000000048__full	38067	No	NA	68	21	0	Medium-quality	Genome-fragment	52.3	HMM-based (lower-bound)	0	Lysogenic
SL336701_c_000000000053__full	37043	No	NA	56	16	1	Medium-quality	Genome-fragment	65.87	HMM-based (lower-bound)	0
SL336702_c_000000000003	129221	No	NA	120	1	102	High-quality	High-quality	100	HMM-based (lower-bound)	0
SL336702_c_000000000020	57303	No	NA	49	2	35	Medium-quality	Genome-fragment	50.68	HMM-based (lower-bound)	0
SL336702_c_000000000022	57194	No	NA	58	1	37	Medium-quality	Genome-fragment	51.2	HMM-based (lower-bound)	0
SL336702_c_000000000030__full	48627	No	NA	72	33	0	Medium-quality	Genome-fragment	67.76	HMM-based (lower-bound)	0	Lysogenic
SL336702_c_000000000033__full	44181	No	NA	62	31	0	Medium-quality	Genome-fragment	64.99	HMM-based (lower-bound)	0	Lysogenic
SL336702_c_000000000043__full	40440	No	NA	73	23	0	Medium-quality	Genome-fragment	54.28	HMM-based (lower-bound)	0	Lysogenic
SL336702_c_000000000072__full	31649	No	NA	52	14	1	Medium-quality	Genome-fragment	58.4	HMM-based (lower-bound)	0
SL336703_c_000000000001	184858	No	NA	172	1	146	High-quality	High-quality	100	HMM-based (lower-bound)	0
SL336703_c_000000000002	184602	No	NA	170	1	128	High-quality	High-quality	96.55	HMM-based (lower-bound)	0
SL336703_c_000000000003	174344	No	NA	171	1	117	High-quality	High-quality	100	HMM-based (lower-bound)	0
SL336703_c_000000000005	168979	No	NA	148	1	97	High-quality	High-quality	100	HMM-based (lower-bound)	0
SL336703_c_000000000015	102693	No	NA	98	1	65	Medium-quality	Genome-fragment	68.68	HMM-based (lower-bound)	0
SL336703_c_000000000016	100840	No	NA	91	2	69	Medium-quality	Genome-fragment	89.18	HMM-based (lower-bound)	0
SL336703_c_000000000017	100528	No	NA	86	1	55	High-quality	High-quality	100	HMM-based (lower-bound)	0
SL336703_c_000000000024	76679	No	NA	68	1	41	Medium-quality	Genome-fragment	84.1	HMM-based (lower-bound)	0	Lysogenic
SL336703_c_000000000053__full	48413	No	NA	71	31	0	Medium-quality	Genome-fragment	85.19	HMM-based (lower-bound)	0	Lysogenic
SL336703_c_000000000072__full	40812	No	NA	61	28	0	Medium-quality	Genome-fragment	58.49	HMM-based (lower-bound)	0	Lysogenic
SL336703_c_000000000088__full	35812	No	NA	55	15	1	Medium-quality	Genome-fragment	65.62	HMM-based (lower-bound)	0
SL336705_c_000000000001__full	50231	No	NA	75	34	0	Medium-quality	Genome-fragment	69.15	HMM-based (lower-bound)	0	Lysogenic
SL336707_c_000000000002	161474	No	NA	160	1	109	High-quality	High-quality	100	HMM-based (lower-bound)	0
SL336707_c_000000000003	148573	No	NA	130	3	86	High-quality	High-quality	100	HMM-based (lower-bound)	0	Lysogenic
SL336707_c_000000000004	90036	No	NA	85	1	69	Medium-quality	Genome-fragment	82	HMM-based (lower-bound)	0
SL336710_c_000000000001	148204	No	NA	145	1	98	High-quality	High-quality	100	HMM-based (lower-bound)	0
SL336712_c_000000000001	167857	No	NA	165	1	112	High-quality	High-quality	100	HMM-based (lower-bound)	0
SL336712_c_000000000004	100775	No	NA	90	2	69	Medium-quality	Genome-fragment	89.12	HMM-based (lower-bound)	0
SL336712_c_000000000330	5921	No	NA	3	1	0	Medium-quality	Genome-fragment	55.2	HMM-based (lower-bound)	0
SL336714_c_000000000003	66756	No	NA	67	1	44	Medium-quality	Genome-fragment	59.76	HMM-based (lower-bound)	0
SL336715_c_000000000003	139443	No	NA	131	1	107	High-quality	High-quality	100	HMM-based (lower-bound)	0
SL336715_c_000000000005	124279	No	NA	122	1	79	High-quality	High-quality	100	HMM-based (lower-bound)	0
SL336715_c_000000000008	103027	No	NA	92	2	69	High-quality	High-quality	91.12	HMM-based (lower-bound)	0
SL336715_c_000000000014	76337	No	NA	68	1	42	Medium-quality	Genome-fragment	83.72	HMM-based (lower-bound)	0	Lysogenic
SL336715_c_000000000031__full	48496	No	NA	72	33	0	Medium-quality	Genome-fragment	67.6	HMM-based (lower-bound)	0	Lysogenic
SL336715_c_000000000052__full	32088	No	NA	51	19	1	Medium-quality	Genome-fragment	54.76	HMM-based (lower-bound)	0
SL336716_c_000000000003	227902	No	NA	217	1	158	High-quality	High-quality	100	HMM-based (lower-bound)	0
SL336716_c_000000000006	184880	No	NA	172	1	146	High-quality	High-quality	100	HMM-based (lower-bound)	0
SL336716_c_000000000008	174463	No	NA	158	2	120	High-quality	High-quality	100	HMM-based (lower-bound)	0
SL336716_c_000000000012__full	114098	No	NA	136	8	6	High-quality	High-quality	96.28	HMM-based (lower-bound)	0	Lysogenic
SL336716_c_000000000020	79610	No	NA	70	1	42	Medium-quality	Genome-fragment	87.31	HMM-based (lower-bound)	0	Lysogenic
SL336716_c_000000000032__full	44040	No	NA	76	22	0	Medium-quality	Genome-fragment	57.46	HMM-based (lower-bound)	0	Lysogenic
SL336716_c_000000000039	35386	No	NA	39	2	23	Medium-quality	Genome-fragment	53.5	HMM-based (lower-bound)	0
SL336717_c_000000000002	263125	No	NA	255	1	184	High-quality	High-quality	100	HMM-based (lower-bound)	0
SL336717_c_000000000006	184859	No	NA	172	1	146	High-quality	High-quality	100	HMM-based (lower-bound)	0
SL336717_c_000000000007	174435	No	NA	158	2	120	High-quality	High-quality	100	HMM-based (lower-bound)	0
SL336717_c_000000000012__full	114098	No	NA	136	8	6	High-quality	High-quality	96.28	HMM-based (lower-bound)	0	Lysogenic
SL336717_c_000000000020	76719	No	NA	69	1	41	Medium-quality	Genome-fragment	84.14	HMM-based (lower-bound)	0	Lysogenic
SL336717_c_000000000030__full	48496	No	NA	72	33	0	Medium-quality	Genome-fragment	67.6	HMM-based (lower-bound)	0	Lysogenic
SL336718_c_000000000001__full	49353	No	NA	75	34	0	Medium-quality	Genome-fragment	67.89	HMM-based (lower-bound)	0	Lysogenic
SL336719_c_000000000001__full	51049	No	NA	78	35	0	Medium-quality	Genome-fragment	69.39	HMM-based (lower-bound)	0	Lysogenic
SL336720_c_000000000960	7923	No	NA	8	1	0	Medium-quality	Genome-fragment	73.87	HMM-based (lower-bound)	0
SL336723_c_000000000006__full	48496	No	NA	72	33	0	Medium-quality	Genome-fragment	67.6	HMM-based (lower-bound)	0	Lysogenic
SL336723_c_000000000304__full	5165	No	NA	5	1	0	High-quality	High-quality	100	HMM-based (lower-bound)	0	Lysogenic
SL336726_c_000000000001__full	50245	No	NA	75	34	0	Medium-quality	Genome-fragment	69.16	HMM-based (lower-bound)	0	Lysogenic
SL336727_c_000000000001__full	49353	No	NA	75	35	0	Medium-quality	Genome-fragment	67.82	HMM-based (lower-bound)	0	Lysogenic
SL336730_c_000000000001__full	44250	No	NA	71	32	0	Medium-quality	Genome-fragment	61.97	HMM-based (lower-bound)	0	Lysogenic
SL336730_c_000000000114__full	5155	No	NA	5	1	0	High-quality	High-quality	100	HMM-based (lower-bound)	0	Lysogenic
SL336732_c_000000000001__full	47612	No	NA	74	34	0	Medium-quality	Genome-fragment	65.9	HMM-based (lower-bound)	0	Lysogenic
SL336733_c_000000000001__full	50242	No	NA	76	34	0	Medium-quality	Genome-fragment	68.93	HMM-based (lower-bound)	0	Lysogenic
SL336735_c_000000000004	5871	No	NA	1	1	0	Medium-quality	Genome-fragment	54.74	HMM-based (lower-bound)	0
SL336736_c_000000000017__full	37257	No	NA	50	22	0	Medium-quality	Genome-fragment	55.7	HMM-based (lower-bound)	0	Lysogenic
SL336737_c_000000000002	129960	No	NA	121	1	103	High-quality	High-quality	100	HMM-based (lower-bound)	0
SL336737_c_000000000003	127661	No	NA	128	1	83	High-quality	High-quality	100	HMM-based (lower-bound)	0
SL336743_c_000000000001	357489	No	NA	370	1	242	High-quality	High-quality	100	HMM-based (lower-bound)	0
SL336743_c_000000000002	284482	No	NA	279	1	181	High-quality	High-quality	100	HMM-based (lower-bound)	0
SL336743_c_000000000003	212865	No	NA	224	3	152	High-quality	High-quality	100	HMM-based (lower-bound)	0
SL336743_c_000000000004	162465	No	NA	173	2	118	High-quality	High-quality	100	HMM-based (lower-bound)	0
SL336743_c_000000000008	115827	No	NA	116	3	84	High-quality	High-quality	100	HMM-based (lower-bound)	0
SL336743_c_000000000009	110437	No	NA	108	1	72	High-quality	High-quality	96.45	HMM-based (lower-bound)	0
SL336743_c_000000000025	65340	No	NA	74	1	48	Medium-quality	Genome-fragment	59.63	HMM-based (lower-bound)	0	Lysogenic
SL336743_c_000000000030	62851	No	NA	71	5	7	Medium-quality	Genome-fragment	55.18	HMM-based (lower-bound)	0
SL336743_c_000000000053__full	49353	No	NA	75	34	0	Medium-quality	Genome-fragment	67.89	HMM-based (lower-bound)	0	Lysogenic
SL336743_c_000000000062__full	43966	No	NA	72	37	0	Medium-quality	Genome-fragment	70.89	HMM-based (lower-bound)	0	Lysogenic
SL336743_c_000000000066__full	41717	No	NA	63	20	1	Medium-quality	Genome-fragment	71.62	HMM-based (lower-bound)	0	Lysogenic
SL336745_c_000000000001	221587	No	NA	211	1	152	High-quality	High-quality	100	HMM-based (lower-bound)	0
SL336745_c_000000000004	100630	No	NA	90	2	69	Medium-quality	Genome-fragment	89	HMM-based (lower-bound)	0
SL336745_c_000000000005	100241	No	NA	94	1	77	High-quality	High-quality	91.29	HMM-based (lower-bound)	0
SL336745_c_000000000023	54649	No	NA	62	3	2	Medium-quality	Genome-fragment	88.83	HMM-based (lower-bound)	0	Lysogenic
SL336746_c_000000000899	6938	No	NA	8	1	0	Medium-quality	Genome-fragment	64.68	HMM-based (lower-bound)	0
SL336747_c_000000000212__full	2276	No	NA	3	1	0	Medium-quality	Genome-fragment	54.69	HMM-based (lower-bound)	0
SL336751_c_000000000001	179300	No	NA	181	3	134	High-quality	High-quality	100	HMM-based (lower-bound)	0
SL336751_c_000000000016	56291	No	NA	63	3	7	Medium-quality	Genome-fragment	55.18	HMM-based (lower-bound)	0
SL336751_c_000000000024__full	48496	No	NA	72	33	0	Medium-quality	Genome-fragment	67.6	HMM-based (lower-bound)	0	Lysogenic
SL336752_c_000000000001	295456	No	NA	275	1	199	High-quality	High-quality	100	HMM-based (lower-bound)	0
SL336752_c_000000000005	237613	No	NA	204	1	142	High-quality	High-quality	100	HMM-based (lower-bound)	0	Lysogenic
SL336752_c_000000000008	184882	No	NA	172	1	146	High-quality	High-quality	100	HMM-based (lower-bound)	0
SL336752_c_000000000009	174481	No	NA	158	2	120	High-quality	High-quality	100	HMM-based (lower-bound)	0
SL336752_c_000000000013__full	114098	No	NA	136	8	6	High-quality	High-quality	96.28	HMM-based (lower-bound)	0	Lysogenic
SL336754_c_000000000006	174481	No	NA	171	1	117	High-quality	High-quality	100	HMM-based (lower-bound)	0
SL336754_c_000000000008	129157	No	NA	120	1	102	High-quality	High-quality	100	HMM-based (lower-bound)	0
SL336754_c_000000000010__full	114098	No	NA	136	8	6	High-quality	High-quality	96.28	HMM-based (lower-bound)	0	Lysogenic
SL336754_c_000000000012	100853	No	NA	91	2	69	Medium-quality	Genome-fragment	89.19	HMM-based (lower-bound)	0
SL336754_c_000000000017	78656	No	NA	70	1	42	Medium-quality	Genome-fragment	86.27	HMM-based (lower-bound)	0	Lysogenic
SL336755_c_000000000002	246660	No	NA	237	1	172	High-quality	High-quality	100	HMM-based (lower-bound)	0
SL336755_c_000000000005__0_partial	63075	Yes	41381	70	21	9	Medium-quality	Genome-fragment	87.99	HMM-based (lower-bound)	34.39	Lysogenic
SL336755_c_000000000006	174463	No	NA	158	2	120	High-quality	High-quality	100	HMM-based (lower-bound)	0
SL336755_c_000000000007__full	169552	Yes	68572	208	29	53	High-quality	High-quality	90.81	HMM-based (lower-bound)	59.56	Lysogenic
SL336755_c_000000000012	129170	No	NA	120	1	102	High-quality	High-quality	100	HMM-based (lower-bound)	0
SL336755_c_000000000015__full	114288	No	NA	137	8	7	High-quality	High-quality	96.29	HMM-based (lower-bound)	0	Lysogenic
SL336755_c_000000000055__full	45326	No	NA	64	31	0	Complete	High-quality	100	DTR (high-confidence)	0
SL336758_c_000000000001__full	49342	No	NA	75	34	0	Medium-quality	Genome-fragment	67.88	HMM-based (lower-bound)	0	Lysogenic
SL336760_c_000000000001	227814	No	NA	217	1	158	High-quality	High-quality	100	HMM-based (lower-bound)	0
SL336760_c_000000000002	143457	No	NA	129	2	99	High-quality	High-quality	100	HMM-based (lower-bound)	0
SL336760_c_000000000003	129149	No	NA	120	1	102	High-quality	High-quality	100	HMM-based (lower-bound)	0
SL336764_c_000000000004	142896	No	NA	138	1	95	High-quality	High-quality	100	HMM-based (lower-bound)	0
SL336764_c_000000000008__full	114091	No	NA	136	8	6	High-quality	High-quality	96.28	HMM-based (lower-bound)	0	Lysogenic
SL336764_c_000000000010	96739	No	NA	96	1	72	Medium-quality	Genome-fragment	61.54	HMM-based (lower-bound)	0
SL336764_c_000000000013	83105	No	NA	75	1	43	High-quality	High-quality	91.15	HMM-based (lower-bound)	0	Lysogenic
SL336764_c_000000000035	56852	No	NA	54	1	47	Medium-quality	Genome-fragment	51.78	HMM-based (lower-bound)	0
SL336764_c_000000000079__full	37961	No	NA	66	19	1	Medium-quality	Genome-fragment	66.84	HMM-based (lower-bound)	0	Lysogenic
SL336765_c_000000000001	210300	No	NA	201	1	146	High-quality	High-quality	100	HMM-based (lower-bound)	0
SL336765_c_000000000002	155993	No	NA	146	1	121	High-quality	High-quality	100	HMM-based (lower-bound)	0
SL336765_c_000000000004	138986	No	NA	124	2	96	High-quality	High-quality	100	HMM-based (lower-bound)	0
SL336765_c_000000000014	83962	No	NA	90	1	61	Medium-quality	Genome-fragment	76.63	HMM-based (lower-bound)	0	Lysogenic
SL336765_c_000000000036	56623	No	NA	51	1	16	High-quality	High-quality	90.81	HMM-based (lower-bound)	0	Lysogenic
SL336765_c_000000000047__full	48496	No	NA	72	33	0	Medium-quality	Genome-fragment	67.6	HMM-based (lower-bound)	0	Lysogenic
SL336765_c_000000000061__full	44554	No	NA	72	36	0	Medium-quality	Genome-fragment	71.69	HMM-based (lower-bound)	0	Lysogenic
SL336766_c_000000000007__full	49353	No	NA	75	34	0	Medium-quality	Genome-fragment	67.89	HMM-based (lower-bound)	0	Lysogenic
SL336767_c_000000000001__full	46436	No	NA	70	22	0	Medium-quality	Genome-fragment	66.34	HMM-based (lower-bound)	0	Lysogenic
SL336768_c_000000000009	94969	No	NA	98	1	75	High-quality	High-quality	100	HMM-based (lower-bound)	0
SL336768_c_000000000017	82422	No	NA	84	1	62	Medium-quality	Genome-fragment	73.78	HMM-based (lower-bound)	0
SL336768_c_000000000019	76172	No	NA	79	1	53	Medium-quality	Genome-fragment	68.19	HMM-based (lower-bound)	0
SL336768_c_000000000025	68512	No	NA	73	2	45	Medium-quality	Genome-fragment	53.81	HMM-based (lower-bound)	0
SL336768_c_000000001019__full	4537	No	NA	4	4	0	Medium-quality	Genome-fragment	56.25	HMM-based (lower-bound)	0
SL336770_c_000000000001__0_partial	43406	No	NA	50	3	4	Medium-quality	Genome-fragment	64.05	HMM-based (lower-bound)	0
SL336770_c_000000000002	184705	No	NA	172	1	146	High-quality	High-quality	100	HMM-based (lower-bound)	0
SL336770_c_000000000004	171438	No	NA	157	2	118	High-quality	High-quality	100	HMM-based (lower-bound)	0
SL336770_c_000000000005	167936	No	NA	165	1	112	High-quality	High-quality	100	HMM-based (lower-bound)	0
SL336771_c_000000000003	174377	No	NA	171	1	117	High-quality	High-quality	100	HMM-based (lower-bound)	0
SL336771_c_000000000006	156915	No	NA	147	1	122	High-quality	High-quality	100	HMM-based (lower-bound)	0
SL336771_c_000000000010__full	114137	No	NA	136	8	6	High-quality	High-quality	96.28	HMM-based (lower-bound)	0	Lysogenic
SL336771_c_000000000011	111034	No	NA	101	2	75	High-quality	High-quality	98.2	HMM-based (lower-bound)	0
SL336771_c_000000000027__full	50974	No	NA	79	28	1	Medium-quality	Genome-fragment	65.42	HMM-based (lower-bound)	0	Lysogenic
SL336772_c_000000000001	296007	No	NA	300	3	193	High-quality	High-quality	100	HMM-based (lower-bound)	0
SL336772_c_000000000002	260816	No	NA	268	1	177	High-quality	High-quality	100	HMM-based (lower-bound)	0
SL336772_c_000000000003	235894	No	NA	226	1	168	High-quality	High-quality	100	HMM-based (lower-bound)	0
SL336772_c_000000000004	229453	No	NA	231	2	155	High-quality	High-quality	100	HMM-based (lower-bound)	0
SL336772_c_000000000005	180737	No	NA	164	1	103	High-quality	High-quality	100	HMM-based (lower-bound)	0
SL336772_c_000000000007	174168	No	NA	158	2	120	High-quality	High-quality	100	HMM-based (lower-bound)	0
SL336772_c_000000000010	162067	No	NA	154	1	102	High-quality	High-quality	100	HMM-based (lower-bound)	0
SL336772_c_000000000011	155968	No	NA	146	1	121	High-quality	High-quality	100	HMM-based (lower-bound)	0
SL336772_c_000000000018	121125	No	NA	114	2	85	High-quality	High-quality	100	HMM-based (lower-bound)	0
SL336772_c_000000000019	113053	No	NA	120	2	82	Medium-quality	Genome-fragment	88.12	HMM-based (lower-bound)	0
SL336772_c_000000000027	86001	No	NA	88	1	65	High-quality	High-quality	100	HMM-based (lower-bound)	0
SL336772_c_000000000033	77357	No	NA	68	1	42	Medium-quality	Genome-fragment	84.84	HMM-based (lower-bound)	0	Lysogenic
SL336772_c_000000000038	71460	No	NA	68	1	45	Medium-quality	Genome-fragment	62.41	HMM-based (lower-bound)	0
SL336772_c_000000000044	62217	No	NA	71	6	7	Medium-quality	Genome-fragment	56.88	HMM-based (lower-bound)	0
SL336772_c_000000000066__full	49430	No	NA	56	3	4	Medium-quality	Genome-fragment	72.94	HMM-based (lower-bound)	0
SL336773_c_000000000003	114291	No	NA	108	2	83	High-quality	High-quality	100	HMM-based (lower-bound)	0
SL336773_c_000000000004	110336	No	NA	120	2	82	Medium-quality	Genome-fragment	86.66	HMM-based (lower-bound)	0
SL336773_c_000000000012	90556	No	NA	92	1	69	Medium-quality	Genome-fragment	81.06	HMM-based (lower-bound)	0
SL336773_c_000000000024	62013	No	NA	71	6	7	Medium-quality	Genome-fragment	56.69	HMM-based (lower-bound)	0
SL336773_c_000000000042__full	48496	No	NA	72	33	0	Medium-quality	Genome-fragment	67.6	HMM-based (lower-bound)	0	Lysogenic
SL336773_c_000000000048__full	44303	No	NA	72	36	0	Medium-quality	Genome-fragment	71.38	HMM-based (lower-bound)	0	Lysogenic
SL336774_c_000000000002	63363	No	NA	73	1	48	Medium-quality	Genome-fragment	57.83	HMM-based (lower-bound)	0	Lysogenic
SL336774_c_000000000008__full	48496	No	NA	72	33	0	Medium-quality	Genome-fragment	67.6	HMM-based (lower-bound)	0	Lysogenic
SL336774_c_000000000015__full	37833	No	NA	64	32	0	Medium-quality	Genome-fragment	57.7	HMM-based (lower-bound)	0	Lysogenic
SL336774_c_000000000021__full	34073	No	NA	48	27	0	Medium-quality	Genome-fragment	50.77	HMM-based (lower-bound)	0
SL336775_c_000000000002__full	49353	No	NA	75	34	0	Medium-quality	Genome-fragment	67.89	HMM-based (lower-bound)	0	Lysogenic
SL336776_c_000000000004	91447	No	NA	85	1	69	Medium-quality	Genome-fragment	83.28	HMM-based (lower-bound)	0
SL336776_c_000000000012	70912	No	NA	76	2	46	Medium-quality	Genome-fragment	55.69	HMM-based (lower-bound)	0
SL336776_c_000000000019	66909	No	NA	48	1	31	Medium-quality	Genome-fragment	50.4	HMM-based (lower-bound)	0
SL336776_c_000000000021	63118	No	NA	65	1	46	Medium-quality	Genome-fragment	56.5	HMM-based (lower-bound)	0
SL336776_c_000000000022	62279	No	NA	63	1	45	Medium-quality	Genome-fragment	55.75	HMM-based (lower-bound)	0
SL336778_c_000000000001	167811	No	NA	165	1	112	High-quality	High-quality	100	HMM-based (lower-bound)	0
SL336778_c_000000000009	106363	No	NA	96	1	85	High-quality	High-quality	96.87	HMM-based (lower-bound)	0
SL336778_c_000000000011	101047	No	NA	91	2	69	Medium-quality	Genome-fragment	89.36	HMM-based (lower-bound)	0
SL336779_c_000000000001	241304	No	NA	230	1	168	High-quality	High-quality	100	HMM-based (lower-bound)	0
SL336779_c_000000000002	174653	No	NA	158	2	120	High-quality	High-quality	100	HMM-based (lower-bound)	0
SL336779_c_000000000005	149537	No	NA	139	1	115	High-quality	High-quality	100	HMM-based (lower-bound)	0
SL336779_c_000000000016	70812	No	NA	82	5	2	High-quality	High-quality	93.24	HMM-based (lower-bound)	0	Lysogenic
SL336779_c_000000000029__full	50985	No	NA	79	28	1	Medium-quality	Genome-fragment	65.43	HMM-based (lower-bound)	0	Lysogenic
SL336779_c_000000000032__full	43284	No	NA	52	3	4	Medium-quality	Genome-fragment	63.87	HMM-based (lower-bound)	0
SL336780_c_000000000002	230491	No	NA	225	1	141	High-quality	High-quality	100	HMM-based (lower-bound)	0
SL336780_c_000000000003	201927	No	NA	204	4	148	High-quality	High-quality	100	HMM-based (lower-bound)	0
SL336780_c_000000000009	124808	No	NA	132	1	100	High-quality	High-quality	100	HMM-based (lower-bound)	0
SL336780_c_000000000011	115328	No	NA	115	1	86	High-quality	High-quality	100	HMM-based (lower-bound)	0
SL336780_c_000000000018	101997	No	NA	98	1	63	High-quality	High-quality	91.3	HMM-based (lower-bound)	0
SL336780_c_000000000019	98576	No	NA	105	2	69	Medium-quality	Genome-fragment	77.42	HMM-based (lower-bound)	0
SL336780_c_000000000055	55760	No	NA	50	1	45	Medium-quality	Genome-fragment	50.78	HMM-based (lower-bound)	0
SL336780_c_000000000110__full	35347	No	NA	48	27	0	Medium-quality	Genome-fragment	56.03	HMM-based (lower-bound)	0
SL336781_c_000000000006	104035	No	NA	106	1	80	High-quality	High-quality	100	HMM-based (lower-bound)	0
SL336781_c_000000000007	94183	No	NA	88	2	69	High-quality	High-quality	94.01	HMM-based (lower-bound)	0
SL336781_c_000000000012	76945	No	NA	73	1	51	Medium-quality	Genome-fragment	67.2	HMM-based (lower-bound)	0
SL336781_c_000000000021	56305	No	NA	63	3	7	Medium-quality	Genome-fragment	55.19	HMM-based (lower-bound)	0
SL336781_c_000000000027__full	48496	No	NA	72	33	0	Medium-quality	Genome-fragment	67.6	HMM-based (lower-bound)	0	Lysogenic
SL336782_c_000000000001	85161	No	NA	81	1	62	Medium-quality	Genome-fragment	76.23	HMM-based (lower-bound)	0
SL336782_c_000000000021__full	50985	No	NA	79	28	1	Medium-quality	Genome-fragment	65.43	HMM-based (lower-bound)	0	Lysogenic
SL336782_c_000000000022__full	49353	No	NA	75	34	0	Medium-quality	Genome-fragment	67.89	HMM-based (lower-bound)	0	Lysogenic
SL336782_c_000000000048__full	36566	No	NA	45	19	0	Medium-quality	Genome-fragment	53.39	HMM-based (lower-bound)	0
SL336782_c_000000000088__full	28151	No	NA	40	12	1	Medium-quality	Genome-fragment	52.6	HMM-based (lower-bound)	0
SL336783_c_000000000007	125686	No	NA	129	1	89	High-quality	High-quality	100	HMM-based (lower-bound)	0	Lysogenic
SL336783_c_000000000029__full	49353	No	NA	75	34	0	Medium-quality	Genome-fragment	67.89	HMM-based (lower-bound)	0	Lysogenic
SL336783_c_000000000033__full	44165	No	NA	61	31	0	Medium-quality	Genome-fragment	64.97	HMM-based (lower-bound)	0	Lysogenic
SL336784_c_000000000003__full	47924	No	NA	81	26	0	Medium-quality	Genome-fragment	56.71	HMM-based (lower-bound)	0	Lysogenic
SL336789_c_000000000001__full	56844	No	NA	66	36	0	Medium-quality	Genome-fragment	81.62	HMM-based (lower-bound)	0
SL336789_c_000000000002__full	44884	No	NA	77	24	0	Medium-quality	Genome-fragment	61.15	HMM-based (lower-bound)	0	Lysogenic
SL336792_c_000000000001__full	69358	No	NA	85	23	0	Complete	High-quality	100	DTR (medium-confidence)	0
SL336792_c_000000000002__full	40280	No	NA	50	14	0	Medium-quality	Genome-fragment	73.66	HMM-based (lower-bound)	0
SL336794_c_000000000040__full	19622	No	NA	26	23	0	Medium-quality	Genome-fragment	59.11	HMM-based (lower-bound)	0
SL336794_c_000000000603__full	2436	No	NA	3	1	0	Medium-quality	Genome-fragment	58.54	HMM-based (lower-bound)	0
SL336798_c_000000000001__full	40025	No	NA	60	24	0	Medium-quality	Genome-fragment	64.2	HMM-based (lower-bound)	0	Lysogenic
SL336798_c_000000000487__full	3549	No	NA	6	1	0	Complete	High-quality	100	DTR (medium-confidence)	0
SL336798_c_000000000551__full	3349	No	NA	5	1	0	Complete	High-quality	100	DTR (medium-confidence)	0
SL336798_c_000000000963__full	2527	No	NA	3	1	0	Medium-quality	Genome-fragment	60.72	HMM-based (lower-bound)	0
SL336804_c_000000000001__full	111604	No	NA	151	19	2	Medium-quality	Genome-fragment	63.13	HMM-based (lower-bound)	0
SL336808_c_000000000002__full	74712	No	NA	86	44	4	High-quality	High-quality	95.4	HMM-based (lower-bound)	0	Lysogenic
SL336809_c_000000000001__full	7824	No	NA	15	2	0	Medium-quality	Genome-fragment	79.43	HMM-based (lower-bound)	0
SL336810_c_000000000001__full	61161	No	NA	72	25	0	Medium-quality	Genome-fragment	83.26	HMM-based (lower-bound)	0
SL336817_c_000000000001__full	49994	No	NA	65	11	0	Medium-quality	Genome-fragment	67.85	HMM-based (lower-bound)	0
SL336820_c_000000000001	591039	No	NA	580	1	432	High-quality	High-quality	100	HMM-based (lower-bound)	0	Lysogenic
SL336820_c_000000000002__0_partial	60055	Yes	34529	81	23	17	Medium-quality	Genome-fragment	74.75	HMM-based (lower-bound)	42.5	Lysogenic
SL336821_c_000000000001__full	51058	No	NA	77	32	0	Medium-quality	Genome-fragment	75.77	HMM-based (lower-bound)	0	Lysogenic
SL336821_c_000000000002__full	41086	No	NA	62	24	1	Medium-quality	Genome-fragment	65.9	HMM-based (lower-bound)	0	Lysogenic
SL336821_c_000000000773__full	3549	No	NA	5	1	0	Complete	High-quality	100	DTR (medium-confidence)	0
SL336826_c_000000000001	273516	No	NA	271	6	196	High-quality	High-quality	100	HMM-based (lower-bound)	0
SL336826_c_000000000002	232240	No	NA	207	2	152	High-quality	High-quality	100	HMM-based (lower-bound)	0
SL336826_c_000000000003__0_partial	38941	Yes	35397	49	9	3	Medium-quality	Genome-fragment	51.81	HMM-based (lower-bound)	9.1	Lysogenic
SL336826_c_000000000007	167768	No	NA	161	1	123	High-quality	High-quality	90.99	HMM-based (lower-bound)	0
SL336826_c_000000000043__full	55452	No	NA	73	21	0	Medium-quality	Genome-fragment	77.07	HMM-based (lower-bound)	0
SL336826_c_000000000366__full	8200	No	NA	11	1	0	Complete	High-quality	100	DTR (medium-confidence)	0	Lysogenic
SL336826_c_000000000454	6900	No	NA	10	1	0	Medium-quality	Genome-fragment	69.31	HMM-based (lower-bound)	0
SL336827_c_000000000002__full	39783	No	NA	52	20	0	High-quality	High-quality	90.25	HMM-based (lower-bound)	0
SL336827_c_000000000032__full	17393	No	NA	26	25	0	Medium-quality	Genome-fragment	52.94	HMM-based (lower-bound)	0
SL336827_c_000000001145__full	3226	No	NA	5	1	0	Medium-quality	Genome-fragment	77.52	HMM-based (lower-bound)	0
SL336828_c_000000000001__full	46782	No	NA	64	23	1	Medium-quality	Genome-fragment	66.09	HMM-based (lower-bound)	0	Lysogenic
SL336829_c_000000000001__full	44689	No	NA	66	22	0	Medium-quality	Genome-fragment	75.88	HMM-based (lower-bound)	0
SL336831_c_000000000001__full	44319	No	NA	70	27	0	Medium-quality	Genome-fragment	67.44	HMM-based (lower-bound)	0	Lysogenic
SL336831_c_000000000002__full	37758	No	NA	45	29	0	Medium-quality	Genome-fragment	57.96	HMM-based (lower-bound)	0
SL336832_c_000000000002__full	46189	Yes	40590	58	20	3	High-quality	High-quality	91.49	HMM-based (lower-bound)	12.12	Lysogenic
SL336832_c_000000001282__full	2627	No	NA	4	1	0	Medium-quality	Genome-fragment	63.13	HMM-based (lower-bound)	0
SL336834_c_000000000027	8588	No	NA	7	1	0	High-quality	High-quality	100	HMM-based (lower-bound)	0
SL336834_c_000000000467__full	3349	No	NA	5	2	0	Complete	High-quality	100	DTR (medium-confidence)	0
SL336840_c_000000000383__full	3197	No	NA	4	1	0	Medium-quality	Genome-fragment	76.83	HMM-based (lower-bound)	0
SL336840_c_000000000450__full	2913	No	NA	4	1	0	Medium-quality	Genome-fragment	70	HMM-based (lower-bound)	0
SL336842_c_000000000426__full	3369	No	NA	5	1	0	Medium-quality	Genome-fragment	80.96	HMM-based (lower-bound)	0
SL336842_c_000000000598__full	2815	No	NA	3	1	0	Medium-quality	Genome-fragment	67.65	HMM-based (lower-bound)	0
SL342524_c_000000000001	10110	No	NA	5	1	0	High-quality	High-quality	94.26	HMM-based (lower-bound)	0
SL342525_c_000000000001__full	67135	No	NA	92	15	0	High-quality	High-quality	91.6	HMM-based (lower-bound)	0
SL342529_c_000000000001__full	47530	No	NA	76	22	0	Medium-quality	Genome-fragment	65.47	HMM-based (lower-bound)	0
SL342532_c_000000000041__full	13914	No	NA	17	9	0	Medium-quality	Genome-fragment	59.66	HMM-based (lower-bound)	0
SL342535_c_000000000001__full	49340	No	NA	82	24	0	Medium-quality	Genome-fragment	64.96	HMM-based (lower-bound)	0	Lysogenic
SL342535_c_000000000014	7080	No	NA	2	1	0	Medium-quality	Genome-fragment	66.01	HMM-based (lower-bound)	0
SL342535_c_000000000161__full	2051	No	NA	3	3	0	Medium-quality	Genome-fragment	77.68	HMM-based (lower-bound)	0
SL342536_c_000000000001__full	52348	No	NA	69	34	1	Medium-quality	Genome-fragment	74.46	HMM-based (lower-bound)	0
SL342536_c_000000000002__full	44099	No	NA	68	30	0	Medium-quality	Genome-fragment	77.91	HMM-based (lower-bound)	0
SL342536_c_000000000003__full	40657	No	NA	51	18	0	Medium-quality	Genome-fragment	68.54	HMM-based (lower-bound)	0
SL342538_c_000000000007	7080	No	NA	1	1	0	Medium-quality	Genome-fragment	66.01	HMM-based (lower-bound)	0
SL342540_c_000000000001__full	43738	No	NA	61	17	0	Medium-quality	Genome-fragment	78.22	HMM-based (lower-bound)	0
SL342541_c_000000000001__full	41458	No	NA	63	32	0	Medium-quality	Genome-fragment	67.42	HMM-based (lower-bound)	0
SL342544_c_000000000001__full	47905	No	NA	61	18	0	Medium-quality	Genome-fragment	62.83	HMM-based (lower-bound)	0
SL342547_c_000000000038__full	40038	No	NA	61	25	0	Medium-quality	Genome-fragment	64.22	HMM-based (lower-bound)	0	Lysogenic
SL342547_c_000000000622__full	3549	No	NA	6	1	0	Complete	High-quality	100	DTR (medium-confidence)	0
SL342547_c_000000000682__full	3349	No	NA	4	1	0	Complete	High-quality	100	DTR (medium-confidence)	0
SL342548_c_000000000036__full	45198	No	NA	64	22	0	Medium-quality	Genome-fragment	60.45	HMM-based (lower-bound)	0	Lysogenic
SL342548_c_000000000040__full	43090	Yes	40584	64	24	2	Medium-quality	Genome-fragment	65.1	HMM-based (lower-bound)	5.82	Lysogenic
SL342548_c_000000001240__full	3549	No	NA	6	1	0	Complete	High-quality	100	DTR (medium-confidence)	0
SL342548_c_000000001333__full	3349	No	NA	5	1	0	Complete	High-quality	100	DTR (medium-confidence)	0
SL342549_c_000000000457__full	3549	No	NA	6	1	0	Complete	High-quality	100	DTR (medium-confidence)	0
SL342549_c_000000000564__full	3172	No	NA	5	1	0	Medium-quality	Genome-fragment	76.22	HMM-based (lower-bound)	0
SL345440_c_000000000007	148184	No	NA	147	1	104	Medium-quality	Genome-fragment	57.36	HMM-based (lower-bound)	0	Lysogenic
SL345440_c_000000000009	144682	No	NA	131	3	72	High-quality	High-quality	93.42	HMM-based (lower-bound)	0	Lysogenic
SL345440_c_000000000022	99225	No	NA	87	1	43	High-quality	High-quality	100	HMM-based (lower-bound)	0	Lysogenic
SL345440_c_000000000030	81393	No	NA	69	2	51	Medium-quality	Genome-fragment	86.54	HMM-based (lower-bound)	0
SL345440_c_000000000031	81373	No	NA	87	2	20	Medium-quality	Genome-fragment	71.02	HMM-based (lower-bound)	0	Lysogenic
SL345440_c_000000000036__full	73032	No	NA	99	8	3	Medium-quality	Genome-fragment	57.86	HMM-based (lower-bound)	0	Lysogenic
SL345440_c_000000000044	63406	No	NA	58	1	36	Medium-quality	Genome-fragment	56.37	HMM-based (lower-bound)	0
SL345440_c_000000000049__full	60813	No	NA	110	48	1	Complete	High-quality	100	DTR (medium-confidence)	0	Lysogenic
SL345440_c_000000000055__full	56477	No	NA	88	22	0	High-quality	High-quality	100	AAI-based (medium-confidence)	0
SL345440_c_000000000076__full	43169	No	NA	57	27	1	Medium-quality	Genome-fragment	77.8	AAI-based (medium-confidence)	0
SL345440_c_000000001727	3531	No	NA	3	1	0	Medium-quality	Genome-fragment	53.77	AAI-based (medium-confidence)	0
SL345441_c_000000000010__full	56477	No	NA	87	22	0	High-quality	High-quality	100	AAI-based (medium-confidence)	0
SL345442_c_000000000004__full	62933	No	NA	105	31	0	Medium-quality	Genome-fragment	83.14	HMM-based (lower-bound)	0
SL345442_c_000000000005__full	56628	No	NA	88	22	0	Complete	High-quality	100	DTR (high-confidence)	0
SL345442_c_000000000007__full	52552	No	NA	92	42	1	High-quality	High-quality	100	AAI-based (medium-confidence)	0	Lysogenic
SL345443_c_000000000017__full	78381	No	NA	125	44	1	High-quality	High-quality	100	AAI-based (high-confidence)	0
SL345443_c_000000000025__full	63489	No	NA	96	29	0	Medium-quality	Genome-fragment	85.01	HMM-based (lower-bound)	0
SL345443_c_000000000026__full	62321	No	NA	97	21	0	Medium-quality	Genome-fragment	89.25	HMM-based (lower-bound)	0
SL345443_c_000000000027__full	62087	No	NA	103	32	1	Complete	High-quality	100	DTR (medium-confidence)	0
SL345443_c_000000000028__full	60663	No	NA	109	48	1	Medium-quality	Genome-fragment	85.07	HMM-based (lower-bound)	0	Lysogenic
SL345443_c_000000000029__full	58879	No	NA	84	4	1	Medium-quality	Genome-fragment	56.85	HMM-based (lower-bound)	0	Lysogenic
SL345443_c_000000000030__full	58227	No	NA	88	37	0	Complete	High-quality	100	DTR (high-confidence)	0
SL345443_c_000000000031__full	56628	No	NA	88	22	0	Complete	High-quality	100	DTR (high-confidence)	0
SL345443_c_000000000033__full	53921	No	NA	64	2	4	High-quality	High-quality	100	HMM-based (lower-bound)	0	Lysogenic
SL345443_c_000000000042__full	36919	No	NA	49	16	1	Medium-quality	Genome-fragment	85.21	AAI-based (medium-confidence)	0	Lysogenic
SL345443_c_000000000053__full	29713	No	NA	37	13	0	Medium-quality	Genome-fragment	51.04	AAI-based (medium-confidence)	0
SL345443_c_000000000097__full	19787	No	NA	29	17	0	Medium-quality	Genome-fragment	58.74	AAI-based (high-confidence)	0
SL345443_c_000000000816	6673	No	NA	5	1	0	Complete	High-quality	100	DTR (high-confidence)	0
SL345443_c_000000005451__full	2362	No	NA	3	2	0	High-quality	High-quality	99.65	HMM-based (lower-bound)	0
SL345444_c_000000000010__full	58097	No	NA	80	8	0	Medium-quality	Genome-fragment	77.86	HMM-based (lower-bound)	0
SL345444_c_000000000013__full	56560	No	NA	88	22	0	High-quality	High-quality	100	AAI-based (medium-confidence)	0
SL345444_c_000000000017	53425	No	NA	51	1	19	Medium-quality	Genome-fragment	58.59	HMM-based (lower-bound)	0	Lysogenic
SL345444_c_000000000080__full	28400	No	NA	50	18	1	Medium-quality	Genome-fragment	75.82	AAI-based (medium-confidence)	0	Lysogenic
SL345444_c_000000000821	6550	No	NA	5	2	0	High-quality	High-quality	95.81	AAI-based (medium-confidence)	0
SL345444_c_000000001655	4100	No	NA	2	1	0	Medium-quality	Genome-fragment	54.33	AAI-based (medium-confidence)	0
SL345445_c_000000000010__full	70503	Yes	41846	62	15	14	Medium-quality	Genome-fragment	59.57	HMM-based (lower-bound)	40.65	Lysogenic
SL345445_c_000000000020	57222	No	NA	53	0	31	Medium-quality	Genome-fragment	74.65	AAI-based (medium-confidence)	0
SL345445_c_000000000095	25410	No	NA	28	0	7	Medium-quality	Genome-fragment	88.57	AAI-based (medium-confidence)	0
SL345446_c_000000000020__full	66659	No	NA	99	29	0	Complete	High-quality	100	DTR (high-confidence)	0
SL345446_c_000000000023	61602	No	NA	59	0	37	Medium-quality	Genome-fragment	80.36	AAI-based (medium-confidence)	0	Lysogenic
SL345446_c_000000000028__full	56376	No	NA	75	10	1	Complete	High-quality	100	DTR (medium-confidence)	0
SL345446_c_000000000045__full	45336	No	NA	69	25	0	Complete	High-quality	100	DTR (medium-confidence)	0	Lysogenic
SL345446_c_000000000136__full	25112	No	NA	19	6	0	Medium-quality	Genome-fragment	59	AAI-based (medium-confidence)	0
SL345447_c_000000000007__full	56305	No	NA	74	9	1	Complete	High-quality	100	DTR (medium-confidence)	0
SL345447_c_000000000012__full	45208	No	NA	68	25	0	Medium-quality	Genome-fragment	82.98	AAI-based (medium-confidence)	0	Lysogenic
SL345447_c_000000000015__full	42965	No	NA	56	2	1	Medium-quality	Genome-fragment	59.16	HMM-based (lower-bound)	0
SL345447_c_000000000081__full	24254	No	NA	19	6	0	Medium-quality	Genome-fragment	56.99	AAI-based (medium-confidence)	0
SL345447_c_000000000190	16635	No	NA	22	0	13	Medium-quality	Genome-fragment	58.02	AAI-based (medium-confidence)	0
SL345448_c_000000000006__full	66507	No	NA	99	29	0	High-quality	High-quality	99.24	AAI-based (medium-confidence)	0
SL345448_c_000000000008__full	56376	No	NA	75	9	1	Complete	High-quality	100	DTR (medium-confidence)	0
SL345448_c_000000000015__full	45210	No	NA	68	25	0	Medium-quality	Genome-fragment	82.99	AAI-based (medium-confidence)	0	Lysogenic
SL345448_c_000000000018__full	44192	No	NA	50	14	0	High-quality	High-quality	100	AAI-based (medium-confidence)	0
SL345448_c_000000000057	25623	No	NA	24	0	8	Medium-quality	Genome-fragment	60.98	AAI-based (medium-confidence)	0
SL345448_c_000000000066	24308	No	NA	23	0	3	Medium-quality	Genome-fragment	84.73	AAI-based (medium-confidence)	0	Lysogenic
SL345449_c_000000000002__full	94524	No	NA	86	7	2	Medium-quality	Genome-fragment	55.86	AAI-based (medium-confidence)	0
SL345449_c_000000000005__full	46053	No	NA	80	21	0	Medium-quality	Genome-fragment	68.44	AAI-based (medium-confidence)	0
SL345449_c_000000000006__full	45336	No	NA	68	25	0	Complete	High-quality	100	DTR (medium-confidence)	0	Lysogenic
SL345449_c_000000000008__full	38347	No	NA	43	11	0	High-quality	High-quality	90.11	AAI-based (high-confidence)	0
SL345450_c_000000000153	6559	No	NA	4	1	0	Complete	High-quality	100	DTR (high-confidence)	0
SL345455_c_000000000001__full	54946	No	NA	83	28	1	Complete	High-quality	100	DTR (high-confidence)	0	Lysogenic
SL345455_c_000000000002__full	45894	No	NA	66	5	0	Medium-quality	Genome-fragment	57.96	HMM-based (lower-bound)	0
SL345455_c_000000000115	3752	No	NA	3	1	0	Medium-quality	Genome-fragment	54.12	AAI-based (high-confidence)	0
SL345457_c_000000000001__full	51256	No	NA	81	22	0	Medium-quality	Genome-fragment	69.02	HMM-based (lower-bound)	0
SL345457_c_000000000002__full	49608	No	NA	61	11	0	Complete	High-quality	100	DTR (high-confidence)	0	Lysogenic
SL345457_c_000000000003__full	39452	No	NA	55	20	2	Medium-quality	Genome-fragment	54.82	HMM-based (lower-bound)	0
SL345458_c_000000000046__full	42771	No	NA	62	17	2	Complete	High-quality	100	DTR (high-confidence)	0
SL345458_c_000000000117	25944	No	NA	25	0	8	Medium-quality	Genome-fragment	61.74	AAI-based (medium-confidence)	0
SL345461_c_000000000002	36468	No	NA	31	0	16	Medium-quality	Genome-fragment	51.34	AAI-based (medium-confidence)	0
SL345466_c_000000000001__full	45591	No	NA	54	4	0	Medium-quality	Genome-fragment	60.11	HMM-based (lower-bound)	0
SL345468_c_000000000001__full	100614	No	NA	135	9	0	Complete	High-quality	100	DTR (high-confidence)	0
SL345469_c_000000000002	58785	No	NA	55	1	23	Medium-quality	Genome-fragment	59.44	HMM-based (lower-bound)	0
SL345469_c_000000000003	58277	No	NA	53	2	10	High-quality	High-quality	91.55	HMM-based (lower-bound)	0	Lysogenic
SL345469_c_000000000005__full	55760	No	NA	82	12	2	Medium-quality	Genome-fragment	74.51	HMM-based (lower-bound)	0
SL345469_c_000000000011__full	43451	No	NA	57	15	2	Complete	High-quality	100	DTR (high-confidence)	0
SL345480_c_000000000001__full	59615	No	NA	79	54	0	High-quality	High-quality	100	AAI-based (high-confidence)	0
SL345480_c_000000000002	44839	No	NA	39	1	10	Medium-quality	Genome-fragment	73.9	AAI-based (medium-confidence)	0	Lysogenic
SL345480_c_000000000003__full	41859	No	NA	71	21	1	Medium-quality	Genome-fragment	57.18	HMM-based (lower-bound)	0
SL345480_c_000000001461__full	3718	No	NA	3	0	0	Medium-quality	Genome-fragment	88.28	AAI-based (medium-confidence)	0
SL345481_c_000000000001__full	41859	No	NA	71	21	1	Medium-quality	Genome-fragment	57.18	HMM-based (lower-bound)	0
SL345482_c_000000000006__full	41859	No	NA	71	21	1	Medium-quality	Genome-fragment	57.18	HMM-based (lower-bound)	0
SL345482_c_000000000008__full	37953	Yes	30418	55	18	6	Medium-quality	Genome-fragment	50.21	HMM-based (lower-bound)	19.85	Lysogenic
SL345483_c_000000000001	68277	No	NA	68	1	38	Medium-quality	Genome-fragment	50.99	HMM-based (lower-bound)	0
SL345483_c_000000000003__full	41859	No	NA	71	22	1	Medium-quality	Genome-fragment	56.64	HMM-based (lower-bound)	0
SL345483_c_000000000005__full	38308	Yes	34438	65	23	2	Medium-quality	Genome-fragment	54.03	HMM-based (lower-bound)	10.1	Lysogenic
SL345483_c_000000000009__full	31487	No	NA	27	1	6	Medium-quality	Genome-fragment	50.5	HMM-based (lower-bound)	0	Lysogenic
SL345484_c_000000000001__full	41859	No	NA	71	21	1	Medium-quality	Genome-fragment	57.18	HMM-based (lower-bound)	0
SL345484_c_000000002599	2764	No	NA	3	0	0	Medium-quality	Genome-fragment	64.32	AAI-based (high-confidence)	0
SL345488_c_000000000099	5509	No	NA	4	1	0	Medium-quality	Genome-fragment	82.81	AAI-based (medium-confidence)	0
SL345488_c_000000000246	3686	No	NA	4	2	0	Medium-quality	Genome-fragment	55.74	AAI-based (high-confidence)	0
SL345489_c_000000000002	103626	No	NA	95	1	71	High-quality	High-quality	94.38	HMM-based (lower-bound)	0
SL345489_c_000000000141	6516	No	NA	4	1	0	Complete	High-quality	100	DTR (high-confidence)	0
SL345490_c_000000000011	9310	No	NA	5	2	0	High-quality	High-quality	100	AAI-based (medium-confidence)	0
SL345490_c_000000000028	7073	No	NA	4	1	0	Complete	High-quality	100	DTR (high-confidence)	0
SL345490_c_000000000503	3448	No	NA	2	1	0	Medium-quality	Genome-fragment	53.04	AAI-based (medium-confidence)	0
SL345491_c_000000000262	9115	No	NA	8	1	0	Medium-quality	Genome-fragment	84.98	HMM-based (lower-bound)	0
SL345491_c_000000000594	7073	No	NA	4	1	0	Complete	High-quality	100	DTR (high-confidence)	0
SL345491_c_000000000671	6659	No	NA	4	1	0	Complete	High-quality	100	DTR (high-confidence)	0
SL345491_c_000000001343	4953	No	NA	2	1	0	Medium-quality	Genome-fragment	79.7	AAI-based (medium-confidence)	0
SL345491_c_000000001671	4451	No	NA	3	1	0	Medium-quality	Genome-fragment	68.14	AAI-based (high-confidence)	0
SL345491_c_000000001915	4099	No	NA	4	1	0	Medium-quality	Genome-fragment	61.97	AAI-based (medium-confidence)	0
SL345492_c_000000000088	15939	No	NA	14	1	0	High-quality	High-quality	100	HMM-based (lower-bound)	0
SL345492_c_000000000884	7073	No	NA	4	1	0	Complete	High-quality	100	DTR (high-confidence)	0
SL345492_c_000000001015	6639	No	NA	4	2	0	Complete	High-quality	100	DTR (high-confidence)	0
SL345492_c_000000001848	4829	No	NA	3	1	0	Medium-quality	Genome-fragment	75.93	AAI-based (medium-confidence)	0
SL345492_c_000000002468	3985	No	NA	2	1	0	Medium-quality	Genome-fragment	60.88	AAI-based (medium-confidence)	0
SL345492_c_000000002617	3807	No	NA	3	1	0	Medium-quality	Genome-fragment	57.28	AAI-based (medium-confidence)	0
SL345493_c_000000000006	35517	No	NA	35	1	9	High-quality	High-quality	100	HMM-based (lower-bound)	0
SL345493_c_000000000942	7073	No	NA	4	1	0	Complete	High-quality	100	DTR (high-confidence)	0
SL345493_c_000000000962	6998	No	NA	4	2	1	Complete	High-quality	100	DTR (high-confidence)	0
SL345493_c_000000001082	6639	No	NA	4	2	0	Complete	High-quality	100	DTR (high-confidence)	0
SL345494_c_000000000003	7073	No	NA	4	1	0	Complete	High-quality	100	DTR (high-confidence)	0
SL345499_c_000000000001	55295	No	NA	39	1	11	Medium-quality	Genome-fragment	68.08	HMM-based (lower-bound)	0
SL345499_c_000000000004__full	19170	No	NA	28	1	0	Medium-quality	Genome-fragment	63.87	HMM-based (lower-bound)	0
SL345500_c_000000000009	70837	No	NA	65	1	48	High-quality	High-quality	100	HMM-based (lower-bound)	0
SL345500_c_000000000011	68836	No	NA	58	1	46	High-quality	High-quality	100	HMM-based (lower-bound)	0
SL345500_c_000000000037	38691	No	NA	41	1	29	Medium-quality	Genome-fragment	65.12	HMM-based (lower-bound)	0
SL345508_c_000000000023__full	32839	No	NA	42	17	1	Medium-quality	Genome-fragment	56.24	AAI-based (medium-confidence)	0
SL345509_c_000000000014	34757	No	NA	52	21	1	Medium-quality	Genome-fragment	80.63	AAI-based (medium-confidence)	0
SL345515_c_000000000208__full	8161	No	NA	14	1	0	Complete	High-quality	100	DTR (medium-confidence)	0
SL345520_c_000000000154__full	7040	No	NA	12	2	0	Medium-quality	Genome-fragment	59.86	AAI-based (medium-confidence)	0
SL345521_c_000000000429	4375	No	NA	2	1	0	Medium-quality	Genome-fragment	66.97	AAI-based (medium-confidence)	0
SL345522_c_000000000236	5458	No	NA	2	1	0	Medium-quality	Genome-fragment	83.61	AAI-based (medium-confidence)	0
SL345522_c_000000000242	5377	No	NA	4	1	0	Medium-quality	Genome-fragment	50.13	HMM-based (lower-bound)	0
SL345524_c_000000000410	4447	No	NA	2	1	0	Medium-quality	Genome-fragment	68.03	AAI-based (medium-confidence)	0
SL345525_c_000000000001__full	19904	No	NA	37	5	0	Medium-quality	Genome-fragment	84.32	AAI-based (medium-confidence)	0
SL345526_c_000000000002	31048	No	NA	23	1	12	Medium-quality	Genome-fragment	73.87	HMM-based (lower-bound)	0
SL345530_c_000000000001__full	30788	No	NA	45	13	1	Medium-quality	Genome-fragment	77.89	AAI-based (medium-confidence)	0
SL345530_c_000000000002__full	24124	No	NA	34	10	0	Medium-quality	Genome-fragment	53.39	AAI-based (medium-confidence)	0
SL345530_c_000000000020	6527	No	NA	2	2	0	Medium-quality	Genome-fragment	81.36	AAI-based (medium-confidence)	0
SL345532_c_000000000046__full	40542	No	NA	60	12	1	Complete	High-quality	100	DTR (high-confidence)	0
SL345532_c_000000000075__full	33542	No	NA	41	6	0	Medium-quality	Genome-fragment	75.93	AAI-based (medium-confidence)	0
SL345532_c_000000003542	3627	No	NA	2	1	0	Medium-quality	Genome-fragment	54.56	AAI-based (high-confidence)	0
SL345533_c_000000000007	124295	No	NA	111	1	70	High-quality	High-quality	100	HMM-based (lower-bound)	0
SL345533_c_000000000024	67234	No	NA	64	1	46	Medium-quality	Genome-fragment	63.05	HMM-based (lower-bound)	0
SL345533_c_000000000028	61888	No	NA	55	1	32	High-quality	High-quality	100	HMM-based (lower-bound)	0
SL345533_c_000000000090	17487	No	NA	12	0	4	Medium-quality	Genome-fragment	50.43	AAI-based (high-confidence)	0
SL345534_c_000000000002	43279	No	NA	23	1	14	Complete	High-quality	100	DTR (high-confidence)	0
SL345534_c_000000000056	20266	No	NA	16	1	0	Medium-quality	Genome-fragment	50.91	AAI-based (medium-confidence)	0
SL345534_c_000000006569	3560	No	NA	2	1	0	Medium-quality	Genome-fragment	55.56	AAI-based (high-confidence)	0
SL345535_c_000000000001__full	36717	No	NA	49	12	0	Medium-quality	Genome-fragment	78.41	AAI-based (medium-confidence)	0
SL345535_c_000000000002__full	32604	No	NA	37	14	0	Medium-quality	Genome-fragment	75.11	AAI-based (high-confidence)	0
SL345535_c_000000000003__full	21769	No	NA	29	25	0	Medium-quality	Genome-fragment	73.95	AAI-based (high-confidence)	0
SL345536_c_000000000021__full	48946	No	NA	56	10	3	Medium-quality	Genome-fragment	73.2	HMM-based (lower-bound)	0
SL345536_c_000000000029	45488	No	NA	52	2	13	Medium-quality	Genome-fragment	51.37	HMM-based (lower-bound)	0	Lysogenic
SL345537_c_000000000001	185044	No	NA	180	3	98	Medium-quality	Genome-fragment	86.91	HMM-based (lower-bound)	0	Lysogenic
SL345537_c_000000000002	180473	No	NA	177	1	115	High-quality	High-quality	100	HMM-based (lower-bound)	0
SL345537_c_000000000060	47863	No	NA	50	1	23	Medium-quality	Genome-fragment	87.43	HMM-based (lower-bound)	0
SL345537_c_000000000138	26754	No	NA	17	0	7	Medium-quality	Genome-fragment	77.15	AAI-based (high-confidence)	0
SL345538_c_000000000020	122520	No	NA	99	1	25	Medium-quality	Genome-fragment	61.23	HMM-based (lower-bound)	0	Lysogenic
SL345538_c_000000000028__full	97133	No	NA	164	39	1	Medium-quality	Genome-fragment	80.05	AAI-based (medium-confidence)	0	Lysogenic
SL345538_c_000000000031__full	96215	No	NA	137	14	8	Complete	High-quality	100	DTR (high-confidence)	0	Lysogenic
SL345538_c_000000000075__full	69682	Yes	54818	67	19	10	Medium-quality	Genome-fragment	60.65	HMM-based (lower-bound)	21.33	Lysogenic
SL345538_c_000000000149	50842	No	NA	46	1	23	Medium-quality	Genome-fragment	71.27	HMM-based (lower-bound)	0
SL345538_c_000000000154__full	50402	No	NA	79	12	3	Medium-quality	Genome-fragment	73.59	HMM-based (lower-bound)	0	Lysogenic
SL345538_c_000000000165	47762	No	NA	41	0	25	High-quality	High-quality	100	AAI-based (medium-confidence)	0
SL345538_c_000000000181__full	45695	No	NA	61	9	1	Medium-quality	Genome-fragment	56.96	HMM-based (lower-bound)	0
SL345538_c_000000000231__full	40449	No	NA	53	8	0	Complete	High-quality	100	DTR (high-confidence)	0
SL345538_c_000000000257__full	38574	No	NA	60	18	1	High-quality	High-quality	90.3	AAI-based (medium-confidence)	0
SL345538_c_000000000381__full	31216	No	NA	38	14	0	Medium-quality	Genome-fragment	66.34	HMM-based (lower-bound)	0
SL345538_c_000000000446__full	27826	No	NA	37	20	0	Medium-quality	Genome-fragment	50.15	AAI-based (medium-confidence)	0
SL345538_c_000000002726	5913	No	NA	2	1	0	Complete	High-quality	100	DTR (medium-confidence)	0
SL345542_c_000000000001__full	31805	No	NA	41	8	0	Medium-quality	Genome-fragment	67.92	AAI-based (medium-confidence)	0
SL345547_c_000000000001__full	55547	No	NA	83	23	4	Medium-quality	Genome-fragment	73.47	HMM-based (lower-bound)	0
SL345548_c_000000000001__full	46886	No	NA	61	21	1	Complete	High-quality	100	DTR (high-confidence)	0
SL345548_c_000000000002__full	31587	No	NA	31	5	0	Medium-quality	Genome-fragment	63.44	AAI-based (medium-confidence)	0
SL345550_c_000000000527	4209	No	NA	1	1	0	Medium-quality	Genome-fragment	65.66	AAI-based (medium-confidence)	0
SL345554_c_000000000001	1755188	No	NA	1704	5	1161	High-quality	High-quality	100	HMM-based (lower-bound)	0	Lysogenic
SL345558_c_000000000003	82466	No	NA	89	1	61	Medium-quality	Genome-fragment	51.13	HMM-based (lower-bound)	0
SL345558_c_000000000098__full	20772	No	NA	34	9	2	Medium-quality	Genome-fragment	51.81	AAI-based (medium-confidence)	0	Lysogenic
SL345559_c_000000000011	104439	No	NA	85	2	15	Medium-quality	Genome-fragment	52.46	HMM-based (lower-bound)	0	Lysogenic
SL345559_c_000000000056	53079	No	NA	41	1	11	Medium-quality	Genome-fragment	60.16	HMM-based (lower-bound)	0
SL345559_c_000000000086__full	37871	No	NA	67	22	0	High-quality	High-quality	96.88	AAI-based (high-confidence)	0
SL345561_c_000000000084	6231	No	NA	4	2	0	Medium-quality	Genome-fragment	88.15	AAI-based (medium-confidence)	0
SL345563_c_000000000001__full	36067	No	NA	43	17	0	Complete	High-quality	100	DTR (high-confidence)	0
SL345566_c_000000000005__full	44992	No	NA	58	18	2	Medium-quality	Genome-fragment	64.72	HMM-based (lower-bound)	0
SL345566_c_000000000011__full	36459	No	NA	56	14	0	Medium-quality	Genome-fragment	77.95	AAI-based (medium-confidence)	0
SL345566_c_000000000061	20388	No	NA	21	1	5	High-quality	High-quality	100	HMM-based (lower-bound)	0
SL345573_c_000000000001__full	41707	No	NA	56	14	0	Medium-quality	Genome-fragment	89.09	AAI-based (medium-confidence)	0
SL345575_c_000000000002__full	110297	No	NA	101	11	3	Medium-quality	Genome-fragment	82.16	HMM-based (lower-bound)	0	Lysogenic
SL345575_c_000000000011	54131	No	NA	47	1	26	Medium-quality	Genome-fragment	87.09	HMM-based (lower-bound)	0
SL345575_c_000000000061__full	30301	No	NA	26	10	0	Medium-quality	Genome-fragment	79.7	AAI-based (medium-confidence)	0
SL345575_c_000000000066__full	28556	Yes	24174	37	6	4	Medium-quality	Genome-fragment	60.41	AAI-based (medium-confidence)	15.35	Lysogenic
SL345575_c_000000001111	6673	No	NA	5	1	0	Complete	High-quality	100	DTR (high-confidence)	0
SL345575_c_000000001147	6574	No	NA	3	1	0	Medium-quality	Genome-fragment	89.53	AAI-based (medium-confidence)	0
SL345576_c_000000000030	69589	No	NA	44	1	7	High-quality	High-quality	92.58	HMM-based (lower-bound)	0
SL345576_c_000000001492	6570	No	NA	3	1	0	High-quality	High-quality	97.59	AAI-based (medium-confidence)	0
SL345576_c_000000002451	4605	No	NA	4	0	0	Medium-quality	Genome-fragment	70.87	AAI-based (high-confidence)	0
SL345576_c_000000004563	2939	No	NA	5	0	0	Medium-quality	Genome-fragment	54.59	AAI-based (medium-confidence)	0
SL345577_c_000000000070	47156	No	NA	33	1	5	Medium-quality	Genome-fragment	62.74	HMM-based (lower-bound)	0
SL345577_c_000000001167	6548	No	NA	4	1	0	High-quality	High-quality	97.27	AAI-based (medium-confidence)	0
SL345577_c_000000001905	4083	No	NA	2	1	0	Medium-quality	Genome-fragment	60.94	AAI-based (high-confidence)	0
SL345577_c_000000002180	3724	No	NA	4	1	0	Medium-quality	Genome-fragment	58.49	AAI-based (medium-confidence)	0
SL345578_c_000000000016	60001	No	NA	40	1	6	Medium-quality	Genome-fragment	79.82	HMM-based (lower-bound)	0
SL345578_c_000000001765	6558	No	NA	3	1	0	High-quality	High-quality	98.17	AAI-based (medium-confidence)	0
SL345578_c_000000003701	3915	No	NA	5	1	0	Medium-quality	Genome-fragment	57.62	AAI-based (medium-confidence)	0
SL345578_c_000000003923	3711	No	NA	2	1	0	Medium-quality	Genome-fragment	54.41	AAI-based (high-confidence)	0
SL345579_c_000000000014	82951	No	NA	72	1	13	Medium-quality	Genome-fragment	53.55	HMM-based (lower-bound)	0
SL345579_c_000000000033	64103	No	NA	51	1	8	Medium-quality	Genome-fragment	85.28	HMM-based (lower-bound)	0
SL345579_c_000000002376	6566	No	NA	3	1	0	High-quality	High-quality	97.54	AAI-based (medium-confidence)	0
SL345579_c_000000002626	5897	No	NA	6	1	0	Complete	High-quality	100	DTR (medium-confidence)	0
SL345579_c_000000002661	5799	No	NA	2	1	0	Complete	High-quality	100	DTR (medium-confidence)	0
SL345579_c_000000002964	5141	No	NA	1	0	0	Medium-quality	Genome-fragment	82.22	AAI-based (high-confidence)	0
SL345580_c_000000000028	70358	No	NA	55	1	9	High-quality	High-quality	93.6	HMM-based (lower-bound)	0
SL345580_c_000000001220	5714	No	NA	2	1	0	Medium-quality	Genome-fragment	84.88	AAI-based (medium-confidence)	0
SL345580_c_000000001632	3729	No	NA	2	1	0	Medium-quality	Genome-fragment	54.42	AAI-based (high-confidence)	0
SL345582_c_000000000008	51670	No	NA	50	1	29	Medium-quality	Genome-fragment	64.37	HMM-based (lower-bound)	0
SL345583_c_000000000011	34215	No	NA	26	1	22	Medium-quality	Genome-fragment	63.93	HMM-based (lower-bound)	0
SL345583_c_000000000019__full	27972	Yes	23970	36	6	3	Medium-quality	Genome-fragment	59.9	AAI-based (medium-confidence)	14.31	Lysogenic
SL345583_c_000000000037__full	22491	No	NA	20	9	0	Medium-quality	Genome-fragment	59.42	AAI-based (medium-confidence)	0
SL345583_c_000000000478	7100	No	NA	4	1	0	High-quality	High-quality	96.9	AAI-based (medium-confidence)	0
SL345583_c_000000001883	3590	No	NA	4	0	0	Medium-quality	Genome-fragment	54.34	AAI-based (medium-confidence)	0
SL345585_c_000000000042__full	33621	No	NA	40	9	3	Medium-quality	Genome-fragment	85.95	AAI-based (medium-confidence)	0
SL345585_c_000000000643	6673	No	NA	5	1	0	Complete	High-quality	100	DTR (high-confidence)	0
SL345585_c_000000001885	3951	No	NA	4	1	0	Medium-quality	Genome-fragment	54.16	HMM-based (lower-bound)	0
SL345586_c_000000000529	6673	Yes	5474	5	1	1	Complete	High-quality	100	DTR (medium-confidence)	17.97	Lysogenic
SL345587_c_000000000014__full	51327	Yes	31536	58	9	16	Medium-quality	Genome-fragment	64.67	HMM-based (lower-bound)	38.56	Lysogenic
SL345587_c_000000000982	7411	No	NA	7	1	1	High-quality	High-quality	100	AAI-based (medium-confidence)	0
SL345587_c_000000002457	3760	No	NA	2	1	0	Medium-quality	Genome-fragment	59.71	AAI-based (high-confidence)	0
SL345589_c_000000000058__full	5125	No	NA	8	1	0	Medium-quality	Genome-fragment	70.25	HMM-based (lower-bound)	0
SL345590_c_000000000015__full	73021	Yes	34818	87	14	22	Medium-quality	Genome-fragment	60.95	HMM-based (lower-bound)	52.32	Lysogenic
SL345590_c_000000000033__0_partial	29898	No	NA	34	13	1	Medium-quality	Genome-fragment	57.06	AAI-based (medium-confidence)	0
SL345591_c_000000000003	67838	No	NA	67	1	37	Medium-quality	Genome-fragment	59.36	HMM-based (lower-bound)	0
SL345592_c_000000000513	6673	No	NA	5	2	0	Complete	High-quality	100	DTR (high-confidence)	0
SL345593_c_000000000001__full	55799	No	NA	89	13	2	Medium-quality	Genome-fragment	66.06	HMM-based (lower-bound)	0
SL345593_c_000000001610	4132	No	NA	3	1	0	Medium-quality	Genome-fragment	62.58	AAI-based (medium-confidence)	0
SL345594_c_000000000005	100531	No	NA	105	1	68	High-quality	High-quality	100	HMM-based (lower-bound)	0
SL345594_c_000000000008	88797	No	NA	83	0	57	High-quality	High-quality	100	AAI-based (medium-confidence)	0
SL345594_c_000000000023	60253	No	NA	56	1	38	Medium-quality	Genome-fragment	66.08	HMM-based (lower-bound)	0
SL345594_c_000000000035__full	56440	No	NA	89	13	2	Medium-quality	Genome-fragment	66.5	HMM-based (lower-bound)	0
SL345594_c_000000000122	32260	No	NA	28	1	20	Medium-quality	Genome-fragment	63.76	HMM-based (lower-bound)	0
SL345594_c_000000000497	16555	No	NA	20	0	12	Medium-quality	Genome-fragment	57.74	AAI-based (medium-confidence)	0
SL345594_c_000000001688	6837	No	NA	5	2	0	High-quality	High-quality	100	AAI-based (medium-confidence)	0
SL345595_c_000000000162	22585	No	NA	21	0	16	Medium-quality	Genome-fragment	53.74	AAI-based (medium-confidence)	0
SL345595_c_000000001893	6673	No	NA	6	1	1	Complete	High-quality	100	DTR (high-confidence)	0
SL345595_c_000000008700__full	1712	No	NA	3	2	0	Medium-quality	Genome-fragment	78.34	AAI-based (high-confidence)	0
SL345596_c_000000000005	70370	No	NA	71	1	20	Medium-quality	Genome-fragment	71.16	HMM-based (lower-bound)	0
SL345596_c_000000000020__full	56922	No	NA	90	13	2	Medium-quality	Genome-fragment	66.8	HMM-based (lower-bound)	0
SL345596_c_000000000142	29499	No	NA	25	0	18	Medium-quality	Genome-fragment	70.19	AAI-based (medium-confidence)	0
SL345596_c_000000002476	6673	Yes	5628	6	1	1	Complete	High-quality	100	DTR (medium-confidence)	15.66	Lysogenic
SL345597_c_000000000001__full	43502	No	NA	63	14	0	High-quality	High-quality	92.97	AAI-based (medium-confidence)	0
SL345599_c_000000000001	210200	No	NA	186	1	130	Medium-quality	Genome-fragment	81.36	HMM-based (lower-bound)	0	Lysogenic
SL345599_c_000000000002__full	185640	No	NA	205	15	7	High-quality	High-quality	100	AAI-based (medium-confidence)	0
SL345599_c_000000000006	148051	No	NA	125	2	93	High-quality	High-quality	100	HMM-based (lower-bound)	0
SL345599_c_000000000016	96870	No	NA	83	1	50	High-quality	High-quality	100	HMM-based (lower-bound)	0
SL345599_c_000000000031	63406	No	NA	58	1	36	Medium-quality	Genome-fragment	56.37	HMM-based (lower-bound)	0
SL345599_c_000000000080__full	31958	Yes	24170	41	6	6	Medium-quality	Genome-fragment	60.4	AAI-based (medium-confidence)	24.37	Lysogenic
SL345599_c_000000000121	25160	No	NA	21	1	16	Medium-quality	Genome-fragment	53.97	HMM-based (lower-bound)	0
SL345599_c_000000001525	6582	No	NA	5	1	0	Complete	High-quality	100	DTR (high-confidence)	0
SL345600_c_000000000001__full	55670	No	NA	88	13	2	Medium-quality	Genome-fragment	65.95	HMM-based (lower-bound)	0
SL345602_c_000000000001__full	44861	No	NA	63	14	0	High-quality	High-quality	95.86	AAI-based (medium-confidence)	0
SL345607_c_000000000004	148083	No	NA	125	2	93	High-quality	High-quality	100	HMM-based (lower-bound)	0
SL345607_c_000000000009	124606	No	NA	124	1	29	Medium-quality	Genome-fragment	62.95	HMM-based (lower-bound)	0
SL345607_c_000000000020	84232	No	NA	81	1	45	Medium-quality	Genome-fragment	73.71	HMM-based (lower-bound)	0
SL345607_c_000000000023	77745	No	NA	70	1	44	High-quality	High-quality	100	HMM-based (lower-bound)	0
SL345607_c_000000000028	71660	No	NA	39	1	10	Medium-quality	Genome-fragment	89.87	HMM-based (lower-bound)	0	Lysogenic
SL345607_c_000000000039	63406	No	NA	58	1	36	Medium-quality	Genome-fragment	56.37	HMM-based (lower-bound)	0
SL345607_c_000000000042	59997	No	NA	61	1	29	Medium-quality	Genome-fragment	53.34	HMM-based (lower-bound)	0
SL345607_c_000000000059	48293	No	NA	38	1	26	High-quality	High-quality	90.24	HMM-based (lower-bound)	0
SL345607_c_000000000068__0_partial	30419	Yes	23607	40	6	6	Medium-quality	Genome-fragment	58.99	AAI-based (medium-confidence)	22.39	Lysogenic
SL345607_c_000000003052	4362	No	NA	4	0	1	Medium-quality	Genome-fragment	68.67	AAI-based (medium-confidence)	0
SL345610_c_000000000001__full	38428	No	NA	62	14	0	Medium-quality	Genome-fragment	82.11	AAI-based (medium-confidence)	0
SL345611_c_000000000005__full	43812	No	NA	63	14	0	High-quality	High-quality	93.64	AAI-based (medium-confidence)	0
SL345611_c_000000000007	40038	No	NA	32	2	22	Medium-quality	Genome-fragment	65.47	HMM-based (lower-bound)	0
SL345611_c_000000000016__full	31427	No	NA	47	20	0	High-quality	High-quality	93.5	AAI-based (high-confidence)	0
SL345611_c_000000000769__full	2918	No	NA	4	0	0	Medium-quality	Genome-fragment	59.41	AAI-based (medium-confidence)	0
SL345613_c_000000000031	26727	No	NA	25	1	17	Medium-quality	Genome-fragment	50	HMM-based (lower-bound)	0
SL345613_c_000000005885__full	2303	No	NA	4	2	0	Complete	High-quality	100	DTR (high-confidence)	0
SL345614_c_000000001225	1692	No	NA	3	1	0	Medium-quality	Genome-fragment	73.57	HMM-based (lower-bound)	0
SL345615_c_000000000002	330572	No	NA	314	3	213	High-quality	High-quality	100	HMM-based (lower-bound)	0	Lysogenic
SL345615_c_000000000004	210156	No	NA	191	1	140	High-quality	High-quality	100	HMM-based (lower-bound)	0
SL345615_c_000000000011	116708	No	NA	104	1	50	Medium-quality	Genome-fragment	72.36	HMM-based (lower-bound)	0	Lysogenic
SL345615_c_000000000015	90059	No	NA	79	1	57	Medium-quality	Genome-fragment	56.09	HMM-based (lower-bound)	0
SL345615_c_000000000018	75612	No	NA	78	1	53	High-quality	High-quality	96.6	HMM-based (lower-bound)	0	Lysogenic
SL345904_c_000000000025__full	46459	No	NA	66	13	0	Medium-quality	Genome-fragment	54.56	HMM-based (lower-bound)	0
SL345904_c_000000000027__full	45895	No	NA	62	27	1	Medium-quality	Genome-fragment	64.31	HMM-based (lower-bound)	0
SL345905_c_000000000004__full	4845	No	NA	6	5	0	Medium-quality	Genome-fragment	81.12	HMM-based (lower-bound)	0
SL345906_c_000000000005__full	45756	No	NA	62	27	1	Medium-quality	Genome-fragment	64.11	HMM-based (lower-bound)	0
SL345906_c_000000000008__full	36144	No	NA	55	15	0	Medium-quality	Genome-fragment	54.37	HMM-based (lower-bound)	0	Lysogenic
SL345907_c_000000000001	187680	No	NA	165	1	138	High-quality	High-quality	100	HMM-based (lower-bound)	0
SL345907_c_000000000002	169764	No	NA	151	2	112	High-quality	High-quality	100	HMM-based (lower-bound)	0
SL345907_c_000000000012	69579	No	NA	70	1	59	High-quality	High-quality	100	HMM-based (lower-bound)	0
SL345909_c_000000000001__full	68122	No	NA	76	16	1	Medium-quality	Genome-fragment	76.61	HMM-based (lower-bound)	0
SL345909_c_000000000002__full	67596	No	NA	81	14	1	Medium-quality	Genome-fragment	79.33	HMM-based (lower-bound)	0
SL345911_c_000000000006__full	45742	No	NA	62	26	1	Medium-quality	Genome-fragment	64.1	HMM-based (lower-bound)	0
SL345915_c_000000000001	483659	No	NA	438	2	361	High-quality	High-quality	100	HMM-based (lower-bound)	0
SL345915_c_000000000002	285368	No	NA	245	2	193	High-quality	High-quality	100	HMM-based (lower-bound)	0
SL345915_c_000000000003	252827	No	NA	234	1	158	High-quality	High-quality	100	HMM-based (lower-bound)	0
SL345915_c_000000000005	93062	No	NA	80	1	52	High-quality	High-quality	100	HMM-based (lower-bound)	0
SL345915_c_000000000013__full	42476	No	NA	68	18	0	Medium-quality	Genome-fragment	62.83	HMM-based (lower-bound)	0	Lysogenic
SL345916_c_000000000004__full	67604	No	NA	81	14	1	Medium-quality	Genome-fragment	79.13	HMM-based (lower-bound)	0
SL345916_c_000000000013__full	41187	No	NA	41	16	0	Medium-quality	Genome-fragment	72.88	HMM-based (lower-bound)	0
SL345917_c_000000000014	6875	No	NA	5	2	0	Medium-quality	Genome-fragment	64.1	HMM-based (lower-bound)	0
SL345917_c_000000000017	6615	No	NA	1	1	0	Medium-quality	Genome-fragment	61.67	HMM-based (lower-bound)	0
SL345918_c_000000000003	207366	No	NA	174	2	133	High-quality	High-quality	100	HMM-based (lower-bound)	0
SL345918_c_000000000005	167026	No	NA	162	1	110	High-quality	High-quality	100	HMM-based (lower-bound)	0	Lysogenic
SL345918_c_000000000011	114912	No	NA	110	2	93	Medium-quality	Genome-fragment	71.48	HMM-based (lower-bound)	0
SL345918_c_000000000012	106888	No	NA	106	6	83	High-quality	High-quality	100	HMM-based (lower-bound)	0	Lysogenic
SL345918_c_000000000017__full	82638	No	NA	82	27	0	Medium-quality	Genome-fragment	52.75	HMM-based (lower-bound)	0
SL345918_c_000000000021__full	67540	No	NA	81	14	1	Medium-quality	Genome-fragment	79.08	HMM-based (lower-bound)	0
SL345918_c_000000000030__full	53782	No	NA	76	31	0	Medium-quality	Genome-fragment	58.71	HMM-based (lower-bound)	0
SL345918_c_000000000038__full	46704	No	NA	63	39	0	Medium-quality	Genome-fragment	70.01	HMM-based (lower-bound)	0
SL345918_c_000000000043__full	43064	No	NA	70	18	0	Medium-quality	Genome-fragment	63.7	HMM-based (lower-bound)	0	Lysogenic
SL345919_c_000000000004__full	45896	No	NA	61	26	1	Medium-quality	Genome-fragment	64.31	HMM-based (lower-bound)	0
SL345920_c_000000000028	6693	No	NA	4	1	0	Medium-quality	Genome-fragment	62.4	HMM-based (lower-bound)	0
SL345920_c_000000005879__lt2gene	1552	No	NA	2	2	0	Medium-quality	Genome-fragment	58.78	HMM-based (lower-bound)	0
SL345921_c_000000000003__full	67596	No	NA	81	14	1	Medium-quality	Genome-fragment	79.33	HMM-based (lower-bound)	0
SL345921_c_000000000018__full	45897	No	NA	62	27	1	Medium-quality	Genome-fragment	63.73	HMM-based (lower-bound)	0
SL345921_c_000000000035__full	38407	No	NA	62	17	0	Medium-quality	Genome-fragment	57.18	HMM-based (lower-bound)	0
SL345921_c_000000000081	28241	No	NA	29	1	21	Medium-quality	Genome-fragment	61.71	HMM-based (lower-bound)	0
SL345924_c_000000000002__full	7872	No	NA	8	7	0	High-quality	High-quality	97.66	HMM-based (lower-bound)	0
SL345924_c_000000000003	6692	No	NA	4	2	0	Medium-quality	Genome-fragment	62.39	HMM-based (lower-bound)	0
SL345925_c_000000000015	6145	No	NA	5	1	0	Medium-quality	Genome-fragment	57.29	HMM-based (lower-bound)	0
SL345926_c_000000000021	6614	No	NA	4	2	0	Medium-quality	Genome-fragment	61.66	HMM-based (lower-bound)	0
SL345926_c_000000000026	6145	No	NA	4	1	0	Medium-quality	Genome-fragment	57.29	HMM-based (lower-bound)	0
SL345929_c_000000000004__full	45895	No	NA	62	26	1	Medium-quality	Genome-fragment	64.31	HMM-based (lower-bound)	0
SL345930_c_000000000001__full	198029	No	NA	266	47	13	Medium-quality	Genome-fragment	66.8	HMM-based (lower-bound)	0
SL345930_c_000000000002__full	82979	No	NA	107	25	0	Medium-quality	Genome-fragment	54.2	HMM-based (lower-bound)	0
SL345930_c_000000000004__full	60385	No	NA	80	31	2	Complete	High-quality	100	DTR (medium-confidence)	0	Lysogenic
SL345930_c_000000000006__full	46733	No	NA	52	9	1	Medium-quality	Genome-fragment	63.58	HMM-based (lower-bound)	0	Lysogenic
SL345931_c_000000000063	12226	No	NA	22	3	0	Medium-quality	Genome-fragment	55.64	HMM-based (lower-bound)	0
SL345931_c_000000000077__full	11103	No	NA	16	9	0	Medium-quality	Genome-fragment	52.55	HMM-based (lower-bound)	0
SL345933_c_000000000001__full	68013	No	NA	82	15	1	Medium-quality	Genome-fragment	79.64	HMM-based (lower-bound)	0
SL345934_c_000000000001__full	67596	No	NA	81	14	1	Medium-quality	Genome-fragment	79.33	HMM-based (lower-bound)	0
SL345936_c_000000000005__full	56213	No	NA	58	10	1	Medium-quality	Genome-fragment	73.35	HMM-based (lower-bound)	0
SL345936_c_000000000007__full	45813	No	NA	62	25	1	Medium-quality	Genome-fragment	64.48	HMM-based (lower-bound)	0
SL345937_c_000000000008	6020	No	NA	4	1	0	Medium-quality	Genome-fragment	56.12	HMM-based (lower-bound)	0
SL345938_c_000000000004	6693	No	NA	4	1	0	Medium-quality	Genome-fragment	62.4	HMM-based (lower-bound)	0
SL345939_c_000000000031	6768	No	NA	3	1	0	Medium-quality	Genome-fragment	63.1	HMM-based (lower-bound)	0
SL345939_c_000000000044	6145	No	NA	5	2	0	Medium-quality	Genome-fragment	57.29	HMM-based (lower-bound)	0
SL345940_c_000000000001	131259	No	NA	118	1	91	High-quality	High-quality	100	HMM-based (lower-bound)	0
SL345940_c_000000000003	76520	No	NA	63	1	42	High-quality	High-quality	100	HMM-based (lower-bound)	0
SL345940_c_000000000009__full	55893	No	NA	70	10	1	Medium-quality	Genome-fragment	68.6	HMM-based (lower-bound)	0
SL345940_c_000000000012	46432	No	NA	43	1	36	Medium-quality	Genome-fragment	67.87	HMM-based (lower-bound)	0
SL345940_c_000000000013__full	46353	No	NA	55	17	0	Medium-quality	Genome-fragment	81.18	HMM-based (lower-bound)	0
SL345943_c_000000000006	6693	No	NA	3	1	0	Medium-quality	Genome-fragment	62.4	HMM-based (lower-bound)	0
SL345945_c_000000000002__full	49720	No	NA	69	31	0	Medium-quality	Genome-fragment	54.27	HMM-based (lower-bound)	0
SL345946_c_000000000005__full	67438	No	NA	81	14	1	Medium-quality	Genome-fragment	79.22	HMM-based (lower-bound)	0
SL345946_c_000000000009__full	49858	No	NA	76	7	1	Medium-quality	Genome-fragment	57.9	HMM-based (lower-bound)	0
SL345946_c_000000000034	37593	No	NA	36	1	27	Medium-quality	Genome-fragment	82.15	HMM-based (lower-bound)	0
SL345950_c_000000000001	575934	No	NA	539	2	376	High-quality	High-quality	97.22	HMM-based (lower-bound)	0	Lysogenic
SL345950_c_000000000008	136946	No	NA	116	2	83	High-quality	High-quality	100	HMM-based (lower-bound)	0
SL345950_c_000000000009__full	129082	No	NA	145	39	1	Medium-quality	Genome-fragment	83.08	HMM-based (lower-bound)	0
SL345950_c_000000000014	114919	No	NA	110	2	93	Medium-quality	Genome-fragment	71.48	HMM-based (lower-bound)	0
SL345950_c_000000000020	93824	No	NA	85	1	46	High-quality	High-quality	100	HMM-based (lower-bound)	0
SL345950_c_000000000032__full	68130	No	NA	76	16	1	Medium-quality	Genome-fragment	76.61	HMM-based (lower-bound)	0
SL345950_c_000000000044	60778	No	NA	55	2	35	Medium-quality	Genome-fragment	86.19	HMM-based (lower-bound)	0
SL345950_c_000000000048__full	55891	No	NA	70	10	1	Medium-quality	Genome-fragment	68.59	HMM-based (lower-bound)	0
SL345950_c_000000000051__full	53763	No	NA	76	31	0	Medium-quality	Genome-fragment	58.69	HMM-based (lower-bound)	0
SL345950_c_000000000073__full	38071	No	NA	52	11	0	Medium-quality	Genome-fragment	54.79	HMM-based (lower-bound)	0	Lysogenic
SL345951_c_000000000001__full	68196	No	NA	114	36	0	Medium-quality	Genome-fragment	79.14	HMM-based (lower-bound)	0	Lysogenic
SL345954_c_000000000001	483770	No	NA	438	2	361	High-quality	High-quality	100	HMM-based (lower-bound)	0
SL345954_c_000000000002	280530	No	NA	243	2	191	High-quality	High-quality	100	HMM-based (lower-bound)	0
SL345954_c_000000000003	253208	No	NA	234	1	158	High-quality	High-quality	100	HMM-based (lower-bound)	0
SL345954_c_000000000005	93062	No	NA	80	1	52	High-quality	High-quality	100	HMM-based (lower-bound)	0
SL345955_c_000000000004__full	55893	No	NA	70	10	1	Medium-quality	Genome-fragment	68.6	HMM-based (lower-bound)	0
SL345955_c_000000000007__full	46941	No	NA	63	39	0	Medium-quality	Genome-fragment	70.37	HMM-based (lower-bound)	0
SL345955_c_000000000008__full	46518	No	NA	55	17	0	Complete	High-quality	100	DTR (medium-confidence)	0
SL345956_c_000000000006	6145	No	NA	5	1	0	Medium-quality	Genome-fragment	57.29	HMM-based (lower-bound)	0
SL345957_c_000000000001	465507	No	NA	418	2	346	High-quality	High-quality	100	HMM-based (lower-bound)	0
SL345957_c_000000000012__full	49184	No	NA	82	29	0	Medium-quality	Genome-fragment	63.1	HMM-based (lower-bound)	0
SL345958_c_000000000009__full	67596	No	NA	81	14	1	Medium-quality	Genome-fragment	79.33	HMM-based (lower-bound)	0
SL345959_c_000000000001	483561	No	NA	438	2	361	High-quality	High-quality	100	HMM-based (lower-bound)	0
SL345959_c_000000000002	252853	No	NA	234	1	158	High-quality	High-quality	100	HMM-based (lower-bound)	0
SL345959_c_000000000003	175177	No	NA	153	2	114	High-quality	High-quality	100	HMM-based (lower-bound)	0
SL345959_c_000000000006	93034	No	NA	79	1	52	High-quality	High-quality	100	HMM-based (lower-bound)	0
SL345959_c_000000000013__full	29411	No	NA	44	39	0	High-quality	High-quality	91.94	HMM-based (lower-bound)	0
SL345959_c_000000001764__full	2131	No	NA	2	1	0	Medium-quality	Genome-fragment	51.21	HMM-based (lower-bound)	0
SL345963_c_000000000001__full	43627	No	NA	68	19	1	Medium-quality	Genome-fragment	62.36	HMM-based (lower-bound)	0	Lysogenic
SL345963_c_000000000002__full	17710	No	NA	22	6	0	Medium-quality	Genome-fragment	59.61	HMM-based (lower-bound)	0
SL345964_c_000000000001	483475	No	NA	438	2	361	High-quality	High-quality	100	HMM-based (lower-bound)	0
SL345964_c_000000000002	214490	No	NA	202	1	133	High-quality	High-quality	100	HMM-based (lower-bound)	0
SL345964_c_000000000004	93040	No	NA	79	1	52	High-quality	High-quality	100	HMM-based (lower-bound)	0
SL345964_c_000000000011__full	49184	No	NA	82	29	0	Medium-quality	Genome-fragment	63.1	HMM-based (lower-bound)	0
SL345964_c_000000000015__full	29150	No	NA	43	38	0	High-quality	High-quality	91.12	HMM-based (lower-bound)	0
SL345964_c_000000000210__full	5095	No	NA	5	1	0	High-quality	High-quality	100	HMM-based (lower-bound)	0	Lysogenic
SL345966_c_000000000192	6543	No	NA	3	1	0	Medium-quality	Genome-fragment	61	HMM-based (lower-bound)	0
SL345966_c_000000000216	5619	No	NA	1	1	0	Medium-quality	Genome-fragment	52.39	HMM-based (lower-bound)	0
SL345966_c_000000000227	5370	No	NA	3	3	0	Medium-quality	Genome-fragment	51.09	HMM-based (lower-bound)	0
SL345969_c_000000000001__full	53878	No	NA	77	32	0	Medium-quality	Genome-fragment	58.81	HMM-based (lower-bound)	0
SL345971_c_000000000001__full	58408	No	NA	64	10	1	Medium-quality	Genome-fragment	75.8	HMM-based (lower-bound)	0
SL345972_c_000000000001__full	64266	No	NA	77	8	8	Complete	High-quality	100	DTR (high-confidence)	0	Lysogenic
SL345973_c_000000000002	7489	No	NA	2	1	0	Medium-quality	Genome-fragment	69.82	HMM-based (lower-bound)	0
SL345973_c_000000000005	6552	No	NA	4	1	0	Medium-quality	Genome-fragment	61.08	HMM-based (lower-bound)	0
SL345973_c_000000000006	6145	No	NA	5	1	0	Medium-quality	Genome-fragment	57.29	HMM-based (lower-bound)	0
SL345975_c_000000000001	324451	No	NA	291	2	239	High-quality	High-quality	100	HMM-based (lower-bound)	0
SL345975_c_000000000003	175116	No	NA	153	2	114	High-quality	High-quality	100	HMM-based (lower-bound)	0
SL345976_c_000000000001	324411	No	NA	291	2	239	High-quality	High-quality	100	HMM-based (lower-bound)	0
SL345976_c_000000000002	253170	No	NA	234	1	158	High-quality	High-quality	100	HMM-based (lower-bound)	0
SL345976_c_000000000003	188651	No	NA	166	2	123	High-quality	High-quality	100	HMM-based (lower-bound)	0
SL345976_c_000000000007	95564	No	NA	80	1	52	Complete	High-quality	100	DTR (high-confidence)	0
SL345977_c_000000000011	54067	No	NA	51	1	41	Medium-quality	Genome-fragment	79.03	HMM-based (lower-bound)	0
SL345977_c_000000000041__full	20945	No	NA	26	23	0	Medium-quality	Genome-fragment	62.96	HMM-based (lower-bound)	0
SL345977_c_000000006785__full	1164	No	NA	2	1	0	Medium-quality	Genome-fragment	50.61	HMM-based (lower-bound)	0
SL345978_c_000000000003	6145	No	NA	4	1	0	Medium-quality	Genome-fragment	57.29	HMM-based (lower-bound)	0
SL345981_c_000000000001	170171	No	NA	151	2	112	High-quality	High-quality	100	HMM-based (lower-bound)	0
SL345981_c_000000000013	49888	No	NA	43	1	29	Medium-quality	Genome-fragment	83.43	HMM-based (lower-bound)	0
SL345981_c_000000000014__full	49184	No	NA	82	30	0	Medium-quality	Genome-fragment	63.1	HMM-based (lower-bound)	0
SL345981_c_000000000016__full	46704	No	NA	63	40	0	Medium-quality	Genome-fragment	70.01	HMM-based (lower-bound)	0
SL345981_c_000000000020__full	40685	No	NA	36	5	1	Medium-quality	Genome-fragment	56.67	HMM-based (lower-bound)	0
SL345981_c_000000000034	27814	No	NA	30	1	17	Medium-quality	Genome-fragment	60.56	HMM-based (lower-bound)	0
SL345981_c_000000001098__full	4296	No	NA	4	1	0	High-quality	High-quality	100	HMM-based (lower-bound)	0	Lysogenic
SL345982_c_000000000002	220739	No	NA	203	2	123	High-quality	High-quality	100	HMM-based (lower-bound)	0
SL345982_c_000000000017	76883	No	NA	75	1	48	Medium-quality	Genome-fragment	68.82	HMM-based (lower-bound)	0
SL345982_c_000000000019__full	68130	No	NA	76	16	1	Medium-quality	Genome-fragment	76.61	HMM-based (lower-bound)	0
SL345982_c_000000000020__full	67594	No	NA	81	14	1	Medium-quality	Genome-fragment	79.33	HMM-based (lower-bound)	0
SL345983_c_000000000012	11685	No	NA	8	1	0	High-quality	High-quality	100	HMM-based (lower-bound)	0
SL345983_c_000000000144	6693	No	NA	4	1	0	Medium-quality	Genome-fragment	62.4	HMM-based (lower-bound)	0
SL345983_c_000000000301	5649	No	NA	2	1	0	Medium-quality	Genome-fragment	52.67	HMM-based (lower-bound)	0
SL345984_c_000000000003	151160	No	NA	136	2	99	High-quality	High-quality	100	HMM-based (lower-bound)	0
SL345985_c_000000000008	6693	No	NA	4	2	0	Medium-quality	Genome-fragment	62.4	HMM-based (lower-bound)	0
SL345987_c_000000000005	6145	No	NA	4	1	0	Medium-quality	Genome-fragment	57.29	HMM-based (lower-bound)	0
SL345987_c_000000000007	5804	No	NA	4	1	0	Medium-quality	Genome-fragment	54.11	HMM-based (lower-bound)	0
SL345989_c_000000000001__full	46704	No	NA	63	40	0	Medium-quality	Genome-fragment	70.01	HMM-based (lower-bound)	0
SL345989_c_000000000002__full	43980	No	NA	59	35	0	Medium-quality	Genome-fragment	77.7	HMM-based (lower-bound)	0
SL345990_c_000000000022	6145	No	NA	4	1	0	Medium-quality	Genome-fragment	57.29	HMM-based (lower-bound)	0
SL345992_c_000000000002	61780	No	NA	61	1	15	High-quality	High-quality	100	HMM-based (lower-bound)	0	Lysogenic
SL345992_c_000000000359	7056	No	NA	3	1	0	Medium-quality	Genome-fragment	65.78	HMM-based (lower-bound)	0
SL345993_c_000000000004__full	68247	No	NA	115	36	0	Medium-quality	Genome-fragment	79.15	HMM-based (lower-bound)	0	Lysogenic
SL345993_c_000000000009__full	56291	Yes	38942	74	15	15	Medium-quality	Genome-fragment	52.43	HMM-based (lower-bound)	30.82	Lysogenic
SL345993_c_000000000011__full	53576	Yes	44955	86	19	6	Medium-quality	Genome-fragment	64.66	HMM-based (lower-bound)	16.09	Lysogenic
SL345994_c_000000000001__full	68117	No	NA	113	27	2	Complete	High-quality	100	DTR (high-confidence)	0
SL345995_c_000000000001	258977	No	NA	241	1	173	High-quality	High-quality	100	HMM-based (lower-bound)	0	Lysogenic
SL345995_c_000000000007	135257	No	NA	115	2	82	High-quality	High-quality	100	HMM-based (lower-bound)	0
SL345995_c_000000000012	85129	No	NA	85	1	73	Medium-quality	Genome-fragment	77.53	HMM-based (lower-bound)	0
SL345995_c_000000000017__full	61528	No	NA	64	3	2	Medium-quality	Genome-fragment	68.13	HMM-based (lower-bound)	0
SL345995_c_000000000023__full	46416	No	NA	55	17	0	Medium-quality	Genome-fragment	81.29	HMM-based (lower-bound)	0
SL345995_c_000000000024__full	45837	No	NA	45	9	1	Medium-quality	Genome-fragment	54.64	HMM-based (lower-bound)	0
SL345995_c_000000000030__full	37574	No	NA	63	21	0	Medium-quality	Genome-fragment	55.24	HMM-based (lower-bound)	0	Lysogenic
SL345996_c_000000000001	290510	No	NA	270	1	223	High-quality	High-quality	100	HMM-based (lower-bound)	0
SL345996_c_000000000002	252819	No	NA	235	1	158	High-quality	High-quality	100	HMM-based (lower-bound)	0
SL345996_c_000000000003	224326	No	NA	192	1	155	High-quality	High-quality	100	HMM-based (lower-bound)	0
SL345996_c_000000000004	188695	No	NA	166	2	123	High-quality	High-quality	100	HMM-based (lower-bound)	0
SL345996_c_000000000007	93062	No	NA	80	1	52	High-quality	High-quality	100	HMM-based (lower-bound)	0
SL345996_c_000000000012__full	49184	No	NA	82	29	0	Medium-quality	Genome-fragment	63.1	HMM-based (lower-bound)	0
SL345998_c_000000000003	212923	No	NA	188	1	134	High-quality	High-quality	100	HMM-based (lower-bound)	0	Lysogenic
SL345998_c_000000000005	185074	No	NA	175	1	115	High-quality	High-quality	100	HMM-based (lower-bound)	0
SL345998_c_000000000007	172111	No	NA	158	1	92	High-quality	High-quality	100	HMM-based (lower-bound)	0
SL345998_c_000000000018	75965	No	NA	74	1	48	Medium-quality	Genome-fragment	68	HMM-based (lower-bound)	0
SL345998_c_000000000023__full	67596	No	NA	81	14	1	Medium-quality	Genome-fragment	79.33	HMM-based (lower-bound)	0
SL345998_c_000000000024__full	67355	No	NA	68	2	10	Medium-quality	Genome-fragment	82.35	HMM-based (lower-bound)	0	Lysogenic
SL345998_c_000000000032	59208	No	NA	55	2	42	Medium-quality	Genome-fragment	65.57	HMM-based (lower-bound)	0
SL346079_c_000000000026	6145	No	NA	5	1	0	Medium-quality	Genome-fragment	57.29	HMM-based (lower-bound)	0
SL346080_c_000000000002	346808	No	NA	321	1	237	High-quality	High-quality	100	HMM-based (lower-bound)	0
SL346080_c_000000000003	302828	No	NA	278	3	201	High-quality	High-quality	100	HMM-based (lower-bound)	0
SL346080_c_000000000006	193306	No	NA	170	1	107	High-quality	High-quality	100	HMM-based (lower-bound)	0
SL346080_c_000000000083	26641	No	NA	28	1	16	Medium-quality	Genome-fragment	58	HMM-based (lower-bound)	0
SL346080_c_000000000139__full	16051	No	NA	22	10	0	Medium-quality	Genome-fragment	72.72	HMM-based (lower-bound)	0	Lysogenic
SL346081_c_000000000001	210227	No	NA	190	1	146	High-quality	High-quality	100	HMM-based (lower-bound)	0
SL346081_c_000000000023__full	40841	No	NA	68	25	1	Medium-quality	Genome-fragment	61.54	HMM-based (lower-bound)	0	Lysogenic
SL346081_c_000000000049__full	25189	No	NA	40	17	0	Medium-quality	Genome-fragment	55.56	HMM-based (lower-bound)	0
SL346081_c_000000000123__full	16051	No	NA	22	11	0	Medium-quality	Genome-fragment	72.72	HMM-based (lower-bound)	0	Lysogenic
SL346082_c_000000000001	259913	No	NA	239	2	171	High-quality	High-quality	100	HMM-based (lower-bound)	0
SL346082_c_000000000023__full	40841	No	NA	68	25	1	Medium-quality	Genome-fragment	61.54	HMM-based (lower-bound)	0	Lysogenic
SL346082_c_000000000099__full	16051	No	NA	22	10	0	Medium-quality	Genome-fragment	72.72	HMM-based (lower-bound)	0	Lysogenic
SL346083_c_000000000021__full	46628	No	NA	66	21	0	Medium-quality	Genome-fragment	69.88	HMM-based (lower-bound)	0
SL346083_c_000000000028__full	40841	No	NA	68	25	1	Medium-quality	Genome-fragment	61.54	HMM-based (lower-bound)	0	Lysogenic
SL346083_c_000000000170__full	16051	No	NA	22	10	0	Medium-quality	Genome-fragment	72.72	HMM-based (lower-bound)	0	Lysogenic
SL346084_c_000000000156__full	12074	No	NA	15	9	0	Medium-quality	Genome-fragment	53.27	HMM-based (lower-bound)	0
SL346085_c_000000000001	209302	No	NA	188	1	145	High-quality	High-quality	100	HMM-based (lower-bound)	0
SL346085_c_000000000026__full	46452	No	NA	66	21	0	Medium-quality	Genome-fragment	69.61	HMM-based (lower-bound)	0
SL346085_c_000000000196__full	16051	No	NA	22	11	0	Medium-quality	Genome-fragment	72.72	HMM-based (lower-bound)	0	Lysogenic
SL346086_c_000000000001__full	41090	No	NA	45	29	0	Complete	High-quality	100	DTR (medium-confidence)	0
SL346087_c_000000000001	317198	No	NA	288	1	207	High-quality	High-quality	100	HMM-based (lower-bound)	0	Lysogenic
SL346087_c_000000000009	107747	No	NA	94	2	64	High-quality	High-quality	98.43	HMM-based (lower-bound)	0
SL346087_c_000000000012	79174	No	NA	75	1	65	Medium-quality	Genome-fragment	72.11	HMM-based (lower-bound)	0
SL346087_c_000000000014__full	67596	No	NA	81	15	1	Medium-quality	Genome-fragment	79.33	HMM-based (lower-bound)	0
SL346088_c_000000000012__full	65042	Yes	34238	77	23	20	Medium-quality	Genome-fragment	58.55	HMM-based (lower-bound)	47.36	Lysogenic
SL346088_c_000000000022__full	40689	No	NA	67	25	1	Medium-quality	Genome-fragment	61.33	HMM-based (lower-bound)	0	Lysogenic
SL346088_c_000000000082__full	16051	No	NA	22	10	0	Medium-quality	Genome-fragment	72.72	HMM-based (lower-bound)	0	Lysogenic
SL346090_c_000000000001__full	59008	No	NA	76	32	0	Medium-quality	Genome-fragment	82	HMM-based (lower-bound)	0
SL346090_c_000000000002__full	53177	No	NA	63	35	1	Medium-quality	Genome-fragment	73.61	HMM-based (lower-bound)	0
SL346091_c_000000000001__full	29116	No	NA	42	39	0	High-quality	High-quality	90.2	HMM-based (lower-bound)	0
SL346092_c_000000000002	278576	No	NA	253	1	190	High-quality	High-quality	100	HMM-based (lower-bound)	0
SL346092_c_000000000024__full	40841	No	NA	67	25	1	Medium-quality	Genome-fragment	61.54	HMM-based (lower-bound)	0	Lysogenic
SL346092_c_000000000135__full	16051	No	NA	22	10	0	Medium-quality	Genome-fragment	72.72	HMM-based (lower-bound)	0	Lysogenic
SL346094_c_000000000001__0_partial	78318	Yes	38591	91	25	28	Medium-quality	Genome-fragment	64.57	HMM-based (lower-bound)	50.73	Lysogenic
SL346094_c_000000000015__full	40841	No	NA	68	25	1	Medium-quality	Genome-fragment	61.54	HMM-based (lower-bound)	0	Lysogenic
SL346094_c_000000000077__full	17177	No	NA	23	10	1	Medium-quality	Genome-fragment	77.34	HMM-based (lower-bound)	0	Lysogenic
SL346094_c_000000001564__full	3040	No	NA	4	1	0	Medium-quality	Genome-fragment	73.05	HMM-based (lower-bound)	0
SL346095_c_000000000001	324409	No	NA	291	2	239	High-quality	High-quality	100	HMM-based (lower-bound)	0
SL346095_c_000000000003	124035	No	NA	106	1	86	High-quality	High-quality	100	HMM-based (lower-bound)	0
SL346095_c_000000000048__full	22082	No	NA	28	22	0	Medium-quality	Genome-fragment	65.03	HMM-based (lower-bound)	0
SL346096_c_000000000001__full	41062	No	NA	68	25	1	Medium-quality	Genome-fragment	61.84	HMM-based (lower-bound)	0	Lysogenic
SL346097_c_000000000028__full	40841	No	NA	68	25	1	Medium-quality	Genome-fragment	61.54	HMM-based (lower-bound)	0	Lysogenic
SL346097_c_000000000031__full	37522	No	NA	50	14	0	Medium-quality	Genome-fragment	50.8	HMM-based (lower-bound)	0
SL346097_c_000000000191__full	16051	No	NA	22	10	0	Medium-quality	Genome-fragment	72.72	HMM-based (lower-bound)	0	Lysogenic
SL346098_c_000000000001	364540	No	NA	322	1	256	High-quality	High-quality	100	HMM-based (lower-bound)	0
SL346098_c_000000000017__full	54814	No	NA	71	21	0	Medium-quality	Genome-fragment	73.79	HMM-based (lower-bound)	0
SL346098_c_000000000025__full	45740	No	NA	68	29	3	Medium-quality	Genome-fragment	88.08	HMM-based (lower-bound)	0
SL346098_c_000000000036__full	40841	No	NA	68	25	1	Medium-quality	Genome-fragment	61.54	HMM-based (lower-bound)	0	Lysogenic
SL346098_c_000000000046__full	35769	No	NA	51	16	0	Medium-quality	Genome-fragment	55.29	HMM-based (lower-bound)	0
SL346098_c_000000000267__full	16051	No	NA	22	10	0	Medium-quality	Genome-fragment	72.72	HMM-based (lower-bound)	0	Lysogenic
SL346099_c_000000000017	50241	No	NA	55	1	33	Medium-quality	Genome-fragment	75.16	HMM-based (lower-bound)	0
SL346099_c_000000000030__full	40841	No	NA	68	26	1	Medium-quality	Genome-fragment	61.54	HMM-based (lower-bound)	0	Lysogenic
SL346099_c_000000000215__full	16051	No	NA	22	11	0	Medium-quality	Genome-fragment	72.72	HMM-based (lower-bound)	0	Lysogenic
SL346100_c_000000000001	261290	No	NA	234	2	192	High-quality	High-quality	100	HMM-based (lower-bound)	0
SL346100_c_000000000002	214208	No	NA	204	1	135	High-quality	High-quality	100	HMM-based (lower-bound)	0
SL346100_c_000000000003__0_partial	78318	Yes	38591	91	25	28	Medium-quality	Genome-fragment	64.57	HMM-based (lower-bound)	50.73	Lysogenic
SL346100_c_000000000008	92912	No	NA	79	1	52	High-quality	High-quality	100	HMM-based (lower-bound)	0
SL346100_c_000000000036__full	40841	No	NA	68	25	1	Medium-quality	Genome-fragment	61.54	HMM-based (lower-bound)	0	Lysogenic
SL346100_c_000000000154__full	16051	No	NA	22	10	0	Medium-quality	Genome-fragment	72.72	HMM-based (lower-bound)	0	Lysogenic
SL346100_c_000000001743__full	3432	No	NA	4	1	0	Medium-quality	Genome-fragment	82.47	HMM-based (lower-bound)	0	Lysogenic
SL346101_c_000000000031__full	40841	No	NA	68	25	1	Medium-quality	Genome-fragment	61.54	HMM-based (lower-bound)	0	Lysogenic
SL346101_c_000000000078__full	16051	No	NA	22	10	0	Medium-quality	Genome-fragment	72.72	HMM-based (lower-bound)	0	Lysogenic
SL346102_c_000000000001__full	52040	No	NA	101	37	0	Medium-quality	Genome-fragment	62.76	HMM-based (lower-bound)	0
SL346103_c_000000000002	395135	No	NA	330	2	247	High-quality	High-quality	100	HMM-based (lower-bound)	0
SL346103_c_000000000003	283767	No	NA	263	1	186	High-quality	High-quality	100	HMM-based (lower-bound)	0	Lysogenic
SL346103_c_000000000008	114933	No	NA	110	2	93	Medium-quality	Genome-fragment	71.48	HMM-based (lower-bound)	0
SL346103_c_000000000016	75327	No	NA	77	2	52	High-quality	High-quality	93.33	HMM-based (lower-bound)	0
SL346103_c_000000000022__full	67596	No	NA	81	14	1	Medium-quality	Genome-fragment	79.33	HMM-based (lower-bound)	0
SL346103_c_000000000027	60880	No	NA	51	1	41	High-quality	High-quality	100	HMM-based (lower-bound)	0
SL346103_c_000000000058__full	40486	No	NA	66	18	0	Medium-quality	Genome-fragment	59.89	HMM-based (lower-bound)	0
SL346103_c_000000000061	39795	No	NA	38	2	22	Medium-quality	Genome-fragment	59.23	HMM-based (lower-bound)	0
SL346103_c_000000000118	25491	No	NA	27	1	12	Medium-quality	Genome-fragment	55.5	HMM-based (lower-bound)	0
SL346104_c_000000000074__full	16051	No	NA	22	11	0	Medium-quality	Genome-fragment	72.72	HMM-based (lower-bound)	0	Lysogenic
SL346105_c_000000000001	514744	No	NA	461	2	374	High-quality	High-quality	100	HMM-based (lower-bound)	0
SL346105_c_000000000002__0_partial	82160	Yes	40136	104	26	25	Medium-quality	Genome-fragment	66.55	HMM-based (lower-bound)	51.15	Lysogenic
SL346105_c_000000000003	253184	No	NA	237	1	160	High-quality	High-quality	100	HMM-based (lower-bound)	0
SL346105_c_000000000006	92899	No	NA	79	1	52	High-quality	High-quality	100	HMM-based (lower-bound)	0
SL346105_c_000000000014__full	63058	No	NA	82	13	0	Complete	High-quality	100	DTR (medium-confidence)	0
SL346105_c_000000000060__full	16051	No	NA	22	10	0	Medium-quality	Genome-fragment	72.72	HMM-based (lower-bound)	0	Lysogenic
SL346106_c_000000000001	419069	No	NA	375	1	293	High-quality	High-quality	100	HMM-based (lower-bound)	0
SL346106_c_000000000002	368652	No	NA	333	1	230	High-quality	High-quality	100	HMM-based (lower-bound)	0
SL346106_c_000000000008	178458	No	NA	167	2	115	High-quality	High-quality	100	HMM-based (lower-bound)	0
SL346106_c_000000000055__full	40841	No	NA	67	25	1	Medium-quality	Genome-fragment	61.54	HMM-based (lower-bound)	0	Lysogenic
SL346106_c_000000000082__full	30936	No	NA	48	21	0	Medium-quality	Genome-fragment	67.98	HMM-based (lower-bound)	0
SL346106_c_000000000270__full	16051	No	NA	22	10	0	Medium-quality	Genome-fragment	72.72	HMM-based (lower-bound)	0	Lysogenic
SL346107_c_000000000004	102828	No	NA	93	1	76	High-quality	High-quality	100	HMM-based (lower-bound)	0
SL346107_c_000000000021__full	46628	No	NA	66	22	0	Medium-quality	Genome-fragment	69.88	HMM-based (lower-bound)	0
SL346107_c_000000000029__full	40841	No	NA	68	25	1	Medium-quality	Genome-fragment	61.54	HMM-based (lower-bound)	0	Lysogenic
SL346107_c_000000000217__full	16051	No	NA	22	11	0	Medium-quality	Genome-fragment	72.72	HMM-based (lower-bound)	0	Lysogenic
SL346108_c_000000000011__full	40689	No	NA	67	25	1	Medium-quality	Genome-fragment	61.33	HMM-based (lower-bound)	0	Lysogenic
SL346108_c_000000000086__full	16051	No	NA	22	11	0	Medium-quality	Genome-fragment	72.72	HMM-based (lower-bound)	0	Lysogenic
SL346109_c_000000000019__full	60165	No	NA	79	18	0	Complete	High-quality	100	DTR (medium-confidence)	0	Lysogenic
SL346109_c_000000000020__full	59346	No	NA	69	37	1	Medium-quality	Genome-fragment	79.54	HMM-based (lower-bound)	0
SL346109_c_000000000025__full	53341	No	NA	85	38	1	Complete	High-quality	100	DTR (medium-confidence)	0
SL346109_c_000000000030__full	45703	No	NA	67	21	0	Medium-quality	Genome-fragment	59.53	HMM-based (lower-bound)	0
SL346109_c_000000000034__full	41777	No	NA	61	17	2	Medium-quality	Genome-fragment	54.66	HMM-based (lower-bound)	0
SL346109_c_000000000036__full	40689	No	NA	67	25	1	Medium-quality	Genome-fragment	61.33	HMM-based (lower-bound)	0	Lysogenic
SL346109_c_000000000084__full	16051	No	NA	22	10	0	Medium-quality	Genome-fragment	72.72	HMM-based (lower-bound)	0	Lysogenic
SL346110_c_000000000001	232866	No	NA	217	1	161	High-quality	High-quality	100	HMM-based (lower-bound)	0
SL346110_c_000000000015	52651	No	NA	55	1	35	Medium-quality	Genome-fragment	78.76	HMM-based (lower-bound)	0
SL346110_c_000000000117__full	16051	No	NA	22	11	0	Medium-quality	Genome-fragment	72.72	HMM-based (lower-bound)	0	Lysogenic
SL346111_c_000000000002__full	30111	No	NA	32	20	1	Medium-quality	Genome-fragment	50.18	HMM-based (lower-bound)	0
SL346115_c_000000000017__full	37401	Yes	31840	53	22	2	Medium-quality	Genome-fragment	54.97	HMM-based (lower-bound)	14.87	Lysogenic
SL346115_c_000000000021__full	33331	No	NA	33	1	8	Medium-quality	Genome-fragment	53.46	HMM-based (lower-bound)	0
SL346115_c_000000000031__full	27226	No	NA	42	39	0	Medium-quality	Genome-fragment	85.31	HMM-based (lower-bound)	0
SL346115_c_000000000086__full	15911	No	NA	21	10	0	Medium-quality	Genome-fragment	72.08	HMM-based (lower-bound)	0	Lysogenic
SL346116_c_000000000004	7652	No	NA	1	1	0	Medium-quality	Genome-fragment	71.34	HMM-based (lower-bound)	0
SL346116_c_000000000008	5587	No	NA	3	2	0	Medium-quality	Genome-fragment	52.09	HMM-based (lower-bound)	0
SL346117_c_000000000025__full	5062	No	NA	5	1	0	High-quality	High-quality	100	HMM-based (lower-bound)	0	Lysogenic
SL346118_c_000000000008	37251	No	NA	39	1	22	Medium-quality	Genome-fragment	81.11	HMM-based (lower-bound)	0
SL346118_c_000000000012__full	33117	No	NA	34	12	0	Medium-quality	Genome-fragment	51.11	HMM-based (lower-bound)	0
SL346118_c_000000000943__full	2629	No	NA	5	1	0	Medium-quality	Genome-fragment	63.18	HMM-based (lower-bound)	0
SL346120_c_000000000001	365010	No	NA	329	1	228	High-quality	High-quality	100	HMM-based (lower-bound)	0
SL346120_c_000000000002	273793	No	NA	241	1	203	High-quality	High-quality	100	HMM-based (lower-bound)	0
SL346120_c_000000000017__full	46776	No	NA	66	21	0	Medium-quality	Genome-fragment	70.1	HMM-based (lower-bound)	0
SL346120_c_000000000026__full	40841	No	NA	68	25	1	Medium-quality	Genome-fragment	61.54	HMM-based (lower-bound)	0	Lysogenic
SL346120_c_000000000028__full	39648	Yes	34575	46	16	4	Medium-quality	Genome-fragment	52.19	HMM-based (lower-bound)	12.8	Lysogenic
SL346120_c_000000000215__full	16051	No	NA	22	11	0	Medium-quality	Genome-fragment	72.72	HMM-based (lower-bound)	0	Lysogenic
SL346122_c_000000000002	233302	No	NA	209	1	163	High-quality	High-quality	100	HMM-based (lower-bound)	0
SL346122_c_000000000024__full	40841	No	NA	68	26	1	Medium-quality	Genome-fragment	61.54	HMM-based (lower-bound)	0	Lysogenic
SL346122_c_000000000093__full	16051	No	NA	22	10	0	Medium-quality	Genome-fragment	72.72	HMM-based (lower-bound)	0	Lysogenic
SL346124_c_000000000001	251395	No	NA	231	1	157	High-quality	High-quality	100	HMM-based (lower-bound)	0
SL346124_c_000000000037__full	40841	No	NA	68	25	1	Medium-quality	Genome-fragment	61.54	HMM-based (lower-bound)	0	Lysogenic
SL346124_c_000000000122__full	24117	No	NA	37	12	0	Medium-quality	Genome-fragment	55.79	HMM-based (lower-bound)	0
SL346124_c_000000000246__full	16051	No	NA	22	10	0	Medium-quality	Genome-fragment	72.72	HMM-based (lower-bound)	0	Lysogenic
SL346125_c_000000000003	7958	No	NA	2	1	0	Medium-quality	Genome-fragment	74.19	HMM-based (lower-bound)	0
SL346128_c_000000000001	312833	No	NA	275	1	228	High-quality	High-quality	100	HMM-based (lower-bound)	0
SL346128_c_000000000025__full	45870	No	NA	73	26	1	Medium-quality	Genome-fragment	64.69	HMM-based (lower-bound)	0	Lysogenic
SL346128_c_000000000030__full	40841	No	NA	68	25	1	Medium-quality	Genome-fragment	61.54	HMM-based (lower-bound)	0	Lysogenic
SL346128_c_000000000172__full	16051	No	NA	22	11	0	Medium-quality	Genome-fragment	72.72	HMM-based (lower-bound)	0	Lysogenic
SL346129_c_000000000001	198049	No	NA	173	1	140	High-quality	High-quality	100	HMM-based (lower-bound)	0
SL346129_c_000000000028__full	40841	No	NA	68	25	1	Medium-quality	Genome-fragment	61.54	HMM-based (lower-bound)	0	Lysogenic
SL346129_c_000000000082__full	23840	No	NA	35	27	0	Medium-quality	Genome-fragment	70.35	HMM-based (lower-bound)	0
SL346129_c_000000000184__full	16051	No	NA	22	11	0	Medium-quality	Genome-fragment	72.72	HMM-based (lower-bound)	0	Lysogenic
SL346132_c_000000000003__full	8016	No	NA	8	6	0	Complete	High-quality	100	DTR (high-confidence)	0
SL346134_c_000000000009	8661	No	NA	2	1	0	Medium-quality	Genome-fragment	80.75	HMM-based (lower-bound)	0
SL346134_c_000000000010__full	8651	No	NA	4	1	0	Medium-quality	Genome-fragment	80.65	HMM-based (lower-bound)	0
SL346134_c_000000000027__full	7000	No	NA	8	2	0	High-quality	High-quality	91.69	HMM-based (lower-bound)	0
SL346137_c_000000000002	226102	No	NA	213	1	157	High-quality	High-quality	100	HMM-based (lower-bound)	0
SL346137_c_000000000026__full	40841	No	NA	68	26	1	Medium-quality	Genome-fragment	61.54	HMM-based (lower-bound)	0	Lysogenic
SL346137_c_000000000079__full	16051	No	NA	22	10	0	Medium-quality	Genome-fragment	72.72	HMM-based (lower-bound)	0	Lysogenic
SL346139_c_000000000001	324319	No	NA	291	2	238	High-quality	High-quality	100	HMM-based (lower-bound)	0
SL346139_c_000000000002__0_partial	65776	Yes	37958	89	26	15	Medium-quality	Genome-fragment	62.94	HMM-based (lower-bound)	42.29	Lysogenic
SL346139_c_000000000006	92922	No	NA	79	1	52	High-quality	High-quality	100	HMM-based (lower-bound)	0
SL346139_c_000000000181__full	16051	No	NA	22	11	0	Medium-quality	Genome-fragment	72.72	HMM-based (lower-bound)	0	Lysogenic
SL346141_c_000000000057	6321	No	NA	2	1	0	Medium-quality	Genome-fragment	58.93	HMM-based (lower-bound)	0
SL346144_c_000000000026__full	40691	No	NA	67	25	1	Medium-quality	Genome-fragment	61.34	HMM-based (lower-bound)	0	Lysogenic
SL346144_c_000000000051__full	28307	No	NA	42	39	0	Medium-quality	Genome-fragment	88.69	HMM-based (lower-bound)	0
SL346144_c_000000000056	26892	No	NA	29	1	16	Medium-quality	Genome-fragment	58.55	HMM-based (lower-bound)	0
SL346144_c_000000000113__full	16051	No	NA	22	10	0	Medium-quality	Genome-fragment	72.72	HMM-based (lower-bound)	0	Lysogenic
SL346145_c_000000000001__full	55803	No	NA	89	25	0	Medium-quality	Genome-fragment	73.65	HMM-based (lower-bound)	0
SL346150_c_000000000084__full	16051	No	NA	22	10	0	Medium-quality	Genome-fragment	72.72	HMM-based (lower-bound)	0	Lysogenic
SL346151_c_000000000004__full	65996	No	NA	88	33	0	Medium-quality	Genome-fragment	85.61	HMM-based (lower-bound)	0
SL346151_c_000000000007__full	59217	No	NA	69	37	1	Medium-quality	Genome-fragment	79.4	HMM-based (lower-bound)	0
SL346151_c_000000000010__full	49870	Yes	48754	60	21	4	Medium-quality	Genome-fragment	71.39	HMM-based (lower-bound)	2.24	Lysogenic
SL346151_c_000000000016__full	41777	No	NA	61	17	2	Medium-quality	Genome-fragment	54.66	HMM-based (lower-bound)	0
SL346151_c_000000000116__full	16051	No	NA	22	10	0	Medium-quality	Genome-fragment	72.72	HMM-based (lower-bound)	0	Lysogenic
SL346152_c_000000000001__full	41429	No	NA	69	17	0	Medium-quality	Genome-fragment	54.13	HMM-based (lower-bound)	0	Lysogenic
SL346154_c_000000000001	400252	No	NA	354	1	281	High-quality	High-quality	100	HMM-based (lower-bound)	0
SL346154_c_000000000018__full	46628	No	NA	66	21	0	Medium-quality	Genome-fragment	69.88	HMM-based (lower-bound)	0
SL346154_c_000000000023__full	40841	No	NA	68	26	1	Medium-quality	Genome-fragment	61.54	HMM-based (lower-bound)	0	Lysogenic
SL346154_c_000000000101__full	16051	No	NA	22	11	0	Medium-quality	Genome-fragment	72.72	HMM-based (lower-bound)	0	Lysogenic
SL346155_c_000000000002	228514	No	NA	216	1	157	High-quality	High-quality	100	HMM-based (lower-bound)	0
SL346155_c_000000000031__full	40841	No	NA	68	25	1	Medium-quality	Genome-fragment	61.54	HMM-based (lower-bound)	0	Lysogenic
SL346155_c_000000000065	29285	No	NA	30	1	17	Medium-quality	Genome-fragment	63.76	HMM-based (lower-bound)	0
SL346155_c_000000000165__full	16051	No	NA	21	10	0	Medium-quality	Genome-fragment	72.72	HMM-based (lower-bound)	0	Lysogenic
SL346156_c_000000000001	517723	No	NA	466	3	357	High-quality	High-quality	100	HMM-based (lower-bound)	0
SL346156_c_000000000002	368400	No	NA	333	1	230	High-quality	High-quality	100	HMM-based (lower-bound)	0
SL346156_c_000000000028__full	40841	No	NA	68	25	1	Medium-quality	Genome-fragment	61.54	HMM-based (lower-bound)	0	Lysogenic
SL346156_c_000000000036__full	37136	No	NA	55	26	0	Medium-quality	Genome-fragment	78.9	HMM-based (lower-bound)	0
SL346156_c_000000000265__full	16051	No	NA	21	10	0	Medium-quality	Genome-fragment	72.72	HMM-based (lower-bound)	0	Lysogenic
SL346157_c_000000000002	311724	No	NA	275	1	226	High-quality	High-quality	100	HMM-based (lower-bound)	0
SL346157_c_000000000026__full	40841	No	NA	68	25	1	Medium-quality	Genome-fragment	61.54	HMM-based (lower-bound)	0	Lysogenic
SL346157_c_000000000033	35681	No	NA	42	2	13	Medium-quality	Genome-fragment	59.16	HMM-based (lower-bound)	0	Lysogenic
SL346157_c_000000000037	34861	No	NA	34	1	7	Medium-quality	Genome-fragment	55.91	HMM-based (lower-bound)	0
SL346157_c_000000000048__full	29845	No	NA	46	21	0	Medium-quality	Genome-fragment	65.58	HMM-based (lower-bound)	0
SL346157_c_000000000177__full	16051	No	NA	22	11	0	Medium-quality	Genome-fragment	72.72	HMM-based (lower-bound)	0	Lysogenic
SL346159_c_000000000004__full	38715	No	NA	53	23	0	Medium-quality	Genome-fragment	57.42	HMM-based (lower-bound)	0
SL346160_c_000000000019__full	40841	No	NA	68	25	1	Medium-quality	Genome-fragment	61.54	HMM-based (lower-bound)	0	Lysogenic
SL346160_c_000000000026__full	34074	No	NA	53	21	0	Medium-quality	Genome-fragment	59.35	HMM-based (lower-bound)	0
SL346160_c_000000000111__full	16051	No	NA	21	10	0	Medium-quality	Genome-fragment	72.72	HMM-based (lower-bound)	0	Lysogenic
SL346161_c_000000000001__full	40841	No	NA	68	26	1	Medium-quality	Genome-fragment	61.54	HMM-based (lower-bound)	0	Lysogenic
SL346161_c_000000000011__full	15920	No	NA	21	10	0	Medium-quality	Genome-fragment	72.12	HMM-based (lower-bound)	0	Lysogenic
SL346162_c_000000000001	368755	No	NA	332	1	230	High-quality	High-quality	100	HMM-based (lower-bound)	0
SL346162_c_000000000003	278235	No	NA	253	1	190	High-quality	High-quality	100	HMM-based (lower-bound)	0
SL346162_c_000000000028__full	40689	No	NA	67	25	1	Medium-quality	Genome-fragment	61.33	HMM-based (lower-bound)	0	Lysogenic
SL346162_c_000000000132__full	16051	No	NA	22	10	0	Medium-quality	Genome-fragment	72.72	HMM-based (lower-bound)	0	Lysogenic
SL346163_c_000000000007__full	25386	No	NA	37	34	0	Medium-quality	Genome-fragment	78.67	HMM-based (lower-bound)	0
SL346163_c_000000000514__full	2955	No	NA	3	1	0	Medium-quality	Genome-fragment	71.01	HMM-based (lower-bound)	0
SL346164_c_000000000002	191309	No	NA	180	3	117	High-quality	High-quality	93.36	HMM-based (lower-bound)	0	Lysogenic
SL346164_c_000000000019__full	40696	No	NA	67	25	1	Medium-quality	Genome-fragment	61.34	HMM-based (lower-bound)	0	Lysogenic
SL346164_c_000000000037__full	16051	No	NA	22	10	0	Medium-quality	Genome-fragment	72.72	HMM-based (lower-bound)	0	Lysogenic
SL346167_c_000000000001	234452	No	NA	209	2	171	High-quality	High-quality	100	HMM-based (lower-bound)	0
SL346167_c_000000000002__0_partial	78318	Yes	38591	91	25	28	Medium-quality	Genome-fragment	64.57	HMM-based (lower-bound)	50.73	Lysogenic
SL346167_c_000000000028__full	40841	No	NA	68	25	1	Medium-quality	Genome-fragment	61.54	HMM-based (lower-bound)	0	Lysogenic
SL346167_c_000000000111__full	19021	No	NA	27	21	0	Medium-quality	Genome-fragment	56.39	HMM-based (lower-bound)	0
SL346167_c_000000000139__full	16051	No	NA	22	10	0	Medium-quality	Genome-fragment	72.72	HMM-based (lower-bound)	0	Lysogenic
SL346167_c_000000001023__full	3851	No	NA	3	1	0	High-quality	High-quality	92.54	HMM-based (lower-bound)	0
SL346168_c_000000000001	372048	No	NA	331	1	262	High-quality	High-quality	100	HMM-based (lower-bound)	0
SL346168_c_000000000002	346736	No	NA	322	1	237	High-quality	High-quality	100	HMM-based (lower-bound)	0
SL346168_c_000000000003	236475	No	NA	221	3	148	High-quality	High-quality	93.66	HMM-based (lower-bound)	0	Lysogenic
SL346168_c_000000000025__full	40841	No	NA	68	25	1	Medium-quality	Genome-fragment	61.54	HMM-based (lower-bound)	0	Lysogenic
SL346168_c_000000000161__full	16051	No	NA	22	10	0	Medium-quality	Genome-fragment	72.72	HMM-based (lower-bound)	0	Lysogenic
SL346173_c_000000000003__full	16051	No	NA	22	10	0	Medium-quality	Genome-fragment	72.72	HMM-based (lower-bound)	0	Lysogenic
