# Supplementary material for: Highly host-linked viromes in the built environment possess habitat-dependent diversity and functions for potential virus-host coevolution
Source: Nat Commun. 2023 May 9;14:2676. doi: 10.1038/s41467-023-38400-0 (PMC10169181; doi:10.1038/s41467-023-38400-0)
Supplement: Supplementary file 6 — Supplementary Data 3 [file 41467_2023_38400_MOESM6_ESM.xlsx]

## Sheet: Supplementary Data 3
Supplementary Data 3. Alpha diversity of viral operational taxonomic units (vOTUs) across habitats in the built environments.
Richness1
	Bollard	Floor	Handrail (pier)	Pole	Handrail (park)	Handrail (subwayexit)	Doorknob	Headboard	Skin	Ticket kiosk	Air
Bollard
Floor	0.801666
Handrail (pier)	0.0148291	0.0185436
Pole	0.00210094	0.00454656	0.617353
Handrail (park)	0.002	0.00294073	0.695263	0.911393
Handrail (subwayexit)	< 0.001	0.00117597	0.17399	0.371155	0.260046
Doorknob	< 0.001	0.000604191	< 0.001	< 0.001	< 0.001	< 0.001
Headboard	0.00529176	0.0721784	< 0.001	< 0.001	< 0.001	< 0.001	0.00397552
Skin	< 0.001	< 0.001	< 0.001	< 0.001	< 0.001	< 0.001	0.0351535	< 0.001
Ticket kiosk	< 0.001	0.00120446	0.0323116	0.0716458	0.0251659	0.271224	< 0.001	< 0.001	< 0.001
Air	< 0.001	< 0.001	0.311954	0.792201	0.512384	0.496873	< 0.001	< 0.001	< 0.001	0.0463081
Shannon's H1
	Bollard	Floor	Handrail (pier)	Pole	Handrail (park)	Handrail (subwayexit)	Doorknob	Headboard	Skin	Ticket kiosk	Air
Bollard
Floor	0.900478
Handrail (pier)	0.000785831	0.0377649
Pole	0.00122035	0.0205331	0.937985
Handrail (park)	< 0.001	0.0216122	0.607066	0.958918
Handrail (subwayexit)	< 0.001	0.006671	0.153968	0.319311	0.198561
Doorknob	< 0.001	0.000605167	< 0.001	< 0.001	< 0.001	< 0.001
Headboard	0.00242351	0.0227738	< 0.001	< 0.001	< 0.001	< 0.001	0.0768807
Skin	< 0.001	< 0.001	< 0.001	< 0.001	< 0.001	< 0.001	0.081177	< 0.001
Ticket kiosk	< 0.001	0.0129375	0.0204696	0.0841768	0.0147243	0.302984	< 0.001	< 0.001	< 0.001
Air	< 0.001	0.00126748	0.297274	0.610456	0.491455	0.462426	< 0.001	< 0.001	< 0.001	0.0909701
Pielou's evenness1
	Bollard	Floor	Handrail (pier)	Pole	Handrail (park)	Handrail (subwayexit)	Doorknob	Headboard	Skin	Ticket kiosk	Air
Bollard
Floor	0.0326103
Handrail (pier)	0.297385	0.686757
Pole	0.393522	0.239718	0.596765
Handrail (park)	0.202903	0.520099	0.913784	0.562251
Handrail (subwayexit)	0.602347	0.298945	0.973855	0.925615	0.626117
Doorknob	0.0429263	0.496208	0.923623	0.443517	0.751335	0.337704
Headboard	0.86347	0.00131039	0.333331	0.260837	0.14052	0.625499	0.00131207
Skin	0.0408189	0.359314	0.882992	0.485163	0.957131	0.389366	0.799951	0
Ticket kiosk	0.813808	0.0891881	0.42606	0.54998	0.321744	0.482485	0.115325	0.48899	0.114114
Air	0.0255675	0.717329	0.863071	0.288284	0.692872	0.360285	0.684485	0.00106542	0.454383	0.109896
1Statistically significant p estimated using the Mann–Whitney U test are shown in bold.
