# Supplementary material for: Highly host-linked viromes in the built environment possess habitat-dependent diversity and functions for potential virus-host coevolution
Source: Nat Commun. 2023 May 9;14:2676. doi: 10.1038/s41467-023-38400-0 (PMC10169181; doi:10.1038/s41467-023-38400-0)
Supplement: Supplementary file 7 — Supplementary Data 4 [file 41467_2023_38400_MOESM7_ESM.xlsx]

## Sheet: Supplementary Data 4
Supplementary Data 4. Taxonomy of vOTUs across habitats in the built environments.
c_Caudoviricetes1
	Bollard	Floor	Handrail (pier)	Pole	Handrail (park)	Handrail (subway exit)	Doorknob	Headboard	Skin	Ticket kiosk	Air
Bollard	-
Floor	0.552	-
Handrail (pier)	0.39	0.9	-
Pole	0.042	0.123	0.113	-
Handrail (park)	< 0.001	0.005	0.014	0.423	-
Handrail (subway exit)	< 0.001	< 0.001	< 0.001	0.002	0.02	-
Doorknob	< 0.001	< 0.001	< 0.001	< 0.001	< 0.001	< 0.001	-
Headboard	0.061	0.01	0.038	< 0.001	< 0.001	< 0.001	0.029	-
Skin	< 0.001	< 0.001	< 0.001	< 0.001	< 0.001	< 0.001	0.498	0.001	-
Ticket kiosk	< 0.001	< 0.001	0.002	0.033	0.246	0.553	< 0.001	< 0.001	< 0.001	-
Air	< 0.001	< 0.001	< 0.001	0.205	0.258	0.004	< 0.001	< 0.001	< 0.001	0.334	-
f_Adintoviridae1
	Bollard	Floor	Handrail (pier)	Pole	Handrail (park)	Handrail (subway exit)	Doorknob	Headboard	Skin	Ticket kiosk	Air
Bollard	-
Floor		-
Handrail (pier)			-
Pole				-
Handrail (park)					-
Handrail (subway exit)	1	0.487	1	1	0.461	-
Doorknob	0.154	0.072	0.173	0.159	0.063	0.401	-
Headboard						0.403	0.025	-
Skin	0.013	0.008	0.051	0.025	0.005	0.04	0.161	0.002	-
Ticket kiosk						1	0.159		0.021	-
Air						0.352	0.016		< 0.001		-
f_Autographiviridae1
	Bollard	Floor	Handrail (pier)	Pole	Handrail (park)	Handrail (subway exit)	Doorknob	Headboard	Skin	Ticket kiosk	Air
Bollard	-
Floor	0.015	-
Handrail (pier)	0.063		-
Pole	0.056			-
Handrail (park)	0.011				-
Handrail (subway exit)	0.286	0.114	0.274	0.253	0.09	-
Doorknob	0.44	0.049	0.176	0.088	0.029	0.668	-
Headboard	0.005					0.062	0.012	-
Skin	0.675	0.003	0.019	0.01	0.001	0.086	0.109	< 0.001	-
Ticket kiosk	0.877	0.013	0.06	0.054	0.011	0.392	0.496	0.005	0.548	-
Air	0.68	0.002	0.017	0.01	0.002	0.105	0.125	< 0.001	0.967	0.578	-
f_Genomoviridae1
	Bollard	Floor	Handrail (pier)	Pole	Handrail (park)	Handrail (subway exit)	Doorknob	Headboard	Skin	Ticket kiosk	Air
Bollard	-
Floor		-
Handrail (pier)			-
Pole				-
Handrail (park)	1	1	1	1	-
Handrail (subway exit)		0.138		0.294	1	-
Doorknob	0.265		0.308		0.379	0.144	-
Headboard					0.438		0.051	-
Skin	0.199	0.135	0.356	0.215	0.403	0.2	0.895	0.056	-
Ticket kiosk					1		0.295		0.206	-
Air	0.54	0.31	0.572	0.559	0.654	0.308	0.562	0.25	0.439	0.553	-
f_Inoviridae1
	Bollard	Floor	Handrail (pier)	Pole	Handrail (park)	Handrail (subway exit)	Doorknob	Headboard	Skin	Ticket kiosk	Air
Bollard	-
Floor	1	-
Handrail (pier)		1	-
Pole		1		-
Handrail (park)		0.466			-
Handrail (subway exit)	1	1	1	1	0.461	-
Doorknob	< 0.001	< 0.001	0.001	< 0.001	< 0.001	< 0.001	-
Headboard	0.014	0.044	0.032	0.029	0.005	0.04	0.043	-
Skin	0.001	0.001	0.003	0.002	< 0.001	0.001	0.598	0.09	-
Ticket kiosk		1				1	< 0.001	0.013	0.001	-
Air		0.358				0.352	< 0.001	0.001	< 0.001		-
f_Metaviridae1
	Bollard	Floor	Handrail (pier)	Pole	Handrail (park)	Handrail (subway exit)	Doorknob	Headboard	Skin	Ticket kiosk	Air
Bollard	-
Floor	0.329	-
Handrail (pier)	0.859	0.328	-
Pole	0.495	0.922	0.472	-
Handrail (park)	0.175	0.02	0.361	0.058	-
Handrail (subway exit)	0.874	0.34	0.854	0.538	0.206	-
Doorknob	0.056	0.28	0.056	0.236	< 0.001	0.026	-
Headboard	0.702	0.52	0.433	0.752	0.033	0.456	0.056	-
Skin	0.104	0.477	0.084	0.355	0.002	0.063	0.573	0.116	-
Ticket kiosk	0.49	0.062	0.456	0.107		0.503	0.004	0.084	0.011	-
Air	0.951	0.325	0.667	0.707	0.078	0.721	0.016	0.641	0.036	0.174	-
f_Microviridae1
	Bollard	Floor	Handrail (pier)	Pole	Handrail (park)	Handrail (subway exit)	Doorknob	Headboard	Skin	Ticket kiosk	Air
Bollard	-
Floor		-
Handrail (pier)			-
Pole				-
Handrail (park)					-
Handrail (subway exit)						-
Doorknob	0.042	0.04	0.094	0.092	0.016	0.042	-
Headboard							0.005	-
Skin	0.227	0.195	0.36	0.349	0.194	0.198	0.175	0.109	-
Ticket kiosk							0.046		0.31	-
Air							0.002		0.048		-
f_Papillomaviridae1
	Bollard	Floor	Handrail (pier)	Pole	Handrail (park)	Handrail (subway exit)	Doorknob	Headboard	Skin	Ticket kiosk	Air
Bollard	-
Floor		-
Handrail (pier)			-
Pole				-
Handrail (park)					-
Handrail (subway exit)	1	0.487	1	1	0.461	-
Doorknob	0.025	0.009	0.056	0.026	0.004	0.041	-
Headboard	0.16	0.077	0.184	0.162	0.064	0.362	0.243	-
Skin	0.008	0.002	0.021	0.01	0.002	0.015	0.497	0.054	-
Ticket kiosk	0.493	0.44	1	1	0.418	0.749	0.081	0.409	0.031	-
Air	0.304	0.29	0.342	0.318	0.151	0.472	0.076	0.727	0.01	0.456	-
f_Rountreeviridae1
	Bollard	Floor	Handrail (pier)	Pole	Handrail (park)	Handrail (subway exit)	Doorknob	Headboard	Skin	Ticket kiosk	Air
Bollard	-
Floor		-
Handrail (pier)			-
Pole				-
Handrail (park)					-
Handrail (subway exit)						-
Doorknob							-
Headboard								-
Skin									-
Ticket kiosk										-
Air	1	1	1	1	1	1	1	1	0.379	1	-
g_Oshimavirus1
	Bollard	Floor	Handrail (pier)	Pole	Handrail (park)	Handrail (subway exit)	Doorknob	Headboard	Skin	Ticket kiosk	Air+L120:L127
Bollard	-
Floor		-
Handrail (pier)			-
Pole	0.463	0.424	1	-
Handrail (park)				0.388	-
Handrail (subway exit)				0.428		-
Doorknob				0.352			-
Headboard				0.333				-
Skin				0.198					-
Ticket kiosk				0.476						-
Air				0.296							-
g_Pahexavirus1
	Bollard	Floor	Handrail (pier)	Pole	Handrail (park)	Handrail (subway exit)	Doorknob	Headboard	Skin	Ticket kiosk	Air
Bollard	-
Floor	0.456	-
Handrail (pier)	0.007	0.018	-
Pole	0.002	0.02		-
Handrail (park)	< 0.001	0.002			-
Handrail (subway exit)	0.001	0.006				-
Doorknob	0.527	0.752	0.01	0.005	< 0.001	0.002	-
Headboard	< 0.001	< 0.001					< 0.001	-
Skin	0.393	0.895	0.019	0.01	0.001	0.004	0.801	< 0.001	-
Ticket kiosk	0.002	0.008					0.004		0.008	-
Air	< 0.001	< 0.001					< 0.001		< 0.001		-
o_Cirlivirales1
	Bollard	Floor	Handrail (pier)	Pole	Handrail (park)	Handrail (subway exit)	Doorknob	Headboard	Skin	Ticket kiosk	Air
Bollard	-
Floor		-
Handrail (pier)			-
Pole				-
Handrail (park)					-
Handrail (subway exit)						-
Doorknob	0.042	0.04	0.094	0.092	0.016	0.042	-
Headboard							0.005	-
Skin	0.041	0.024	0.078	0.066	0.013	0.025	0.974	0.009	-
Ticket kiosk	0.493	0.44	1	1	0.418	0.446	0.177	0.365	0.133	-
Air							0.002		0.002	0.31	-
o_Geplafuvirales1
	Bollard	Floor	Handrail (pier)	Pole	Handrail (park)	Handrail (subway exit)	Doorknob	Headboard	Skin	Ticket kiosk	Air
Bollard	-
Floor		-
Handrail (pier)			-
Pole	0.019	0.011	0.052	-
Handrail (park)	1	1	1	0.008	-
Handrail (subway exit)				0.012	1	-
Doorknob				0.004	0.45		-
Headboard				0.004	0.438			-
Skin				< 0.001	0.281				-
Ticket kiosk				0.02	1					-
Air				0.002	0.392						-
o_Orthopolintovirales1
	Bollard	Floor	Handrail (pier)	Pole	Handrail (park)	Handrail (subway exit)	Doorknob	Headboard	Skin	Ticket kiosk	Air
Bollard	-
Floor	0.456	-
Handrail (pier)	1		-
Pole	1			-
Handrail (park)	1	1	1	1	-
Handrail (subway exit)	1	0.487	1	1	0.741	-
Doorknob	0.022	0.001	0.017	0.007	0.006	0.012	-
Headboard	0.901	0.211	0.554	0.398	0.551	0.566	0.009	-
Skin	0.002	< 0.001	0.002	< 0.001	0.001	0.001	0.218	< 0.001	-
Ticket kiosk	1				1	1	0.008	0.307	0.001	-
Air	0.317				0.392	0.352	< 0.001	0.087	< 0.001		-
o_Tubulavirales1
	Bollard	Floor	Handrail (pier)	Pole	Handrail (park)	Handrail (subway exit)	Doorknob	Headboard	Skin	Ticket kiosk	Air
Bollard	-
Floor	0.456	-
Handrail (pier)	1		-
Pole	1		0.263	-
Handrail (park)	0.424				-
Handrail (subway exit)	0.469					-
Doorknob	0.376						-
Headboard	0.367							-
Skin	0.218								-
Ticket kiosk	1									-
Air	0.317										-
Unknown1
	Bollard	Floor	Handrail (pier)	Pole	Handrail (park)	Handrail (subway exit)	Doorknob	Headboard	Skin	Ticket kiosk	Air
Bollard	-
Floor	0.001	-
Handrail (pier)	< 0.001	0.58	-
Pole	0.006	0.498	0.263	-
Handrail (park)	0.008	0.297	0.166	0.808	-
Handrail (subway exit)	0.001	0.51	0.274	0.959	0.811	-
Doorknob	< 0.001	0.015	0.065	0.001	< 0.001	< 0.001	-
Headboard	< 0.001	0.506	0.667	0.406	0.231	0.301	0.001	-
Skin	< 0.001	< 0.001	< 0.001	< 0.001	< 0.001	< 0.001	0.003	< 0.001	-
Ticket kiosk	0.502	0.02	0.008	0.076	0.114	0.049	< 0.001	0.008	< 0.001	-
Air	0.119	0.003	< 0.001	0.03	0.026	0.008	< 0.001	< 0.001	< 0.001	0.637	-
1Statistically significant p estimated using the Mann–Whitney U test with Monte Carlo simulation (two-tailed, n = 10,000) are shown in bold.
