# Supplementary material for: Highly host-linked viromes in the built environment possess habitat-dependent diversity and functions for potential virus-host coevolution
Source: Nat Commun. 2023 May 9;14:2676. doi: 10.1038/s41467-023-38400-0 (PMC10169181; doi:10.1038/s41467-023-38400-0)
Supplement: Supplementary file 8 — Supplementary Data 5 [file 41467_2023_38400_MOESM8_ESM.xlsx]

## Sheet: Supplementary Data 5
Supplementary Data 5. Information of the 860 representative metagenome-assembled genomes.
rMAG	Completeness	Contamination	GC	Genome size	# contigs	N50 (contigs)	Domain	Phylum	Class	Order	Family	Genus	Species	fastani_reference	fastani_reference_radius	fastani_taxonomy	fastani_ani	fastani_af	closest_placement_reference	closest_placement_radius	closest_placement_taxonomy	closest_placement_ani	closest_placement_af	pplacer_taxonomy	classification_method	note	other_related_references(genome_id,species_name,radius,ANI,AF)	msa_percent	translation_table	red_value	warnings	Sample	Built_environments	Location	Latitude	Longitude	Ground_level	Type	Habitat	Surface_material	Air_temperature	Air_humidity	Sampling_date	Sampling_date2	Indoor_outdoor	Input station line	Select sampling place	Sampling place specific details	Select_location
SL310935_bin.1	63.8001	0.802752	0.73684	1455797	774	1950	d__Bacteria	Actinobacteriota	Actinomycetia	o__Actinomycetales	f__Micrococcaceae	g__Micrococcus	s__Micrococcus luteus	GCF_000023205.1	95	d__Bacteria;p__Actinobacteriota;c__Actinomycetia;o__Actinomycetales;f__Micrococcaceae;g__Micrococcus;s__Micrococcus luteus	97.37	1	GCF_000023205.1	95	d__Bacteria;p__Actinobacteriota;c__Actinomycetia;o__Actinomycetales;f__Micrococcaceae;g__Micrococcus;s__Micrococcus luteus	97.37	1	d__Bacteria;p__Actinobacteriota;c__Actinomycetia;o__Actinomycetales;f__Micrococcaceae;g__Micrococcus;s__	taxonomic classification defined by topology and ANI	topological placement and ANI have congruent species assignments	GCF_014205115.1, s__Micrococcus endophyticus, 95.0, 89.96, 0.98; GCF_014204815.1, s__Micrococcus flavus, 95.0, 84.16, 0.97; GCF_001570885.1, s__Micrococcus lylae, 95.0, 82.53, 0.92; GCF_014205175.1, s__Micrococcus cohnii, 95.0, 80.7, 0.79	53.92	11	N/A	N/A	SL310935	Subway	Kowloon Tong	22.3372	114.176	Aboveground	Subway air	Air	Air	NA	NA	NA	04/07 2017	Outdoor	NA	NA	NA	NA
SL310936_bin.1	89.6576	4.45846	0.737804	2052165	555	4481	d__Bacteria	Actinobacteriota	Actinomycetia	o__Actinomycetales	f__Micrococcaceae	g__Micrococcus	s__Micrococcus luteus	GCF_000023205.1	95	d__Bacteria;p__Actinobacteriota;c__Actinomycetia;o__Actinomycetales;f__Micrococcaceae;g__Micrococcus;s__Micrococcus luteus	97.22	0.95	GCF_000023205.1	95	d__Bacteria;p__Actinobacteriota;c__Actinomycetia;o__Actinomycetales;f__Micrococcaceae;g__Micrococcus;s__Micrococcus luteus	97.22	0.95	d__Bacteria;p__Actinobacteriota;c__Actinomycetia;o__Actinomycetales;f__Micrococcaceae;g__Micrococcus;s__	taxonomic classification defined by topology and ANI	topological placement and ANI have congruent species assignments	GCF_014205115.1, s__Micrococcus endophyticus, 95.0, 89.39, 0.94; GCF_014204815.1, s__Micrococcus flavus, 95.0, 84.68, 0.88; GCF_001570885.1, s__Micrococcus lylae, 95.0, 83.11, 0.79; GCF_014205175.1, s__Micrococcus cohnii, 95.0, 81.35, 0.67	86.06	11	N/A	N/A	SL310936	Subway	Tai Wai	22.373	114.179	Aboveground	Subway air	Air	Air	NA	NA	NA	04/07 2017	Outdoor	NA	NA	NA	NA
SL310937_bin.2	60.4425	5.9613	0.731231	1607477	952	1667	d__Bacteria	Actinobacteriota	Actinomycetia	o__Actinomycetales	f__Micrococcaceae	g__Micrococcus	s__Micrococcus luteus	GCF_000023205.1	95	d__Bacteria;p__Actinobacteriota;c__Actinomycetia;o__Actinomycetales;f__Micrococcaceae;g__Micrococcus;s__Micrococcus luteus	97.68	1	GCF_000023205.1	95	d__Bacteria;p__Actinobacteriota;c__Actinomycetia;o__Actinomycetales;f__Micrococcaceae;g__Micrococcus;s__Micrococcus luteus	97.68	1	d__Bacteria;p__Actinobacteriota;c__Actinomycetia;o__Actinomycetales;f__Micrococcaceae;g__Micrococcus;s__	taxonomic classification defined by topology and ANI	topological placement and ANI have congruent species assignments	GCF_014205115.1, s__Micrococcus endophyticus, 95.0, 88.93, 1.0; GCF_014204815.1, s__Micrococcus flavus, 95.0, 84.07, 0.96; GCF_001570885.1, s__Micrococcus lylae, 95.0, 83.42, 0.83; GCF_014205175.1, s__Micrococcus cohnii, 95.0, 80.89, 0.8	40.82	11	N/A	N/A	SL310937	Subway	Che Kung Temple	22.3748	114.186	Aboveground	Subway air	Air	Air	NA	NA	NA	04/07 2017	Outdoor	NA	NA	NA	NA
SL310939_bin.3	68.3429	2.55428	0.442181	1593192	920	1740	d__Bacteria	Proteobacteria	Gammaproteobacteria	o__Pseudomonadales	f__Moraxellaceae	g__Moraxella_A	s__Moraxella_A cinereus	GCA_014647715.1	95	d__Bacteria;p__Proteobacteria;c__Gammaproteobacteria;o__Pseudomonadales;f__Moraxellaceae;g__Moraxella_A;s__Moraxella_A cinereus	97.07	0.99	GCA_014647715.1	95	d__Bacteria;p__Proteobacteria;c__Gammaproteobacteria;o__Pseudomonadales;f__Moraxellaceae;g__Moraxella_A;s__Moraxella_A cinereus	97.07	0.99	d__Bacteria;p__Proteobacteria;c__Gammaproteobacteria;o__Pseudomonadales;f__Moraxellaceae;g__Moraxella_A;s__	taxonomic classification defined by topology and ANI	topological placement and ANI have congruent species assignments	GCF_001553955.1, s__Moraxella_A osloensis, 95.0237, 96.25, 0.96; GCF_009867135.1, s__Moraxella_A sp002478835, 95.0237, 96.14, 0.92; GCF_001591265.1, s__Moraxella_A atlantae, 95.0, 80.12, 0.32; GCF_000379845.1, s__Moraxella_A boevrei, 95.0, 79.9, 0.3; GCF_000320365.1, s__Moraxella_A macacae, 95.0, 79.8, 0.21	62.87	11	N/A	N/A	SL310939	Subway	Shek Kip Mei	22.332	114.169	Underground	Subway air	Air	Air	NA	NA	NA	04/07 2017	Indoor	NA	NA	NA	NA
SL310939_bin.4	87.6112	3.12382	0.736937	2272270	633	4122	d__Bacteria	Actinobacteriota	Actinomycetia	o__Actinomycetales	f__Micrococcaceae	g__Micrococcus	s__Micrococcus luteus	GCF_000023205.1	95	d__Bacteria;p__Actinobacteriota;c__Actinomycetia;o__Actinomycetales;f__Micrococcaceae;g__Micrococcus;s__Micrococcus luteus	97.41	0.91	GCF_000023205.1	95	d__Bacteria;p__Actinobacteriota;c__Actinomycetia;o__Actinomycetales;f__Micrococcaceae;g__Micrococcus;s__Micrococcus luteus	97.41	0.91	d__Bacteria;p__Actinobacteriota;c__Actinomycetia;o__Actinomycetales;f__Micrococcaceae;g__Micrococcus;s__	taxonomic classification defined by topology and ANI	topological placement and ANI have congruent species assignments	GCF_014205115.1, s__Micrococcus endophyticus, 95.0, 89.09, 0.89; GCF_014204815.1, s__Micrococcus flavus, 95.0, 84.98, 0.84; GCF_001570885.1, s__Micrococcus lylae, 95.0, 83.26, 0.78; GCF_014205175.1, s__Micrococcus cohnii, 95.0, 81.47, 0.66	82.91	11	N/A	N/A	SL310939	Subway	Shek Kip Mei	22.332	114.169	Underground	Subway air	Air	Air	NA	NA	NA	04/07 2017	Indoor	NA	NA	NA	NA
SL310940_bin.1	83.7547	3.69648	0.737728	1932411	588	3725	d__Bacteria	Actinobacteriota	Actinomycetia	o__Actinomycetales	f__Micrococcaceae	g__Micrococcus	s__Micrococcus luteus	GCF_000023205.1	95	d__Bacteria;p__Actinobacteriota;c__Actinomycetia;o__Actinomycetales;f__Micrococcaceae;g__Micrococcus;s__Micrococcus luteus	97.46	0.97	GCF_000023205.1	95	d__Bacteria;p__Actinobacteriota;c__Actinomycetia;o__Actinomycetales;f__Micrococcaceae;g__Micrococcus;s__Micrococcus luteus	97.46	0.97	d__Bacteria;p__Actinobacteriota;c__Actinomycetia;o__Actinomycetales;f__Micrococcaceae;g__Micrococcus;s__	taxonomic classification defined by topology and ANI	topological placement and ANI have congruent species assignments	GCF_014205115.1, s__Micrococcus endophyticus, 95.0, 89.16, 0.95; GCF_014204815.1, s__Micrococcus flavus, 95.0, 84.17, 0.9; GCF_001570885.1, s__Micrococcus lylae, 95.0, 82.82, 0.8; GCF_014205175.1, s__Micrococcus cohnii, 95.0, 80.84, 0.7	80.03	11	N/A	N/A	SL310940	Subway	Prince Edward	22.3251	114.168	Underground	Subway air	Air	Air	NA	NA	NA	04/07 2017	Indoor	NA	NA	NA	NA
SL310940_bin.2	67.8799	3.18487	0.440762	1605682	966	1670	d__Bacteria	Proteobacteria	Gammaproteobacteria	o__Pseudomonadales	f__Moraxellaceae	g__Moraxella_A	s__Moraxella_A cinereus	GCA_014647715.1	95	d__Bacteria;p__Proteobacteria;c__Gammaproteobacteria;o__Pseudomonadales;f__Moraxellaceae;g__Moraxella_A;s__Moraxella_A cinereus	96.34	0.96	N/A	N/A	N/A	N/A	N/A	d__Bacteria;p__Proteobacteria;c__Gammaproteobacteria;o__Pseudomonadales;f__Moraxellaceae;g__Moraxella_A;s__	ANI	topological placement and ANI have incongruent species assignments	GCA_014647715.1, s__Moraxella_A cinereus, 95.0, 96.34, 0.96; GCF_009867135.1, s__Moraxella_A sp002478835, 95.0237, 96.03, 0.94; GCF_001553955.1, s__Moraxella_A osloensis, 95.0237, 94.94, 0.98; GCF_000379845.1, s__Moraxella_A boevrei, 95.0, 80.23, 0.31; GCF_000320365.1, s__Moraxella_A macacae, 95.0, 79.46, 0.21; GCF_001591265.1, s__Moraxella_A atlantae, 95.0, 78.64, 0.33	58.78	11	N/A	N/A	SL310940	Subway	Prince Edward	22.3251	114.168	Underground	Subway air	Air	Air	NA	NA	NA	04/07 2017	Indoor	NA	NA	NA	NA
SL310941_bin.1	81.6571	6.50942	0.441633	2247434	1198	1949	d__Bacteria	Proteobacteria	Gammaproteobacteria	o__Pseudomonadales	f__Moraxellaceae	g__Moraxella_A	s__Moraxella_A cinereus	GCA_014647715.1	95	d__Bacteria;p__Proteobacteria;c__Gammaproteobacteria;o__Pseudomonadales;f__Moraxellaceae;g__Moraxella_A;s__Moraxella_A cinereus	96.72	0.96	N/A	N/A	N/A	N/A	N/A	d__Bacteria;p__Proteobacteria;c__Gammaproteobacteria;o__Pseudomonadales;f__Moraxellaceae;g__Moraxella_A;s__	ANI	topological placement and ANI have incongruent species assignments	GCA_014647715.1, s__Moraxella_A cinereus, 95.0, 96.72, 0.96; GCF_001553955.1, s__Moraxella_A osloensis, 95.0237, 95.61, 0.92; GCF_009867135.1, s__Moraxella_A sp002478835, 95.0237, 95.2, 0.87; GCF_001591265.1, s__Moraxella_A atlantae, 95.0, 80.4, 0.32; GCF_000320365.1, s__Moraxella_A macacae, 95.0, 79.91, 0.15; GCF_000379845.1, s__Moraxella_A boevrei, 95.0, 78.38, 0.25	72.23	11	N/A	N/A	SL310941	Subway	Sham Shui Po	22.3313	114.162	Underground	Subway air	Air	Air	NA	NA	NA	04/07 2017	Indoor	NA	NA	NA	NA
SL310941_bin.3	91.1894	3.16259	0.736352	2219019	570	4719	d__Bacteria	Actinobacteriota	Actinomycetia	o__Actinomycetales	f__Micrococcaceae	g__Micrococcus	s__Micrococcus luteus	GCF_000023205.1	95	d__Bacteria;p__Actinobacteriota;c__Actinomycetia;o__Actinomycetales;f__Micrococcaceae;g__Micrococcus;s__Micrococcus luteus	97.42	0.92	GCF_000023205.1	95	d__Bacteria;p__Actinobacteriota;c__Actinomycetia;o__Actinomycetales;f__Micrococcaceae;g__Micrococcus;s__Micrococcus luteus	97.42	0.92	d__Bacteria;p__Actinobacteriota;c__Actinomycetia;o__Actinomycetales;f__Micrococcaceae;g__Micrococcus;s__	taxonomic classification defined by topology and ANI	topological placement and ANI have congruent species assignments	GCF_014205115.1, s__Micrococcus endophyticus, 95.0, 89.43, 0.9; GCF_014204815.1, s__Micrococcus flavus, 95.0, 84.79, 0.87; GCF_001570885.1, s__Micrococcus lylae, 95.0, 83.03, 0.79; GCF_014205175.1, s__Micrococcus cohnii, 95.0, 81.32, 0.65	86.92	11	N/A	N/A	SL310941	Subway	Sham Shui Po	22.3313	114.162	Underground	Subway air	Air	Air	NA	NA	NA	04/07 2017	Indoor	NA	NA	NA	NA
SL310941_bin.4	50.3231	1.50794	0.696108	1520970	393	4529	d__Bacteria	Proteobacteria	Alphaproteobacteria	o__Rhodobacterales	f__Rhodobacteraceae	g__Paracoccus	s__Paracoccus salipaludis	GCF_002287065.1	95	d__Bacteria;p__Proteobacteria;c__Alphaproteobacteria;o__Rhodobacterales;f__Rhodobacteraceae;g__Paracoccus;s__Paracoccus salipaludis	98.9	0.96	GCF_002287065.1	95	d__Bacteria;p__Proteobacteria;c__Alphaproteobacteria;o__Rhodobacterales;f__Rhodobacteraceae;g__Paracoccus;s__Paracoccus salipaludis	98.9	0.96	d__Bacteria;p__Proteobacteria;c__Alphaproteobacteria;o__Rhodobacterales;f__Rhodobacteraceae;g__Paracoccus;s__	taxonomic classification defined by topology and ANI	topological placement and ANI have congruent species assignments	GCF_900102885.1, s__Paracoccus chinensis, 95.0, 91.59, 0.9; GCF_014164625.1, s__Paracoccus sp014164625, 95.0, 87.35, 0.83; GCF_900142875.1, s__Paracoccus solventivorans, 95.0, 83.53, 0.77; GCF_900106665.1, s__Paracoccus sanguinis, 95.0, 83.4, 0.76; GCF_000763805.1, s__Paracoccus sphaerophysae, 95.0, 83.35, 0.77; GCF_003286075.1, s__Paracoccus endophyticus, 95.0, 82.78, 0.78; GCF_004522155.1, s__P…	40.6	11	N/A	N/A	SL310941	Subway	Sham Shui Po	22.3313	114.162	Underground	Subway air	Air	Air	NA	NA	NA	04/07 2017	Indoor	NA	NA	NA	NA
SL310942_bin.1	93.5512	4.70566	0.740833	2239022	745	3890	d__Bacteria	Actinobacteriota	Actinomycetia	o__Actinomycetales	f__Micrococcaceae	g__Micrococcus	s__Micrococcus luteus	GCF_000023205.1	95	d__Bacteria;p__Actinobacteriota;c__Actinomycetia;o__Actinomycetales;f__Micrococcaceae;g__Micrococcus;s__Micrococcus luteus	97.33	0.97	GCF_000023205.1	95	d__Bacteria;p__Actinobacteriota;c__Actinomycetia;o__Actinomycetales;f__Micrococcaceae;g__Micrococcus;s__Micrococcus luteus	97.33	0.97	d__Bacteria;p__Actinobacteriota;c__Actinomycetia;o__Actinomycetales;f__Micrococcaceae;g__Micrococcus;s__	taxonomic classification defined by topology and ANI	topological placement and ANI have congruent species assignments	GCF_014205115.1, s__Micrococcus endophyticus, 95.0, 89.05, 0.96; GCF_014204815.1, s__Micrococcus flavus, 95.0, 84.08, 0.88; GCF_001570885.1, s__Micrococcus lylae, 95.0, 82.54, 0.8; GCF_014205175.1, s__Micrococcus cohnii, 95.0, 80.82, 0.68	82.35	11	N/A	N/A	SL310942	Subway	Cheung Sha Wan	22.3358	114.156	Underground	Subway air	Air	Air	NA	NA	NA	04/07 2017	Indoor	NA	NA	NA	NA
SL310943_bin.1	82.3069	2.00688	0.737544	2002222	566	4038	d__Bacteria	Actinobacteriota	Actinomycetia	o__Actinomycetales	f__Micrococcaceae	g__Micrococcus	s__Micrococcus luteus	GCF_000023205.1	95	d__Bacteria;p__Actinobacteriota;c__Actinomycetia;o__Actinomycetales;f__Micrococcaceae;g__Micrococcus;s__Micrococcus luteus	97.47	0.95	GCF_000023205.1	95	d__Bacteria;p__Actinobacteriota;c__Actinomycetia;o__Actinomycetales;f__Micrococcaceae;g__Micrococcus;s__Micrococcus luteus	97.47	0.95	d__Bacteria;p__Actinobacteriota;c__Actinomycetia;o__Actinomycetales;f__Micrococcaceae;g__Micrococcus;s__	taxonomic classification defined by topology and ANI	topological placement and ANI have congruent species assignments	GCF_014205115.1, s__Micrococcus endophyticus, 95.0, 89.64, 0.94; GCF_014204815.1, s__Micrococcus flavus, 95.0, 84.58, 0.89; GCF_001570885.1, s__Micrococcus lylae, 95.0, 83.19, 0.81; GCF_014205175.1, s__Micrococcus cohnii, 95.0, 81.33, 0.67	82.05	11	N/A	N/A	SL310943	Subway	Lai King	22.3487	114.126	Underground	Subway air	Air	Air	NA	NA	NA	04/07 2017	Indoor	NA	NA	NA	NA
SL310943_bin.2	72.8927	5.94269	0.442006	1911305	1041	1941	d__Bacteria	Proteobacteria	Gammaproteobacteria	o__Pseudomonadales	f__Moraxellaceae	g__Moraxella_A	s__Moraxella_A cinereus	GCA_014647715.1	95	d__Bacteria;p__Proteobacteria;c__Gammaproteobacteria;o__Pseudomonadales;f__Moraxellaceae;g__Moraxella_A;s__Moraxella_A cinereus	96.67	0.98	GCA_014647715.1	95	d__Bacteria;p__Proteobacteria;c__Gammaproteobacteria;o__Pseudomonadales;f__Moraxellaceae;g__Moraxella_A;s__Moraxella_A cinereus	96.67	0.98	d__Bacteria;p__Proteobacteria;c__Gammaproteobacteria;o__Pseudomonadales;f__Moraxellaceae;g__Moraxella_A;s__	taxonomic classification defined by topology and ANI	topological placement and ANI have congruent species assignments	GCF_001553955.1, s__Moraxella_A osloensis, 95.0237, 95.98, 0.93; GCF_009867135.1, s__Moraxella_A sp002478835, 95.0237, 95.37, 0.92; GCF_001591265.1, s__Moraxella_A atlantae, 95.0, 79.9, 0.31; GCF_000320365.1, s__Moraxella_A macacae, 95.0, 79.28, 0.16; GCF_000379845.1, s__Moraxella_A boevrei, 95.0, 78.58, 0.25	69.27	11	N/A	N/A	SL310943	Subway	Lai King	22.3487	114.126	Underground	Subway air	Air	Air	NA	NA	NA	04/07 2017	Indoor	NA	NA	NA	NA
SL310944_bin.2	87.2701	4.92737	0.736085	2215975	656	3939	d__Bacteria	Actinobacteriota	Actinomycetia	o__Actinomycetales	f__Micrococcaceae	g__Micrococcus	s__Micrococcus luteus	GCF_000023205.1	95	d__Bacteria;p__Actinobacteriota;c__Actinomycetia;o__Actinomycetales;f__Micrococcaceae;g__Micrococcus;s__Micrococcus luteus	97.34	0.94	GCF_000023205.1	95	d__Bacteria;p__Actinobacteriota;c__Actinomycetia;o__Actinomycetales;f__Micrococcaceae;g__Micrococcus;s__Micrococcus luteus	97.34	0.94	d__Bacteria;p__Actinobacteriota;c__Actinomycetia;o__Actinomycetales;f__Micrococcaceae;g__Micrococcus;s__	taxonomic classification defined by topology and ANI	topological placement and ANI have congruent species assignments	GCF_014205115.1, s__Micrococcus endophyticus, 95.0, 89.24, 0.92; GCF_014204815.1, s__Micrococcus flavus, 95.0, 84.67, 0.87; GCF_001570885.1, s__Micrococcus lylae, 95.0, 83.27, 0.75; GCF_014205175.1, s__Micrococcus cohnii, 95.0, 81.61, 0.68	84.38	11	N/A	N/A	SL310944	Subway	Tsing Yi	22.3592	114.107	Underground	Subway air	Air	Air	NA	NA	NA	04/07 2017	Indoor	NA	NA	NA	NA
SL310944_bin.3	74.0102	6.00255	0.442256	1724343	992	1781	d__Bacteria	Proteobacteria	Gammaproteobacteria	o__Pseudomonadales	f__Moraxellaceae	g__Moraxella_A	s__Moraxella_A cinereus	GCA_014647715.1	95	d__Bacteria;p__Proteobacteria;c__Gammaproteobacteria;o__Pseudomonadales;f__Moraxellaceae;g__Moraxella_A;s__Moraxella_A cinereus	96.88	0.97	N/A	N/A	N/A	N/A	N/A	d__Bacteria;p__Proteobacteria;c__Gammaproteobacteria;o__Pseudomonadales;f__Moraxellaceae;g__Moraxella_A;s__	ANI	topological placement and ANI have incongruent species assignments	GCA_014647715.1, s__Moraxella_A cinereus, 95.0, 96.88, 0.97; GCF_001553955.1, s__Moraxella_A osloensis, 95.0237, 96.31, 0.93; GCF_009867135.1, s__Moraxella_A sp002478835, 95.0237, 95.94, 0.88; GCF_001591265.1, s__Moraxella_A atlantae, 95.0, 79.65, 0.42; GCF_000379845.1, s__Moraxella_A boevrei, 95.0, 79.43, 0.32; GCF_000320365.1, s__Moraxella_A macacae, 95.0, 79.31, 0.23	67.26	11	N/A	N/A	SL310944	Subway	Tsing Yi	22.3592	114.107	Underground	Subway air	Air	Air	NA	NA	NA	04/07 2017	Indoor	NA	NA	NA	NA
SL310945_bin.1	88.2751	4.0964	0.736646	2141848	605	3964	d__Bacteria	Actinobacteriota	Actinomycetia	o__Actinomycetales	f__Micrococcaceae	g__Micrococcus	s__Micrococcus luteus	GCF_000023205.1	95	d__Bacteria;p__Actinobacteriota;c__Actinomycetia;o__Actinomycetales;f__Micrococcaceae;g__Micrococcus;s__Micrococcus luteus	97.3	0.94	GCF_000023205.1	95	d__Bacteria;p__Actinobacteriota;c__Actinomycetia;o__Actinomycetales;f__Micrococcaceae;g__Micrococcus;s__Micrococcus luteus	97.3	0.94	d__Bacteria;p__Actinobacteriota;c__Actinomycetia;o__Actinomycetales;f__Micrococcaceae;g__Micrococcus;s__	taxonomic classification defined by topology and ANI	topological placement and ANI have congruent species assignments	GCF_014205115.1, s__Micrococcus endophyticus, 95.0, 89.46, 0.92; GCF_014204815.1, s__Micrococcus flavus, 95.0, 84.81, 0.87; GCF_001570885.1, s__Micrococcus lylae, 95.0, 83.09, 0.78; GCF_014205175.1, s__Micrococcus cohnii, 95.0, 81.35, 0.71	84.44	11	N/A	N/A	SL310945	Subway	Yau Tong	22.2987	114.237	Underground	Subway air	Air	Air	NA	NA	NA	05/07 2017	Indoor	NA	NA	NA	NA
SL310945_bin.3	72.7451	5.14049	0.441749	1723675	990	1780	d__Bacteria	Proteobacteria	Gammaproteobacteria	o__Pseudomonadales	f__Moraxellaceae	g__Moraxella_A	s__Moraxella_A cinereus	GCA_014647715.1	95	d__Bacteria;p__Proteobacteria;c__Gammaproteobacteria;o__Pseudomonadales;f__Moraxellaceae;g__Moraxella_A;s__Moraxella_A cinereus	96.09	0.98	N/A	N/A	N/A	N/A	N/A	d__Bacteria;p__Proteobacteria;c__Gammaproteobacteria;o__Pseudomonadales;f__Moraxellaceae;g__Moraxella_A;s__	ANI	topological placement and ANI have incongruent species assignments	GCA_014647715.1, s__Moraxella_A cinereus, 95.0, 96.09, 0.98; GCF_001553955.1, s__Moraxella_A osloensis, 95.0237, 95.65, 0.93; GCF_009867135.1, s__Moraxella_A sp002478835, 95.0237, 95.64, 0.9; GCF_001591265.1, s__Moraxella_A atlantae, 95.0, 81.68, 0.25; GCF_000379845.1, s__Moraxella_A boevrei, 95.0, 78.91, 0.18; GCF_000320365.1, s__Moraxella_A macacae, 95.0, 78.74, 0.18	67.7	11	N/A	N/A	SL310945	Subway	Yau Tong	22.2987	114.237	Underground	Subway air	Air	Air	NA	NA	NA	05/07 2017	Indoor	NA	NA	NA	NA
SL310946_bin.1	91.035	3.58581	0.737857	2073799	586	3970	d__Bacteria	Actinobacteriota	Actinomycetia	o__Actinomycetales	f__Micrococcaceae	g__Micrococcus	s__Micrococcus luteus	GCF_000023205.1	95	d__Bacteria;p__Actinobacteriota;c__Actinomycetia;o__Actinomycetales;f__Micrococcaceae;g__Micrococcus;s__Micrococcus luteus	97.54	0.95	GCF_000023205.1	95	d__Bacteria;p__Actinobacteriota;c__Actinomycetia;o__Actinomycetales;f__Micrococcaceae;g__Micrococcus;s__Micrococcus luteus	97.54	0.95	d__Bacteria;p__Actinobacteriota;c__Actinomycetia;o__Actinomycetales;f__Micrococcaceae;g__Micrococcus;s__	taxonomic classification defined by topology and ANI	topological placement and ANI have congruent species assignments	GCF_014205115.1, s__Micrococcus endophyticus, 95.0, 89.32, 0.93; GCF_014204815.1, s__Micrococcus flavus, 95.0, 84.52, 0.88; GCF_001570885.1, s__Micrococcus lylae, 95.0, 82.86, 0.81; GCF_014205175.1, s__Micrococcus cohnii, 95.0, 81.28, 0.71	86	11	N/A	N/A	SL310946	Subway	Quarry Bay	22.2884	114.21	Underground	Subway air	Air	Air	NA	NA	NA	05/07 2017	Indoor	NA	NA	NA	NA
SL310946_bin.3	81.242	6.21009	0.440707	2249112	1202	1906	d__Bacteria	Proteobacteria	Gammaproteobacteria	o__Pseudomonadales	f__Moraxellaceae	g__Moraxella_A	s__Moraxella_A cinereus	GCA_014647715.1	95	d__Bacteria;p__Proteobacteria;c__Gammaproteobacteria;o__Pseudomonadales;f__Moraxellaceae;g__Moraxella_A;s__Moraxella_A cinereus	96.99	0.93	N/A	N/A	N/A	N/A	N/A	d__Bacteria;p__Proteobacteria;c__Gammaproteobacteria;o__Pseudomonadales;f__Moraxellaceae;g__Moraxella_A;s__	ANI	topological placement and ANI have incongruent species assignments	GCA_014647715.1, s__Moraxella_A cinereus, 95.0, 96.99, 0.93; GCF_001553955.1, s__Moraxella_A osloensis, 95.0237, 95.63, 0.84; GCF_009867135.1, s__Moraxella_A sp002478835, 95.0237, 95.32, 0.79; GCF_001591265.1, s__Moraxella_A atlantae, 95.0, 80.99, 0.23; GCF_000320365.1, s__Moraxella_A macacae, 95.0, 80.03, 0.12; GCF_000379845.1, s__Moraxella_A boevrei, 95.0, 79.77, 0.23	65.12	11	N/A	N/A	SL310946	Subway	Quarry Bay	22.2884	114.21	Underground	Subway air	Air	Air	NA	NA	NA	05/07 2017	Indoor	NA	NA	NA	NA
SL310947_bin.1	81.5493	2.70606	0.734988	2111375	682	3309	d__Bacteria	Actinobacteriota	Actinomycetia	o__Actinomycetales	f__Micrococcaceae	g__Micrococcus	s__Micrococcus luteus	GCF_000023205.1	95	d__Bacteria;p__Actinobacteriota;c__Actinomycetia;o__Actinomycetales;f__Micrococcaceae;g__Micrococcus;s__Micrococcus luteus	96.65	0.9	GCF_000023205.1	95	d__Bacteria;p__Actinobacteriota;c__Actinomycetia;o__Actinomycetales;f__Micrococcaceae;g__Micrococcus;s__Micrococcus luteus	96.65	0.9	d__Bacteria;p__Actinobacteriota;c__Actinomycetia;o__Actinomycetales;f__Micrococcaceae;g__Micrococcus;s__	taxonomic classification defined by topology and ANI	topological placement and ANI have congruent species assignments	GCF_014205115.1, s__Micrococcus endophyticus, 95.0, 89.17, 0.88; GCF_014204815.1, s__Micrococcus flavus, 95.0, 85.02, 0.84; GCF_001570885.1, s__Micrococcus lylae, 95.0, 83.1, 0.74; GCF_014205175.1, s__Micrococcus cohnii, 95.0, 81.62, 0.63	84.53	11	N/A	N/A	SL310947	Subway	North Point	22.2914	114.2	Underground	Subway air	Air	Air	NA	NA	NA	05/07 2017	Indoor	NA	NA	NA	NA
SL310947_bin.3	69.2329	7.4553	0.438581	1761127	1009	1794	d__Bacteria	Proteobacteria	Gammaproteobacteria	o__Pseudomonadales	f__Moraxellaceae	g__Moraxella_A	s__Moraxella_A cinereus	GCA_014647715.1	95	d__Bacteria;p__Proteobacteria;c__Gammaproteobacteria;o__Pseudomonadales;f__Moraxellaceae;g__Moraxella_A;s__Moraxella_A cinereus	96.95	0.96	GCA_014647715.1	95	d__Bacteria;p__Proteobacteria;c__Gammaproteobacteria;o__Pseudomonadales;f__Moraxellaceae;g__Moraxella_A;s__Moraxella_A cinereus	96.95	0.96	d__Bacteria;p__Proteobacteria;c__Gammaproteobacteria;o__Pseudomonadales;f__Moraxellaceae;g__Moraxella_A;s__	taxonomic classification defined by topology and ANI	topological placement and ANI have congruent species assignments	GCF_001553955.1, s__Moraxella_A osloensis, 95.0237, 96.09, 0.92; GCF_009867135.1, s__Moraxella_A sp002478835, 95.0237, 95.16, 0.88; GCF_001591265.1, s__Moraxella_A atlantae, 95.0, 80.5, 0.31; GCF_000379845.1, s__Moraxella_A boevrei, 95.0, 79.34, 0.22; GCF_000320365.1, s__Moraxella_A macacae, 95.0, 78.52, 0.18	57.55	11	N/A	N/A	SL310947	Subway	North Point	22.2914	114.2	Underground	Subway air	Air	Air	NA	NA	NA	05/07 2017	Indoor	NA	NA	NA	NA
SL310948_bin.1	83.4117	6.30094	0.693542	2107473	999	2291	d__Bacteria	Actinobacteriota	Actinomycetia	o__Actinomycetales	f__Micrococcaceae	g__Kocuria	s__Kocuria marina	GCA_014652975.1	95.811	d__Bacteria;p__Actinobacteriota;c__Actinomycetia;o__Actinomycetales;f__Micrococcaceae;g__Kocuria;s__Kocuria marina	98.09	0.87	GCA_014652975.1	95.811	d__Bacteria;p__Actinobacteriota;c__Actinomycetia;o__Actinomycetales;f__Micrococcaceae;g__Kocuria;s__Kocuria marina	98.09	0.87	d__Bacteria;p__Actinobacteriota;c__Actinomycetia;o__Actinomycetales;f__Micrococcaceae;g__Kocuria;s__	taxonomic classification defined by topology and ANI	topological placement and ANI have congruent species assignments	GCF_000786655.1, s__Kocuria marina_A, 95.811, 95.45, 0.87; GCF_000010285.1, s__Kocuria rhizophila_A, 95.0, 85.15, 0.81; GCF_007681555.1, s__Kocuria salsicia, 95.0, 84.88, 0.83; GCF_003226895.2, s__Kocuria sp003226895, 95.0, 84.64, 0.79; GCF_003667225.1, s__Kocuria rhizophila, 95.0, 84.4, 0.79; GCF_006539885.1, s__Kocuria varians, 95.0, 84.39, 0.8; GCF_003687455.1, s__Kocuria tytonicola, 95.0, 83.…	52.05	11	N/A	Genome has more than 13.3% of markers with multiple hits	SL310948	Subway	Fortress Hill	22.2885	114.194	Underground	Subway air	Air	Air	NA	NA	NA	05/07 2017	Indoor	NA	NA	NA	NA
SL310948_bin.2	87.0582	4.37327	0.738831	2082233	522	4665	d__Bacteria	Actinobacteriota	Actinomycetia	o__Actinomycetales	f__Micrococcaceae	g__Micrococcus	s__Micrococcus luteus	GCF_000023205.1	95	d__Bacteria;p__Actinobacteriota;c__Actinomycetia;o__Actinomycetales;f__Micrococcaceae;g__Micrococcus;s__Micrococcus luteus	97.34	0.94	GCF_000023205.1	95	d__Bacteria;p__Actinobacteriota;c__Actinomycetia;o__Actinomycetales;f__Micrococcaceae;g__Micrococcus;s__Micrococcus luteus	97.34	0.94	d__Bacteria;p__Actinobacteriota;c__Actinomycetia;o__Actinomycetales;f__Micrococcaceae;g__Micrococcus;s__	taxonomic classification defined by topology and ANI	topological placement and ANI have congruent species assignments	GCF_014205115.1, s__Micrococcus endophyticus, 95.0, 89.3, 0.93; GCF_014204815.1, s__Micrococcus flavus, 95.0, 84.74, 0.85; GCF_001570885.1, s__Micrococcus lylae, 95.0, 83.2, 0.78; GCF_014205175.1, s__Micrococcus cohnii, 95.0, 81.44, 0.65	78.64	11	N/A	N/A	SL310948	Subway	Fortress Hill	22.2885	114.194	Underground	Subway air	Air	Air	NA	NA	NA	05/07 2017	Indoor	NA	NA	NA	NA
SL310948_bin.3	52.3547	2.17513	0.442585	1255688	790	1586	d__Bacteria	Proteobacteria	Gammaproteobacteria	o__Pseudomonadales	f__Moraxellaceae	g__Moraxella_A	s__Moraxella_A cinereus	GCA_014647715.1	95	d__Bacteria;p__Proteobacteria;c__Gammaproteobacteria;o__Pseudomonadales;f__Moraxellaceae;g__Moraxella_A;s__Moraxella_A cinereus	96.72	0.9	GCF_001553955.1	95.0237	d__Bacteria;p__Proteobacteria;c__Gammaproteobacteria;o__Pseudomonadales;f__Moraxellaceae;g__Moraxella_A;s__Moraxella_A osloensis	95.01	0.9	d__Bacteria;p__Proteobacteria;c__Gammaproteobacteria;o__Pseudomonadales;f__Moraxellaceae;g__Moraxella_A;s__	ANI	topological placement and ANI have incongruent species assignments	GCF_009867135.1, s__Moraxella_A sp002478835, 95.0237, 94.54, 0.9; GCF_000379845.1, s__Moraxella_A boevrei, 95.0, 79.23, 0.32; GCF_000320365.1, s__Moraxella_A macacae, 95.0, 78.73, 0.16; GCF_001591265.1, s__Moraxella_A atlantae, 95.0, 78.21, 0.29	39.86	11	N/A	N/A	SL310948	Subway	Fortress Hill	22.2885	114.194	Underground	Subway air	Air	Air	NA	NA	NA	05/07 2017	Indoor	NA	NA	NA	NA
SL310949_bin.2	86.3609	4.71003	0.736581	2202170	593	4169	d__Bacteria	Actinobacteriota	Actinomycetia	o__Actinomycetales	f__Micrococcaceae	g__Micrococcus	s__Micrococcus luteus	GCF_000023205.1	95	d__Bacteria;p__Actinobacteriota;c__Actinomycetia;o__Actinomycetales;f__Micrococcaceae;g__Micrococcus;s__Micrococcus luteus	97.14	0.92	GCF_000023205.1	95	d__Bacteria;p__Actinobacteriota;c__Actinomycetia;o__Actinomycetales;f__Micrococcaceae;g__Micrococcus;s__Micrococcus luteus	97.14	0.92	d__Bacteria;p__Actinobacteriota;c__Actinomycetia;o__Actinomycetales;f__Micrococcaceae;g__Micrococcus;s__	taxonomic classification defined by topology and ANI	topological placement and ANI have congruent species assignments	GCF_014205115.1, s__Micrococcus endophyticus, 95.0, 89.27, 0.89; GCF_014204815.1, s__Micrococcus flavus, 95.0, 84.8, 0.87; GCF_001570885.1, s__Micrococcus lylae, 95.0, 83.12, 0.77; GCF_014205175.1, s__Micrococcus cohnii, 95.0, 81.42, 0.63	79.85	11	N/A	N/A	SL310949	Subway	Ocean Park	22.2491	114.175	Aboveground	Subway air	Air	Air	NA	NA	NA	05/07 2017	Outdoor	NA	NA	NA	NA
SL310949_bin.3	57.595	3.44828	0.441227	1421063	880	1597	d__Bacteria	Proteobacteria	Gammaproteobacteria	o__Pseudomonadales	f__Moraxellaceae	g__Moraxella_A	s__Moraxella_A cinereus	GCA_014647715.1	95	d__Bacteria;p__Proteobacteria;c__Gammaproteobacteria;o__Pseudomonadales;f__Moraxellaceae;g__Moraxella_A;s__Moraxella_A cinereus	97.64	0.97	N/A	N/A	N/A	N/A	N/A	d__Bacteria;p__Proteobacteria;c__Gammaproteobacteria;o__Pseudomonadales;f__Moraxellaceae;g__Moraxella_A;s__	ANI	topological placement and ANI have incongruent species assignments	GCA_014647715.1, s__Moraxella_A cinereus, 95.0, 97.64, 0.97; GCF_001553955.1, s__Moraxella_A osloensis, 95.0237, 96.29, 0.85; GCF_009867135.1, s__Moraxella_A sp002478835, 95.0237, 93.76, 0.8; GCF_001591265.1, s__Moraxella_A atlantae, 95.0, 84.05, 0.35; GCF_000379845.1, s__Moraxella_A boevrei, 95.0, 81.45, 0.35; GCF_000320365.1, s__Moraxella_A macacae, 95.0, 80.77, 0.25	49.97	11	N/A	N/A	SL310949	Subway	Ocean Park	22.2491	114.175	Aboveground	Subway air	Air	Air	NA	NA	NA	05/07 2017	Outdoor	NA	NA	NA	NA
SL310950_bin.3	63.0228	0.750319	0.440761	1662755	983	1724	d__Bacteria	Proteobacteria	Gammaproteobacteria	o__Pseudomonadales	f__Moraxellaceae	g__Moraxella_A	s__Moraxella_A cinereus	GCA_014647715.1	95	d__Bacteria;p__Proteobacteria;c__Gammaproteobacteria;o__Pseudomonadales;f__Moraxellaceae;g__Moraxella_A;s__Moraxella_A cinereus	96.77	0.97	N/A	N/A	N/A	N/A	N/A	d__Bacteria;p__Proteobacteria;c__Gammaproteobacteria;o__Pseudomonadales;f__Moraxellaceae;g__Moraxella_A;s__	ANI	topological placement and ANI have incongruent species assignments	GCA_014647715.1, s__Moraxella_A cinereus, 95.0, 96.77, 0.97; GCF_001553955.1, s__Moraxella_A osloensis, 95.0237, 96.13, 0.93; GCF_009867135.1, s__Moraxella_A sp002478835, 95.0237, 95.46, 0.88; GCF_001591265.1, s__Moraxella_A atlantae, 95.0, 81.98, 0.44; GCF_000320365.1, s__Moraxella_A macacae, 95.0, 81.06, 0.19; GCF_000379845.1, s__Moraxella_A boevrei, 95.0, 80.45, 0.24	57.75	11	N/A	N/A	SL310950	Subway	Admiralty	22.2797	114.165	Underground	Subway air	Air	Air	NA	NA	NA	05/07 2017	Indoor	NA	NA	NA	NA
SL310951_bin.1	82.02	5.81422	0.735522	2128071	625	3829	d__Bacteria	Actinobacteriota	Actinomycetia	o__Actinomycetales	f__Micrococcaceae	g__Micrococcus	s__Micrococcus luteus	GCF_000023205.1	95	d__Bacteria;p__Actinobacteriota;c__Actinomycetia;o__Actinomycetales;f__Micrococcaceae;g__Micrococcus;s__Micrococcus luteus	97.09	0.91	GCF_000023205.1	95	d__Bacteria;p__Actinobacteriota;c__Actinomycetia;o__Actinomycetales;f__Micrococcaceae;g__Micrococcus;s__Micrococcus luteus	97.09	0.91	d__Bacteria;p__Actinobacteriota;c__Actinomycetia;o__Actinomycetales;f__Micrococcaceae;g__Micrococcus;s__	taxonomic classification defined by topology and ANI	topological placement and ANI have congruent species assignments	GCF_014205115.1, s__Micrococcus endophyticus, 95.0, 89.05, 0.9; GCF_014204815.1, s__Micrococcus flavus, 95.0, 84.53, 0.84; GCF_001570885.1, s__Micrococcus lylae, 95.0, 82.78, 0.74; GCF_014205175.1, s__Micrococcus cohnii, 95.0, 81.76, 0.59	75.82	11	N/A	N/A	SL310951	Subway	Tsim Sha Tsui	22.2979	114.172	Underground	Subway air	Air	Air	NA	NA	NA	05/07 2017	Indoor	NA	NA	NA	NA
SL310951_bin.3	60.3688	3.03321	0.440747	1385460	890	1531	d__Bacteria	Proteobacteria	Gammaproteobacteria	o__Pseudomonadales	f__Moraxellaceae	g__Moraxella_A	s__Moraxella_A cinereus	GCA_014647715.1	95	d__Bacteria;p__Proteobacteria;c__Gammaproteobacteria;o__Pseudomonadales;f__Moraxellaceae;g__Moraxella_A;s__Moraxella_A cinereus	96.36	0.95	N/A	N/A	N/A	N/A	N/A	d__Bacteria;p__Proteobacteria;c__Gammaproteobacteria;o__Pseudomonadales;f__Moraxellaceae;g__Moraxella_A;s__	ANI	topological placement and ANI have incongruent species assignments	GCA_014647715.1, s__Moraxella_A cinereus, 95.0, 96.36, 0.95; GCF_009867135.1, s__Moraxella_A sp002478835, 95.0237, 94.9, 0.92; GCF_001553955.1, s__Moraxella_A osloensis, 95.0237, 94.87, 0.97; GCF_000379845.1, s__Moraxella_A boevrei, 95.0, 80.92, 0.27; GCF_000320365.1, s__Moraxella_A macacae, 95.0, 80.32, 0.24; GCF_001591265.1, s__Moraxella_A atlantae, 95.0, 78.68, 0.22	52.41	11	N/A	N/A	SL310951	Subway	Tsim Sha Tsui	22.2979	114.172	Underground	Subway air	Air	Air	NA	NA	NA	05/07 2017	Indoor	NA	NA	NA	NA
SL310952_bin.1	85.8259	6.14515	0.737465	2169116	593	4403	d__Bacteria	Actinobacteriota	Actinomycetia	o__Actinomycetales	f__Micrococcaceae	g__Micrococcus	s__Micrococcus luteus	GCF_000023205.1	95	d__Bacteria;p__Actinobacteriota;c__Actinomycetia;o__Actinomycetales;f__Micrococcaceae;g__Micrococcus;s__Micrococcus luteus	97.41	0.92	GCF_000023205.1	95	d__Bacteria;p__Actinobacteriota;c__Actinomycetia;o__Actinomycetales;f__Micrococcaceae;g__Micrococcus;s__Micrococcus luteus	97.41	0.92	d__Bacteria;p__Actinobacteriota;c__Actinomycetia;o__Actinomycetales;f__Micrococcaceae;g__Micrococcus;s__	taxonomic classification defined by topology and ANI	topological placement and ANI have congruent species assignments	GCF_014205115.1, s__Micrococcus endophyticus, 95.0, 89.37, 0.9; GCF_014204815.1, s__Micrococcus flavus, 95.0, 84.82, 0.87; GCF_001570885.1, s__Micrococcus lylae, 95.0, 82.98, 0.76; GCF_014205175.1, s__Micrococcus cohnii, 95.0, 81.22, 0.64	84.63	11	N/A	N/A	SL310952	Subway	East Tsim Sha Tsui	22.2953	114.174	Underground	Subway air	Air	Air	NA	NA	NA	05/07 2017	Indoor	NA	NA	NA	NA
SL310952_bin.2	63.0388	3.30859	0.441718	1515823	912	1677	d__Bacteria	Proteobacteria	Gammaproteobacteria	o__Pseudomonadales	f__Moraxellaceae	g__Moraxella_A	s__Moraxella_A cinereus	GCA_014647715.1	95	d__Bacteria;p__Proteobacteria;c__Gammaproteobacteria;o__Pseudomonadales;f__Moraxellaceae;g__Moraxella_A;s__Moraxella_A cinereus	96.65	0.73	N/A	N/A	N/A	N/A	N/A	d__Bacteria;p__Proteobacteria;c__Gammaproteobacteria;o__Pseudomonadales;f__Moraxellaceae;g__Moraxella_A;s__	ANI	topological placement and ANI have incongruent species assignments	GCA_014647715.1, s__Moraxella_A cinereus, 95.0, 96.65, 0.73; GCF_001553955.1, s__Moraxella_A osloensis, 95.0237, 96.02, 0.73; GCF_009867135.1, s__Moraxella_A sp002478835, 95.0237, 95.35, 0.64; GCF_000379845.1, s__Moraxella_A boevrei, 95.0, 83.41, 0.27; GCF_000320365.1, s__Moraxella_A macacae, 95.0, 82.06, 0.18; GCF_001591265.1, s__Moraxella_A atlantae, 95.0, 81.69, 0.29	62.8	11	N/A	N/A	SL310952	Subway	East Tsim Sha Tsui	22.2953	114.174	Underground	Subway air	Air	Air	NA	NA	NA	05/07 2017	Indoor	NA	NA	NA	NA
SL310952_bin.3	60.6322	5.17241	0.707753	1748294	459	4257	d__Bacteria	Proteobacteria	Alphaproteobacteria	o__Rhodobacterales	f__Rhodobacteraceae	g__Paracoccus	s__Paracoccus marinus	GCF_007018965.1	95	d__Bacteria;p__Proteobacteria;c__Alphaproteobacteria;o__Rhodobacterales;f__Rhodobacteraceae;g__Paracoccus;s__Paracoccus marinus	96.93	0.99	GCF_007018965.1	95	d__Bacteria;p__Proteobacteria;c__Alphaproteobacteria;o__Rhodobacterales;f__Rhodobacteraceae;g__Paracoccus;s__Paracoccus marinus	96.93	0.99	d__Bacteria;p__Proteobacteria;c__Alphaproteobacteria;o__Rhodobacterales;f__Rhodobacteraceae;g__Paracoccus;s__	taxonomic classification defined by topology and ANI	topological placement and ANI have congruent species assignments	GCF_004923205.2, s__Paracoccus aeridis, 95.0, 87.37, 0.92; GCF_004522155.1, s__Paracoccus luteus, 95.0, 81.84, 0.75; GCF_002287065.1, s__Paracoccus salipaludis, 95.0, 81.83, 0.71; GCF_000763805.1, s__Paracoccus sphaerophysae, 95.0, 81.45, 0.73; GCF_003286075.1, s__Paracoccus endophyticus, 95.0, 81.4, 0.71; GCF_900102885.1, s__Paracoccus chinensis, 95.0, 81.24, 0.7; GCF_900106665.1, s__Paracoccus …	42.11	11	N/A	N/A	SL310952	Subway	East Tsim Sha Tsui	22.2953	114.174	Underground	Subway air	Air	Air	NA	NA	NA	05/07 2017	Indoor	NA	NA	NA	NA
SL310952_bin.4	74.2615	5.90657	0.695042	2811740	954	3171	d__Bacteria	Proteobacteria	Alphaproteobacteria	o__Rhodobacterales	f__Rhodobacteraceae	g__Paracoccus	s__Paracoccus salipaludis	GCF_002287065.1	95	d__Bacteria;p__Proteobacteria;c__Alphaproteobacteria;o__Rhodobacterales;f__Rhodobacteraceae;g__Paracoccus;s__Paracoccus salipaludis	97.91	0.91	GCF_002287065.1	95	d__Bacteria;p__Proteobacteria;c__Alphaproteobacteria;o__Rhodobacterales;f__Rhodobacteraceae;g__Paracoccus;s__Paracoccus salipaludis	97.91	0.91	d__Bacteria;p__Proteobacteria;c__Alphaproteobacteria;o__Rhodobacterales;f__Rhodobacteraceae;g__Paracoccus;s__	taxonomic classification defined by topology and ANI	topological placement and ANI have congruent species assignments	GCF_900102885.1, s__Paracoccus chinensis, 95.0, 90.72, 0.84; GCF_014164625.1, s__Paracoccus sp014164625, 95.0, 86.5, 0.77; GCF_007018965.1, s__Paracoccus marinus, 95.0, 83.49, 0.67; GCF_004522155.1, s__Paracoccus luteus, 95.0, 83.13, 0.72; GCF_000763805.1, s__Paracoccus sphaerophysae, 95.0, 82.94, 0.74; GCF_900106665.1, s__Paracoccus sanguinis, 95.0, 82.76, 0.78; GCF_900142875.1, s__Paracoccus so…	47.35	11	N/A	N/A	SL310952	Subway	East Tsim Sha Tsui	22.2953	114.174	Underground	Subway air	Air	Air	NA	NA	NA	05/07 2017	Indoor	NA	NA	NA	NA
SL310953_bin.2	63.7271	0.688073	0.742106	1527786	560	2833	d__Bacteria	Actinobacteriota	Actinomycetia	o__Actinomycetales	f__Micrococcaceae	g__Micrococcus	s__Micrococcus luteus	GCF_000023205.1	95	d__Bacteria;p__Actinobacteriota;c__Actinomycetia;o__Actinomycetales;f__Micrococcaceae;g__Micrococcus;s__Micrococcus luteus	97.56	0.98	GCF_000023205.1	95	d__Bacteria;p__Actinobacteriota;c__Actinomycetia;o__Actinomycetales;f__Micrococcaceae;g__Micrococcus;s__Micrococcus luteus	97.56	0.98	d__Bacteria;p__Actinobacteriota;c__Actinomycetia;o__Actinomycetales;f__Micrococcaceae;g__Micrococcus;s__	taxonomic classification defined by topology and ANI	topological placement and ANI have congruent species assignments	GCF_014205115.1, s__Micrococcus endophyticus, 95.0, 89.8, 0.96; GCF_014204815.1, s__Micrococcus flavus, 95.0, 84.06, 0.92; GCF_001570885.1, s__Micrococcus lylae, 95.0, 82.4, 0.83; GCF_014205175.1, s__Micrococcus cohnii, 95.0, 81.01, 0.7	54.73	11	N/A	N/A	SL310953	Subway	Hung Hom	22.3036	114.181	Aboveground	Subway air	Air	Air	NA	NA	NA	05/07 2017	Indoor	NA	NA	NA	NA
SL310953_bin.3	70.993	3.85137	0.440322	1828014	1036	1809	d__Bacteria	Proteobacteria	Gammaproteobacteria	o__Pseudomonadales	f__Moraxellaceae	g__Moraxella_A	s__Moraxella_A cinereus	GCA_014647715.1	95	d__Bacteria;p__Proteobacteria;c__Gammaproteobacteria;o__Pseudomonadales;f__Moraxellaceae;g__Moraxella_A;s__Moraxella_A cinereus	97.14	0.94	N/A	N/A	N/A	N/A	N/A	d__Bacteria;p__Proteobacteria;c__Gammaproteobacteria;o__Pseudomonadales;f__Moraxellaceae;g__Moraxella_A;s__	ANI	topological placement and ANI have incongruent species assignments	GCA_014647715.1, s__Moraxella_A cinereus, 95.0, 97.14, 0.94; GCF_001553955.1, s__Moraxella_A osloensis, 95.0237, 96.11, 0.89; GCF_009867135.1, s__Moraxella_A sp002478835, 95.0237, 95.31, 0.8; GCF_001591265.1, s__Moraxella_A atlantae, 95.0, 81.43, 0.31; GCF_000379845.1, s__Moraxella_A boevrei, 95.0, 79.21, 0.24; GCF_000320365.1, s__Moraxella_A macacae, 95.0, 79.12, 0.15	61.21	11	N/A	N/A	SL310953	Subway	Hung Hom	22.3036	114.181	Aboveground	Subway air	Air	Air	NA	NA	NA	05/07 2017	Indoor	NA	NA	NA	NA
SL310954_bin.1	58.8175	1.46243	0.736073	1229533	767	1592	d__Bacteria	Actinobacteriota	Actinomycetia	o__Actinomycetales	f__Micrococcaceae	g__Micrococcus	s__Micrococcus luteus	GCF_000023205.1	95	d__Bacteria;p__Actinobacteriota;c__Actinomycetia;o__Actinomycetales;f__Micrococcaceae;g__Micrococcus;s__Micrococcus luteus	97.82	1	GCF_000023205.1	95	d__Bacteria;p__Actinobacteriota;c__Actinomycetia;o__Actinomycetales;f__Micrococcaceae;g__Micrococcus;s__Micrococcus luteus	97.82	1	d__Bacteria;p__Actinobacteriota;c__Actinomycetia;o__Actinomycetales;f__Micrococcaceae;g__Micrococcus;s__	taxonomic classification defined by topology and ANI	topological placement and ANI have congruent species assignments	GCF_014205115.1, s__Micrococcus endophyticus, 95.0, 91.09, 1.0; GCF_014204815.1, s__Micrococcus flavus, 95.0, 84.38, 0.95; GCF_014205175.1, s__Micrococcus cohnii, 95.0, 82.53, 0.66; GCF_001570885.1, s__Micrococcus lylae, 95.0, 82.02, 0.84	47.49	11	N/A	N/A	SL310954	Subway	Mong Kok East	22.3226	114.172	Aboveground	Subway air	Air	Air	NA	NA	NA	05/07 2017	Indoor	NA	NA	NA	NA
SL310954_bin.3	61.6778	1.21727	0.441792	1499286	912	1672	d__Bacteria	Proteobacteria	Gammaproteobacteria	o__Pseudomonadales	f__Moraxellaceae	g__Moraxella_A	s__Moraxella_A cinereus	GCA_014647715.1	95	d__Bacteria;p__Proteobacteria;c__Gammaproteobacteria;o__Pseudomonadales;f__Moraxellaceae;g__Moraxella_A;s__Moraxella_A cinereus	96.98	0.98	N/A	N/A	N/A	N/A	N/A	d__Bacteria;p__Proteobacteria;c__Gammaproteobacteria;o__Pseudomonadales;f__Moraxellaceae;g__Moraxella_A;s__	ANI	topological placement and ANI have incongruent species assignments	GCA_014647715.1, s__Moraxella_A cinereus, 95.0, 96.98, 0.98; GCF_001553955.1, s__Moraxella_A osloensis, 95.0237, 96.24, 0.93; GCF_009867135.1, s__Moraxella_A sp002478835, 95.0237, 95.77, 0.83; GCF_000320365.1, s__Moraxella_A macacae, 95.0, 83.05, 0.07; GCF_001591265.1, s__Moraxella_A atlantae, 95.0, 82.26, 0.37; GCF_000379845.1, s__Moraxella_A boevrei, 95.0, 79.53, 0.29	51.6	11	N/A	N/A	SL310954	Subway	Mong Kok East	22.3226	114.172	Aboveground	Subway air	Air	Air	NA	NA	NA	05/07 2017	Indoor	NA	NA	NA	NA
SL310955_bin.1	68.0715	2.65405	0.439474	1690093	643	2659	d__Bacteria	Proteobacteria	Gammaproteobacteria	o__Pseudomonadales	f__Moraxellaceae	g__Moraxella_A	s__Moraxella_A cinereus	GCA_014647715.1	95	d__Bacteria;p__Proteobacteria;c__Gammaproteobacteria;o__Pseudomonadales;f__Moraxellaceae;g__Moraxella_A;s__Moraxella_A cinereus	96.36	0.93	GCF_009867135.1	95.0237	d__Bacteria;p__Proteobacteria;c__Gammaproteobacteria;o__Pseudomonadales;f__Moraxellaceae;g__Moraxella_A;s__Moraxella_A sp002478835	93.99	0.89	d__Bacteria;p__Proteobacteria;c__Gammaproteobacteria;o__Pseudomonadales;f__Moraxellaceae;g__Moraxella_A;s__	ANI	topological placement and ANI have incongruent species assignments	GCF_001553955.1, s__Moraxella_A osloensis, 95.0237, 95.18, 0.91; GCF_001591265.1, s__Moraxella_A atlantae, 95.0, 79.1, 0.25; GCF_000379845.1, s__Moraxella_A boevrei, 95.0, 78.99, 0.25; GCF_000320365.1, s__Moraxella_A macacae, 95.0, 77.49, 0.23	63.35	11	N/A	N/A	SL310955	Subway	Kowloon Tong	22.3372	114.176	Aboveground	Subway air	Air	Air	NA	NA	NA	06/07 2017	Outdoor	NA	NA	NA	NA
SL310955_bin.2	53.605	1.72414	0.689244	2013327	506	5230	d__Bacteria	Proteobacteria	Alphaproteobacteria	o__Rhodobacterales	f__Rhodobacteraceae	g__Paracoccus	s__Paracoccus salipaludis	GCF_002287065.1	95	d__Bacteria;p__Proteobacteria;c__Alphaproteobacteria;o__Rhodobacterales;f__Rhodobacteraceae;g__Paracoccus;s__Paracoccus salipaludis	99.08	0.98	GCF_002287065.1	95	d__Bacteria;p__Proteobacteria;c__Alphaproteobacteria;o__Rhodobacterales;f__Rhodobacteraceae;g__Paracoccus;s__Paracoccus salipaludis	99.08	0.98	d__Bacteria;p__Proteobacteria;c__Alphaproteobacteria;o__Rhodobacterales;f__Rhodobacteraceae;g__Paracoccus;s__	taxonomic classification defined by topology and ANI	topological placement and ANI have congruent species assignments	GCF_900102885.1, s__Paracoccus chinensis, 95.0, 91.44, 0.88; GCF_014164625.1, s__Paracoccus sp014164625, 95.0, 87.23, 0.8; GCF_900142875.1, s__Paracoccus solventivorans, 95.0, 83.81, 0.71; GCF_000763805.1, s__Paracoccus sphaerophysae, 95.0, 83.66, 0.73; GCF_003286075.1, s__Paracoccus endophyticus, 95.0, 83.42, 0.75; GCF_004522155.1, s__Paracoccus luteus, 95.0, 83.36, 0.75; GCF_900106665.1, s__Par…	41.1	11	N/A	N/A	SL310955	Subway	Kowloon Tong	22.3372	114.176	Aboveground	Subway air	Air	Air	NA	NA	NA	06/07 2017	Outdoor	NA	NA	NA	NA
SL310955_bin.3	55.3292	6.89655	0.712929	2293169	727	3410	d__Bacteria	Proteobacteria	Alphaproteobacteria	o__Rhodobacterales	f__Rhodobacteraceae	g__Paracoccus	s__	N/A	N/A	N/A	N/A	N/A	GCF_007018965.1	95	d__Bacteria;p__Proteobacteria;c__Alphaproteobacteria;o__Rhodobacterales;f__Rhodobacteraceae;g__Paracoccus;s__Paracoccus marinus	94.96	0.86	d__Bacteria;p__Proteobacteria;c__Alphaproteobacteria;o__Rhodobacterales;f__Rhodobacteraceae;g__Paracoccus;s__	taxonomic classification defined by topology and ANI	N/A	GCF_004923205.2, s__Paracoccus aeridis, 95.0, 86.76, 0.81; GCF_002287065.1, s__Paracoccus salipaludis, 95.0, 86.66, 0.72; GCF_900102885.1, s__Paracoccus chinensis, 95.0, 83.83, 0.7; GCF_014164625.1, s__Paracoccus sp014164625, 95.0, 82.41, 0.69; GCF_000763805.1, s__Paracoccus sphaerophysae, 95.0, 81.68, 0.68; GCF_004522155.1, s__Paracoccus luteus, 95.0, 81.64, 0.71; GCF_003286075.1, s__Paracoccus …	40.18	11	0.997615	Genome not assigned to closest species as it falls outside its pre-defined ANI radius	SL310955	Subway	Kowloon Tong	22.3372	114.176	Aboveground	Subway air	Air	Air	NA	NA	NA	06/07 2017	Outdoor	NA	NA	NA	NA
SL310955_bin.5	56.4622	1.37615	0.741547	1101301	681	1633	d__Bacteria	Actinobacteriota	Actinomycetia	o__Actinomycetales	f__Micrococcaceae	g__Micrococcus	s__Micrococcus luteus	GCF_000023205.1	95	d__Bacteria;p__Actinobacteriota;c__Actinomycetia;o__Actinomycetales;f__Micrococcaceae;g__Micrococcus;s__Micrococcus luteus	97.43	1	GCF_000023205.1	95	d__Bacteria;p__Actinobacteriota;c__Actinomycetia;o__Actinomycetales;f__Micrococcaceae;g__Micrococcus;s__Micrococcus luteus	97.43	1	d__Bacteria;p__Actinobacteriota;c__Actinomycetia;o__Actinomycetales;f__Micrococcaceae;g__Micrococcus;s__	taxonomic classification defined by topology and ANI	topological placement and ANI have congruent species assignments	GCF_014205115.1, s__Micrococcus endophyticus, 95.0, 89.6, 1.0; GCF_014204815.1, s__Micrococcus flavus, 95.0, 81.52, 0.94; GCF_001570885.1, s__Micrococcus lylae, 95.0, 80.52, 0.71; GCF_014205175.1, s__Micrococcus cohnii, 95.0, 78.87, 0.71	45.72	11	N/A	N/A	SL310955	Subway	Kowloon Tong	22.3372	114.176	Aboveground	Subway air	Air	Air	NA	NA	NA	06/07 2017	Outdoor	NA	NA	NA	NA
SL310956_bin.1	71.3634	2.30341	0.746637	1666874	644	3104	d__Bacteria	Actinobacteriota	Actinomycetia	o__Actinomycetales	f__Micrococcaceae	g__Micrococcus	s__Micrococcus luteus	GCF_000023205.1	95	d__Bacteria;p__Actinobacteriota;c__Actinomycetia;o__Actinomycetales;f__Micrococcaceae;g__Micrococcus;s__Micrococcus luteus	97.47	0.98	GCF_000023205.1	95	d__Bacteria;p__Actinobacteriota;c__Actinomycetia;o__Actinomycetales;f__Micrococcaceae;g__Micrococcus;s__Micrococcus luteus	97.47	0.98	d__Bacteria;p__Actinobacteriota;c__Actinomycetia;o__Actinomycetales;f__Micrococcaceae;g__Micrococcus;s__	taxonomic classification defined by topology and ANI	topological placement and ANI have congruent species assignments	GCF_014205115.1, s__Micrococcus endophyticus, 95.0, 88.52, 0.95; GCF_014204815.1, s__Micrococcus flavus, 95.0, 82.9, 0.87; GCF_001570885.1, s__Micrococcus lylae, 95.0, 81.5, 0.84; GCF_014205175.1, s__Micrococcus cohnii, 95.0, 80.26, 0.66	53.7	11	N/A	N/A	SL310956	Subway	Tai Wai	22.373	114.179	Aboveground	Subway air	Air	Air	NA	NA	NA	06/07 2017	Outdoor	NA	NA	NA	NA
SL310956_bin.2	60.3448	6.89655	0.706511	2195994	568	4604	d__Bacteria	Proteobacteria	Alphaproteobacteria	o__Rhodobacterales	f__Rhodobacteraceae	g__Paracoccus	s__Paracoccus marinus	GCF_007018965.1	95	d__Bacteria;p__Proteobacteria;c__Alphaproteobacteria;o__Rhodobacterales;f__Rhodobacteraceae;g__Paracoccus;s__Paracoccus marinus	97.04	0.97	GCF_007018965.1	95	d__Bacteria;p__Proteobacteria;c__Alphaproteobacteria;o__Rhodobacterales;f__Rhodobacteraceae;g__Paracoccus;s__Paracoccus marinus	97.04	0.97	d__Bacteria;p__Proteobacteria;c__Alphaproteobacteria;o__Rhodobacterales;f__Rhodobacteraceae;g__Paracoccus;s__	taxonomic classification defined by topology and ANI	topological placement and ANI have congruent species assignments	GCF_004923205.2, s__Paracoccus aeridis, 95.0, 87.53, 0.91; GCF_002287065.1, s__Paracoccus salipaludis, 95.0, 81.89, 0.7; GCF_900102885.1, s__Paracoccus chinensis, 95.0, 81.5, 0.68; GCF_004522155.1, s__Paracoccus luteus, 95.0, 81.47, 0.74; GCF_900106665.1, s__Paracoccus sanguinis, 95.0, 81.32, 0.72; GCF_000763805.1, s__Paracoccus sphaerophysae, 95.0, 81.31, 0.69; GCF_003286075.1, s__Paracoccus end…	43.72	11	N/A	N/A	SL310956	Subway	Tai Wai	22.373	114.179	Aboveground	Subway air	Air	Air	NA	NA	NA	06/07 2017	Outdoor	NA	NA	NA	NA
SL310956_bin.3	74.4373	2.7219	0.440538	1808925	1011	1843	d__Bacteria	Proteobacteria	Gammaproteobacteria	o__Pseudomonadales	f__Moraxellaceae	g__Moraxella_A	s__Moraxella_A cinereus	GCA_014647715.1	95	d__Bacteria;p__Proteobacteria;c__Gammaproteobacteria;o__Pseudomonadales;f__Moraxellaceae;g__Moraxella_A;s__Moraxella_A cinereus	96.87	0.99	N/A	N/A	N/A	N/A	N/A	d__Bacteria;p__Proteobacteria;c__Gammaproteobacteria;o__Pseudomonadales;f__Moraxellaceae;g__Moraxella_A;s__	ANI	topological placement and ANI have incongruent species assignments	GCA_014647715.1, s__Moraxella_A cinereus, 95.0, 96.87, 0.99; GCF_009867135.1, s__Moraxella_A sp002478835, 95.0237, 95.87, 0.89; GCF_001553955.1, s__Moraxella_A osloensis, 95.0237, 95.62, 0.93; GCF_000379845.1, s__Moraxella_A boevrei, 95.0, 80.5, 0.24; GCF_001591265.1, s__Moraxella_A atlantae, 95.0, 80.38, 0.31; GCF_000320365.1, s__Moraxella_A macacae, 95.0, 79.43, 0.18	61.29	11	N/A	Genome has more than 10.0% of markers with multiple hits	SL310956	Subway	Tai Wai	22.373	114.179	Aboveground	Subway air	Air	Air	NA	NA	NA	06/07 2017	Outdoor	NA	NA	NA	NA
SL310956_bin.4	69.0543	2.42424	0.696529	2342435	748	3420	d__Bacteria	Proteobacteria	Alphaproteobacteria	o__Rhodobacterales	f__Rhodobacteraceae	g__Paracoccus	s__Paracoccus salipaludis	GCF_002287065.1	95	d__Bacteria;p__Proteobacteria;c__Alphaproteobacteria;o__Rhodobacterales;f__Rhodobacteraceae;g__Paracoccus;s__Paracoccus salipaludis	98.54	0.97	GCF_002287065.1	95	d__Bacteria;p__Proteobacteria;c__Alphaproteobacteria;o__Rhodobacterales;f__Rhodobacteraceae;g__Paracoccus;s__Paracoccus salipaludis	98.54	0.97	d__Bacteria;p__Proteobacteria;c__Alphaproteobacteria;o__Rhodobacterales;f__Rhodobacteraceae;g__Paracoccus;s__	taxonomic classification defined by topology and ANI	topological placement and ANI have congruent species assignments	GCF_900102885.1, s__Paracoccus chinensis, 95.0, 91.1, 0.92; GCF_014164625.1, s__Paracoccus sp014164625, 95.0, 87.31, 0.83; GCF_900142875.1, s__Paracoccus solventivorans, 95.0, 83.48, 0.74; GCF_000763805.1, s__Paracoccus sphaerophysae, 95.0, 83.21, 0.76; GCF_900106665.1, s__Paracoccus sanguinis, 95.0, 83.06, 0.8; GCF_004522155.1, s__Paracoccus luteus, 95.0, 82.79, 0.77; GCF_003286075.1, s__Paracoc…	43.93	11	N/A	N/A	SL310956	Subway	Tai Wai	22.373	114.179	Aboveground	Subway air	Air	Air	NA	NA	NA	06/07 2017	Outdoor	NA	NA	NA	NA
SL310957_bin.1	60.5016	3.44828	0.708571	2155729	935	2581	d__Bacteria	Proteobacteria	Alphaproteobacteria	o__Rhodobacterales	f__Rhodobacteraceae	g__Paracoccus	s__Paracoccus marinus	GCF_007018965.1	95	d__Bacteria;p__Proteobacteria;c__Alphaproteobacteria;o__Rhodobacterales;f__Rhodobacteraceae;g__Paracoccus;s__Paracoccus marinus	96.81	0.98	GCF_007018965.1	95	d__Bacteria;p__Proteobacteria;c__Alphaproteobacteria;o__Rhodobacterales;f__Rhodobacteraceae;g__Paracoccus;s__Paracoccus marinus	96.81	0.98	d__Bacteria;p__Proteobacteria;c__Alphaproteobacteria;o__Rhodobacterales;f__Rhodobacteraceae;g__Paracoccus;s__	taxonomic classification defined by topology and ANI	topological placement and ANI have congruent species assignments	GCF_004923205.2, s__Paracoccus aeridis, 95.0, 87.51, 0.91; GCF_002287065.1, s__Paracoccus salipaludis, 95.0, 81.7, 0.7; GCF_004522155.1, s__Paracoccus luteus, 95.0, 81.4, 0.72; GCF_900102885.1, s__Paracoccus chinensis, 95.0, 81.32, 0.7; GCF_900106665.1, s__Paracoccus sanguinis, 95.0, 80.96, 0.71; GCF_000763805.1, s__Paracoccus sphaerophysae, 95.0, 80.94, 0.72; GCF_014164625.1, s__Paracoccus sp014…	35.4	11	N/A	N/A	SL310957	Subway	Che Kung Temple	22.3748	114.186	Aboveground	Subway air	Air	Air	NA	NA	NA	06/07 2017	Outdoor	NA	NA	NA	NA
SL310958_bin.1	85.7946	3.68884	0.738152	2005933	760	3181	d__Bacteria	Actinobacteriota	Actinomycetia	o__Actinomycetales	f__Micrococcaceae	g__Micrococcus	s__Micrococcus luteus	GCF_000023205.1	95	d__Bacteria;p__Actinobacteriota;c__Actinomycetia;o__Actinomycetales;f__Micrococcaceae;g__Micrococcus;s__Micrococcus luteus	97.49	0.97	GCF_000023205.1	95	d__Bacteria;p__Actinobacteriota;c__Actinomycetia;o__Actinomycetales;f__Micrococcaceae;g__Micrococcus;s__Micrococcus luteus	97.49	0.97	d__Bacteria;p__Actinobacteriota;c__Actinomycetia;o__Actinomycetales;f__Micrococcaceae;g__Micrococcus;s__	taxonomic classification defined by topology and ANI	topological placement and ANI have congruent species assignments	GCF_014205115.1, s__Micrococcus endophyticus, 95.0, 89.43, 0.97; GCF_014204815.1, s__Micrococcus flavus, 95.0, 84.32, 0.92; GCF_001570885.1, s__Micrococcus lylae, 95.0, 82.87, 0.81; GCF_014205175.1, s__Micrococcus cohnii, 95.0, 81.22, 0.7	72.82	11	N/A	N/A	SL310958	Subway	Sha Tin Wai	22.3769	114.195	Aboveground	Subway air	Air	Air	NA	NA	NA	06/07 2017	Outdoor	NA	NA	NA	NA
SL310958_bin.2	83.0166	6.22902	0.699933	2632510	664	4704	d__Bacteria	Proteobacteria	Alphaproteobacteria	o__Rhodobacterales	f__Rhodobacteraceae	g__Paracoccus	s__Paracoccus marinus	GCF_007018965.1	95	d__Bacteria;p__Proteobacteria;c__Alphaproteobacteria;o__Rhodobacterales;f__Rhodobacteraceae;g__Paracoccus;s__Paracoccus marinus	97.07	0.97	GCF_007018965.1	95	d__Bacteria;p__Proteobacteria;c__Alphaproteobacteria;o__Rhodobacterales;f__Rhodobacteraceae;g__Paracoccus;s__Paracoccus marinus	97.07	0.97	d__Bacteria;p__Proteobacteria;c__Alphaproteobacteria;o__Rhodobacterales;f__Rhodobacteraceae;g__Paracoccus;s__	taxonomic classification defined by topology and ANI	topological placement and ANI have congruent species assignments	GCF_004923205.2, s__Paracoccus aeridis, 95.0, 87.95, 0.89; GCF_000763805.1, s__Paracoccus sphaerophysae, 95.0, 82.21, 0.7; GCF_004522155.1, s__Paracoccus luteus, 95.0, 82.17, 0.72; GCF_002287065.1, s__Paracoccus salipaludis, 95.0, 82.04, 0.69; GCF_003286075.1, s__Paracoccus endophyticus, 95.0, 81.9, 0.7; GCF_900106665.1, s__Paracoccus sanguinis, 95.0, 81.85, 0.72; GCF_900102885.1, s__Paracoccus c…	73.12	11	N/A	N/A	SL310958	Subway	Sha Tin Wai	22.3769	114.195	Aboveground	Subway air	Air	Air	NA	NA	NA	06/07 2017	Outdoor	NA	NA	NA	NA
SL310959_bin.1	61.1909	0.893997	0.439364	1400547	549	2568	d__Bacteria	Proteobacteria	Gammaproteobacteria	o__Pseudomonadales	f__Moraxellaceae	g__Moraxella_A	s__Moraxella_A cinereus	GCA_014647715.1	95	d__Bacteria;p__Proteobacteria;c__Gammaproteobacteria;o__Pseudomonadales;f__Moraxellaceae;g__Moraxella_A;s__Moraxella_A cinereus	96.59	0.96	GCA_014647715.1	95	d__Bacteria;p__Proteobacteria;c__Gammaproteobacteria;o__Pseudomonadales;f__Moraxellaceae;g__Moraxella_A;s__Moraxella_A cinereus	96.59	0.96	d__Bacteria;p__Proteobacteria;c__Gammaproteobacteria;o__Pseudomonadales;f__Moraxellaceae;g__Moraxella_A;s__	taxonomic classification defined by topology and ANI	topological placement and ANI have congruent species assignments	GCF_009867135.1, s__Moraxella_A sp002478835, 95.0237, 95.5, 0.88; GCF_001553955.1, s__Moraxella_A osloensis, 95.0237, 95.48, 0.92; GCF_001591265.1, s__Moraxella_A atlantae, 95.0, 79.48, 0.29; GCF_000379845.1, s__Moraxella_A boevrei, 95.0, 79.17, 0.24; GCF_000320365.1, s__Moraxella_A macacae, 95.0, 78.67, 0.15	60.21	11	N/A	N/A	SL310959	Subway	Shek Kip Mei	22.332	114.169	Underground	Subway air	Air	Air	NA	NA	NA	06/07 2017	Indoor	NA	NA	NA	NA
SL310960_bin.1	88.5168	6.3483	0.736911	2152344	583	4217	d__Bacteria	Actinobacteriota	Actinomycetia	o__Actinomycetales	f__Micrococcaceae	g__Micrococcus	s__Micrococcus luteus	GCF_000023205.1	95	d__Bacteria;p__Actinobacteriota;c__Actinomycetia;o__Actinomycetales;f__Micrococcaceae;g__Micrococcus;s__Micrococcus luteus	97.13	0.94	GCF_000023205.1	95	d__Bacteria;p__Actinobacteriota;c__Actinomycetia;o__Actinomycetales;f__Micrococcaceae;g__Micrococcus;s__Micrococcus luteus	97.13	0.94	d__Bacteria;p__Actinobacteriota;c__Actinomycetia;o__Actinomycetales;f__Micrococcaceae;g__Micrococcus;s__	taxonomic classification defined by topology and ANI	topological placement and ANI have congruent species assignments	GCF_014205115.1, s__Micrococcus endophyticus, 95.0, 89.49, 0.9; GCF_014204815.1, s__Micrococcus flavus, 95.0, 84.99, 0.86; GCF_001570885.1, s__Micrococcus lylae, 95.0, 83.34, 0.79; GCF_014205175.1, s__Micrococcus cohnii, 95.0, 81.37, 0.67	87.73	11	N/A	N/A	SL310960	Subway	Prince Edward	22.3251	114.168	Underground	Subway air	Air	Air	NA	NA	NA	06/07 2017	Indoor	NA	NA	NA	NA
SL310960_bin.3	77.8257	3.40038	0.441366	1863843	1045	1843	d__Bacteria	Proteobacteria	Gammaproteobacteria	o__Pseudomonadales	f__Moraxellaceae	g__Moraxella_A	s__Moraxella_A cinereus	GCA_014647715.1	95	d__Bacteria;p__Proteobacteria;c__Gammaproteobacteria;o__Pseudomonadales;f__Moraxellaceae;g__Moraxella_A;s__Moraxella_A cinereus	96.51	0.96	N/A	N/A	N/A	N/A	N/A	d__Bacteria;p__Proteobacteria;c__Gammaproteobacteria;o__Pseudomonadales;f__Moraxellaceae;g__Moraxella_A;s__	ANI	topological placement and ANI have incongruent species assignments	GCA_014647715.1, s__Moraxella_A cinereus, 95.0, 96.51, 0.96; GCF_001553955.1, s__Moraxella_A osloensis, 95.0237, 96.06, 0.92; GCF_009867135.1, s__Moraxella_A sp002478835, 95.0237, 95.41, 0.87; GCF_000320365.1, s__Moraxella_A macacae, 95.0, 79.53, 0.21; GCF_000379845.1, s__Moraxella_A boevrei, 95.0, 79.27, 0.32; GCF_001591265.1, s__Moraxella_A atlantae, 95.0, 79.02, 0.37	69.07	11	N/A	N/A	SL310960	Subway	Prince Edward	22.3251	114.168	Underground	Subway air	Air	Air	NA	NA	NA	06/07 2017	Indoor	NA	NA	NA	NA
SL310961_bin.1	68.1546	1.97302	0.738059	1505485	546	2826	d__Bacteria	Actinobacteriota	Actinomycetia	o__Actinomycetales	f__Micrococcaceae	g__Micrococcus	s__Micrococcus luteus	GCF_000023205.1	95	d__Bacteria;p__Actinobacteriota;c__Actinomycetia;o__Actinomycetales;f__Micrococcaceae;g__Micrococcus;s__Micrococcus luteus	97.31	0.98	GCF_000023205.1	95	d__Bacteria;p__Actinobacteriota;c__Actinomycetia;o__Actinomycetales;f__Micrococcaceae;g__Micrococcus;s__Micrococcus luteus	97.31	0.98	d__Bacteria;p__Actinobacteriota;c__Actinomycetia;o__Actinomycetales;f__Micrococcaceae;g__Micrococcus;s__	taxonomic classification defined by topology and ANI	topological placement and ANI have congruent species assignments	GCF_014205115.1, s__Micrococcus endophyticus, 95.0, 89.13, 0.98; GCF_014204815.1, s__Micrococcus flavus, 95.0, 84.37, 0.93; GCF_001570885.1, s__Micrococcus lylae, 95.0, 82.21, 0.83; GCF_014205175.1, s__Micrococcus cohnii, 95.0, 80.84, 0.72	52.29	11	N/A	N/A	SL310961	Subway	Sham Shui Po	22.3313	114.162	Underground	Subway air	Air	Air	NA	NA	NA	06/07 2017	Indoor	NA	NA	NA	NA
SL310961_bin.2	60.1493	1.22925	0.4409	1512798	923	1621	d__Bacteria	Proteobacteria	Gammaproteobacteria	o__Pseudomonadales	f__Moraxellaceae	g__Moraxella_A	s__Moraxella_A cinereus	GCA_014647715.1	95	d__Bacteria;p__Proteobacteria;c__Gammaproteobacteria;o__Pseudomonadales;f__Moraxellaceae;g__Moraxella_A;s__Moraxella_A cinereus	96.24	0.98	N/A	N/A	N/A	N/A	N/A	d__Bacteria;p__Proteobacteria;c__Gammaproteobacteria;o__Pseudomonadales;f__Moraxellaceae;g__Moraxella_A;s__	ANI	topological placement and ANI have incongruent species assignments	GCA_014647715.1, s__Moraxella_A cinereus, 95.0, 96.24, 0.98; GCF_001553955.1, s__Moraxella_A osloensis, 95.0237, 95.71, 0.94; GCF_009867135.1, s__Moraxella_A sp002478835, 95.0237, 95.49, 0.92; GCF_000320365.1, s__Moraxella_A macacae, 95.0, 80.2, 0.21; GCF_000379845.1, s__Moraxella_A boevrei, 95.0, 79.45, 0.29; GCF_001591265.1, s__Moraxella_A atlantae, 95.0, 79.22, 0.25	52.71	11	N/A	N/A	SL310961	Subway	Sham Shui Po	22.3313	114.162	Underground	Subway air	Air	Air	NA	NA	NA	06/07 2017	Indoor	NA	NA	NA	NA
SL310962_bin.1	86.4572	2.2954	0.736524	2017361	566	4076	d__Bacteria	Actinobacteriota	Actinomycetia	o__Actinomycetales	f__Micrococcaceae	g__Micrococcus	s__Micrococcus luteus	GCF_000023205.1	95	d__Bacteria;p__Actinobacteriota;c__Actinomycetia;o__Actinomycetales;f__Micrococcaceae;g__Micrococcus;s__Micrococcus luteus	97.25	0.96	GCF_000023205.1	95	d__Bacteria;p__Actinobacteriota;c__Actinomycetia;o__Actinomycetales;f__Micrococcaceae;g__Micrococcus;s__Micrococcus luteus	97.25	0.96	d__Bacteria;p__Actinobacteriota;c__Actinomycetia;o__Actinomycetales;f__Micrococcaceae;g__Micrococcus;s__	taxonomic classification defined by topology and ANI	topological placement and ANI have congruent species assignments	GCF_014205115.1, s__Micrococcus endophyticus, 95.0, 89.68, 0.94; GCF_014204815.1, s__Micrococcus flavus, 95.0, 84.59, 0.89; GCF_001570885.1, s__Micrococcus lylae, 95.0, 82.75, 0.82; GCF_014205175.1, s__Micrococcus cohnii, 95.0, 81.52, 0.69	80.46	11	N/A	N/A	SL310962	Subway	Cheung Sha Wan	22.3358	114.156	Underground	Subway air	Air	Air	NA	NA	NA	06/07 2017	Indoor	NA	NA	NA	NA
SL310962_bin.3	76.1175	7.36351	0.441029	1915221	1038	1949	d__Bacteria	Proteobacteria	Gammaproteobacteria	o__Pseudomonadales	f__Moraxellaceae	g__Moraxella_A	s__Moraxella_A cinereus	GCA_014647715.1	95	d__Bacteria;p__Proteobacteria;c__Gammaproteobacteria;o__Pseudomonadales;f__Moraxellaceae;g__Moraxella_A;s__Moraxella_A cinereus	96.8	0.99	N/A	N/A	N/A	N/A	N/A	d__Bacteria;p__Proteobacteria;c__Gammaproteobacteria;o__Pseudomonadales;f__Moraxellaceae;g__Moraxella_A;s__	ANI	topological placement and ANI have incongruent species assignments	GCA_014647715.1, s__Moraxella_A cinereus, 95.0, 96.8, 0.99; GCF_009867135.1, s__Moraxella_A sp002478835, 95.0237, 95.87, 0.9; GCF_001553955.1, s__Moraxella_A osloensis, 95.0237, 95.83, 0.92; GCF_001591265.1, s__Moraxella_A atlantae, 95.0, 80.56, 0.3; GCF_000379845.1, s__Moraxella_A boevrei, 95.0, 80.37, 0.19; GCF_000320365.1, s__Moraxella_A macacae, 95.0, 78.96, 0.18	61.17	11	N/A	N/A	SL310962	Subway	Cheung Sha Wan	22.3358	114.156	Underground	Subway air	Air	Air	NA	NA	NA	06/07 2017	Indoor	NA	NA	NA	NA
SL310964_bin.1	93.478	4.50688	0.736235	2230095	565	4545	d__Bacteria	Actinobacteriota	Actinomycetia	o__Actinomycetales	f__Micrococcaceae	g__Micrococcus	s__Micrococcus luteus	GCF_000023205.1	95	d__Bacteria;p__Actinobacteriota;c__Actinomycetia;o__Actinomycetales;f__Micrococcaceae;g__Micrococcus;s__Micrococcus luteus	97.3	0.94	GCF_000023205.1	95	d__Bacteria;p__Actinobacteriota;c__Actinomycetia;o__Actinomycetales;f__Micrococcaceae;g__Micrococcus;s__Micrococcus luteus	97.3	0.94	d__Bacteria;p__Actinobacteriota;c__Actinomycetia;o__Actinomycetales;f__Micrococcaceae;g__Micrococcus;s__	taxonomic classification defined by topology and ANI	topological placement and ANI have congruent species assignments	GCF_014205115.1, s__Micrococcus endophyticus, 95.0, 89.37, 0.93; GCF_014204815.1, s__Micrococcus flavus, 95.0, 84.58, 0.87; GCF_001570885.1, s__Micrococcus lylae, 95.0, 83.0, 0.78; GCF_014205175.1, s__Micrococcus cohnii, 95.0, 81.48, 0.67	92.63	11	N/A	N/A	SL310964	Subway	Tsing Yi	22.3592	114.107	Underground	Subway air	Air	Air	NA	NA	NA	06/07 2017	Indoor	NA	NA	NA	NA
SL310964_bin.2	56.8182	9.60815	0.68181	1856403	635	3075	d__Bacteria	Proteobacteria	Alphaproteobacteria	o__Rhodobacterales	f__Rhodobacteraceae	g__Paracoccus	s__Paracoccus salipaludis	GCF_002287065.1	95	d__Bacteria;p__Proteobacteria;c__Alphaproteobacteria;o__Rhodobacterales;f__Rhodobacteraceae;g__Paracoccus;s__Paracoccus salipaludis	97.56	0.92	GCF_002287065.1	95	d__Bacteria;p__Proteobacteria;c__Alphaproteobacteria;o__Rhodobacterales;f__Rhodobacteraceae;g__Paracoccus;s__Paracoccus salipaludis	97.56	0.92	d__Bacteria;p__Proteobacteria;c__Alphaproteobacteria;o__Rhodobacterales;f__Rhodobacteraceae;g__Paracoccus;s__	taxonomic classification defined by topology and ANI	topological placement and ANI have congruent species assignments	GCF_900102885.1, s__Paracoccus chinensis, 95.0, 90.76, 0.82; GCF_014164625.1, s__Paracoccus sp014164625, 95.0, 87.17, 0.79; GCF_007018965.1, s__Paracoccus marinus, 95.0, 85.05, 0.68; GCF_000763805.1, s__Paracoccus sphaerophysae, 95.0, 84.07, 0.7; GCF_900106665.1, s__Paracoccus sanguinis, 95.0, 83.89, 0.73; GCF_003286075.1, s__Paracoccus endophyticus, 95.0, 83.74, 0.7; GCF_900142875.1, s__Paracocc…	31.51	11	N/A	Genome has more than 21.7% of markers with multiple hits	SL310964	Subway	Tsing Yi	22.3592	114.107	Underground	Subway air	Air	Air	NA	NA	NA	06/07 2017	Indoor	NA	NA	NA	NA
SL310964_bin.3	77.2829	7.51916	0.439679	2086038	1143	1869	d__Bacteria	Proteobacteria	Gammaproteobacteria	o__Pseudomonadales	f__Moraxellaceae	g__Moraxella_A	s__Moraxella_A cinereus	GCA_014647715.1	95	d__Bacteria;p__Proteobacteria;c__Gammaproteobacteria;o__Pseudomonadales;f__Moraxellaceae;g__Moraxella_A;s__Moraxella_A cinereus	96.57	0.95	N/A	N/A	N/A	N/A	N/A	d__Bacteria;p__Proteobacteria;c__Gammaproteobacteria;o__Pseudomonadales;f__Moraxellaceae;g__Moraxella_A;s__	ANI	topological placement and ANI have incongruent species assignments	GCA_014647715.1, s__Moraxella_A cinereus, 95.0, 96.57, 0.95; GCF_001553955.1, s__Moraxella_A osloensis, 95.0237, 95.74, 0.96; GCF_009867135.1, s__Moraxella_A sp002478835, 95.0237, 95.56, 0.88; GCF_001591265.1, s__Moraxella_A atlantae, 95.0, 80.56, 0.27; GCF_000379845.1, s__Moraxella_A boevrei, 95.0, 79.16, 0.26; GCF_000320365.1, s__Moraxella_A macacae, 95.0, 78.71, 0.18	70.64	11	N/A	N/A	SL310964	Subway	Tsing Yi	22.3592	114.107	Underground	Subway air	Air	Air	NA	NA	NA	06/07 2017	Indoor	NA	NA	NA	NA
SL310965_bin.1	54.933	2.58621	0.442986	1202617	494	2441	d__Bacteria	Proteobacteria	Gammaproteobacteria	o__Pseudomonadales	f__Moraxellaceae	g__Moraxella_A	s__Moraxella_A cinereus	GCA_014647715.1	95	d__Bacteria;p__Proteobacteria;c__Gammaproteobacteria;o__Pseudomonadales;f__Moraxellaceae;g__Moraxella_A;s__Moraxella_A cinereus	96.49	0.98	N/A	N/A	N/A	N/A	N/A	d__Bacteria;p__Proteobacteria;c__Gammaproteobacteria;o__Pseudomonadales;f__Moraxellaceae;g__Moraxella_A;s__	ANI	topological placement and ANI have incongruent species assignments	GCA_014647715.1, s__Moraxella_A cinereus, 95.0, 96.49, 0.98; GCF_001553955.1, s__Moraxella_A osloensis, 95.0237, 95.5, 0.94; GCF_009867135.1, s__Moraxella_A sp002478835, 95.0237, 95.42, 0.95; GCF_001591265.1, s__Moraxella_A atlantae, 95.0, 78.54, 0.31; GCF_000379845.1, s__Moraxella_A boevrei, 95.0, 77.63, 0.23; GCF_000320365.1, s__Moraxella_A macacae, 95.0, 76.3, 0.14	37.24	11	N/A	N/A	SL310965	Subway	Yau Tong	22.2987	114.237	Underground	Subway air	Air	Air	NA	NA	NA	07/07 2017	Indoor	NA	NA	NA	NA
SL310965_bin.2	84.3456	2.71407	0.736846	1960164	584	3657	d__Bacteria	Actinobacteriota	Actinomycetia	o__Actinomycetales	f__Micrococcaceae	g__Micrococcus	s__Micrococcus luteus	GCF_000023205.1	95	d__Bacteria;p__Actinobacteriota;c__Actinomycetia;o__Actinomycetales;f__Micrococcaceae;g__Micrococcus;s__Micrococcus luteus	97.38	0.94	GCF_000023205.1	95	d__Bacteria;p__Actinobacteriota;c__Actinomycetia;o__Actinomycetales;f__Micrococcaceae;g__Micrococcus;s__Micrococcus luteus	97.38	0.94	d__Bacteria;p__Actinobacteriota;c__Actinomycetia;o__Actinomycetales;f__Micrococcaceae;g__Micrococcus;s__	taxonomic classification defined by topology and ANI	topological placement and ANI have congruent species assignments	GCF_014205115.1, s__Micrococcus endophyticus, 95.0, 89.46, 0.93; GCF_014204815.1, s__Micrococcus flavus, 95.0, 84.42, 0.89; GCF_001570885.1, s__Micrococcus lylae, 95.0, 82.91, 0.81; GCF_014205175.1, s__Micrococcus cohnii, 95.0, 81.22, 0.7	79.81	11	N/A	N/A	SL310965	Subway	Yau Tong	22.2987	114.237	Underground	Subway air	Air	Air	NA	NA	NA	07/07 2017	Indoor	NA	NA	NA	NA
SL310966_bin.1	87.0662	5.35441	0.739005	2098505	565	4319	d__Bacteria	Actinobacteriota	Actinomycetia	o__Actinomycetales	f__Micrococcaceae	g__Micrococcus	s__Micrococcus luteus	GCF_000023205.1	95	d__Bacteria;p__Actinobacteriota;c__Actinomycetia;o__Actinomycetales;f__Micrococcaceae;g__Micrococcus;s__Micrococcus luteus	97.37	0.97	GCF_000023205.1	95	d__Bacteria;p__Actinobacteriota;c__Actinomycetia;o__Actinomycetales;f__Micrococcaceae;g__Micrococcus;s__Micrococcus luteus	97.37	0.97	d__Bacteria;p__Actinobacteriota;c__Actinomycetia;o__Actinomycetales;f__Micrococcaceae;g__Micrococcus;s__	taxonomic classification defined by topology and ANI	topological placement and ANI have congruent species assignments	GCF_014205115.1, s__Micrococcus endophyticus, 95.0, 89.38, 0.95; GCF_014204815.1, s__Micrococcus flavus, 95.0, 84.32, 0.89; GCF_001570885.1, s__Micrococcus lylae, 95.0, 82.92, 0.79; GCF_014205175.1, s__Micrococcus cohnii, 95.0, 81.04, 0.66	79.69	11	N/A	N/A	SL310966	Subway	Quarry Bay	22.2884	114.21	Underground	Subway air	Air	Air	NA	NA	NA	07/07 2017	Indoor	NA	NA	NA	NA
SL310966_bin.3	50.3448	1.72414	0.705945	1892065	526	4073	d__Bacteria	Proteobacteria	Alphaproteobacteria	o__Rhodobacterales	f__Rhodobacteraceae	g__Paracoccus	s__Paracoccus salipaludis	GCF_002287065.1	95	d__Bacteria;p__Proteobacteria;c__Alphaproteobacteria;o__Rhodobacterales;f__Rhodobacteraceae;g__Paracoccus;s__Paracoccus salipaludis	98.89	0.97	GCF_002287065.1	95	d__Bacteria;p__Proteobacteria;c__Alphaproteobacteria;o__Rhodobacterales;f__Rhodobacteraceae;g__Paracoccus;s__Paracoccus salipaludis	98.89	0.97	d__Bacteria;p__Proteobacteria;c__Alphaproteobacteria;o__Rhodobacterales;f__Rhodobacteraceae;g__Paracoccus;s__	taxonomic classification defined by topology and ANI	topological placement and ANI have congruent species assignments	GCF_900102885.1, s__Paracoccus chinensis, 95.0, 91.01, 0.92; GCF_014164625.1, s__Paracoccus sp014164625, 95.0, 86.7, 0.82; GCF_000763805.1, s__Paracoccus sphaerophysae, 95.0, 82.85, 0.77; GCF_900142875.1, s__Paracoccus solventivorans, 95.0, 82.85, 0.74; GCF_900106665.1, s__Paracoccus sanguinis, 95.0, 82.64, 0.77; GCF_003286075.1, s__Paracoccus endophyticus, 95.0, 82.24, 0.8; GCF_004522155.1, s__P…	33.23	11	N/A	N/A	SL310966	Subway	Quarry Bay	22.2884	114.21	Underground	Subway air	Air	Air	NA	NA	NA	07/07 2017	Indoor	NA	NA	NA	NA
SL310966_bin.4	57.4713	6.03448	0.707952	2021827	853	2675	d__Bacteria	Proteobacteria	Alphaproteobacteria	o__Rhodobacterales	f__Rhodobacteraceae	g__Paracoccus	s__Paracoccus marinus	GCF_007018965.1	95	d__Bacteria;p__Proteobacteria;c__Alphaproteobacteria;o__Rhodobacterales;f__Rhodobacteraceae;g__Paracoccus;s__Paracoccus marinus	97.2	0.99	GCF_007018965.1	95	d__Bacteria;p__Proteobacteria;c__Alphaproteobacteria;o__Rhodobacterales;f__Rhodobacteraceae;g__Paracoccus;s__Paracoccus marinus	97.2	0.99	d__Bacteria;p__Proteobacteria;c__Alphaproteobacteria;o__Rhodobacterales;f__Rhodobacteraceae;g__Paracoccus;s__	taxonomic classification defined by topology and ANI	topological placement and ANI have congruent species assignments	GCF_004923205.2, s__Paracoccus aeridis, 95.0, 87.8, 0.93; GCF_004522155.1, s__Paracoccus luteus, 95.0, 81.15, 0.76; GCF_900106665.1, s__Paracoccus sanguinis, 95.0, 80.95, 0.75; GCF_003286075.1, s__Paracoccus endophyticus, 95.0, 80.87, 0.75; GCF_000763805.1, s__Paracoccus sphaerophysae, 95.0, 80.86, 0.71; GCF_002287065.1, s__Paracoccus salipaludis, 95.0, 80.82, 0.75; GCF_900102885.1, s__Paracoccus…	37.48	11	N/A	N/A	SL310966	Subway	Quarry Bay	22.2884	114.21	Underground	Subway air	Air	Air	NA	NA	NA	07/07 2017	Indoor	NA	NA	NA	NA
SL310966_bin.5	63.1865	1.90374	0.440079	1437088	548	2630	d__Bacteria	Proteobacteria	Gammaproteobacteria	o__Pseudomonadales	f__Moraxellaceae	g__Moraxella_A	s__Moraxella_A cinereus	GCA_014647715.1	95	d__Bacteria;p__Proteobacteria;c__Gammaproteobacteria;o__Pseudomonadales;f__Moraxellaceae;g__Moraxella_A;s__Moraxella_A cinereus	96.69	0.93	N/A	N/A	N/A	N/A	N/A	d__Bacteria;p__Proteobacteria;c__Gammaproteobacteria;o__Pseudomonadales;f__Moraxellaceae;g__Moraxella_A;s__	ANI	topological placement and ANI have incongruent species assignments	GCA_014647715.1, s__Moraxella_A cinereus, 95.0, 96.69, 0.93; GCF_001553955.1, s__Moraxella_A osloensis, 95.0237, 95.69, 0.93; GCF_009867135.1, s__Moraxella_A sp002478835, 95.0237, 95.0, 0.93; GCF_000379845.1, s__Moraxella_A boevrei, 95.0, 79.81, 0.18; GCF_000320365.1, s__Moraxella_A macacae, 95.0, 78.68, 0.2; GCF_001591265.1, s__Moraxella_A atlantae, 95.0, 78.6, 0.25	62.4	11	N/A	N/A	SL310966	Subway	Quarry Bay	22.2884	114.21	Underground	Subway air	Air	Air	NA	NA	NA	07/07 2017	Indoor	NA	NA	NA	NA
SL310967_bin.1	64.4516	1.66028	0.442537	1301758	828	1557	d__Bacteria	Proteobacteria	Gammaproteobacteria	o__Pseudomonadales	f__Moraxellaceae	g__Moraxella_A	s__Moraxella_A cinereus	GCA_014647715.1	95	d__Bacteria;p__Proteobacteria;c__Gammaproteobacteria;o__Pseudomonadales;f__Moraxellaceae;g__Moraxella_A;s__Moraxella_A cinereus	96.8	0.97	GCA_014647715.1	95	d__Bacteria;p__Proteobacteria;c__Gammaproteobacteria;o__Pseudomonadales;f__Moraxellaceae;g__Moraxella_A;s__Moraxella_A cinereus	96.8	0.97	d__Bacteria;p__Proteobacteria;c__Gammaproteobacteria;o__Pseudomonadales;f__Moraxellaceae;g__Moraxella_A;s__	taxonomic classification defined by topology and ANI	topological placement and ANI have congruent species assignments	GCF_001553955.1, s__Moraxella_A osloensis, 95.0237, 96.2, 0.92; GCF_009867135.1, s__Moraxella_A sp002478835, 95.0237, 96.14, 0.89; GCF_001591265.1, s__Moraxella_A atlantae, 95.0, 82.22, 0.37; GCF_000320365.1, s__Moraxella_A macacae, 95.0, 81.12, 0.26; GCF_000379845.1, s__Moraxella_A boevrei, 95.0, 81.06, 0.37	53.21	11	N/A	N/A	SL310967	Subway	North Point	22.2914	114.2	Underground	Subway air	Air	Air	NA	NA	NA	07/07 2017	Indoor	NA	NA	NA	NA
SL310967_bin.2	52.4521	2.19801	0.736649	1100126	712	1561	d__Bacteria	Actinobacteriota	Actinomycetia	o__Actinomycetales	f__Micrococcaceae	g__Micrococcus	s__Micrococcus luteus	GCF_000023205.1	95	d__Bacteria;p__Actinobacteriota;c__Actinomycetia;o__Actinomycetales;f__Micrococcaceae;g__Micrococcus;s__Micrococcus luteus	97.23	0.94	GCF_000023205.1	95	d__Bacteria;p__Actinobacteriota;c__Actinomycetia;o__Actinomycetales;f__Micrococcaceae;g__Micrococcus;s__Micrococcus luteus	97.23	0.94	d__Bacteria;p__Actinobacteriota;c__Actinomycetia;o__Actinomycetales;f__Micrococcaceae;g__Micrococcus;s__	taxonomic classification defined by topology and ANI	topological placement and ANI have congruent species assignments	GCF_014205115.1, s__Micrococcus endophyticus, 95.0, 89.86, 0.94; GCF_014204815.1, s__Micrococcus flavus, 95.0, 84.15, 0.88; GCF_001570885.1, s__Micrococcus lylae, 95.0, 82.81, 0.88; GCF_014205175.1, s__Micrococcus cohnii, 95.0, 81.82, 0.69	40.78	11	N/A	N/A	SL310967	Subway	North Point	22.2914	114.2	Underground	Subway air	Air	Air	NA	NA	NA	07/07 2017	Indoor	NA	NA	NA	NA
SL310968_bin.1	73.0545	3.91437	0.738428	1724695	883	2057	d__Bacteria	Actinobacteriota	Actinomycetia	o__Actinomycetales	f__Micrococcaceae	g__Micrococcus	s__Micrococcus luteus	GCF_000023205.1	95	d__Bacteria;p__Actinobacteriota;c__Actinomycetia;o__Actinomycetales;f__Micrococcaceae;g__Micrococcus;s__Micrococcus luteus	97.52	0.99	GCF_000023205.1	95	d__Bacteria;p__Actinobacteriota;c__Actinomycetia;o__Actinomycetales;f__Micrococcaceae;g__Micrococcus;s__Micrococcus luteus	97.52	0.99	d__Bacteria;p__Actinobacteriota;c__Actinomycetia;o__Actinomycetales;f__Micrococcaceae;g__Micrococcus;s__	taxonomic classification defined by topology and ANI	topological placement and ANI have congruent species assignments	GCF_014205115.1, s__Micrococcus endophyticus, 95.0, 90.02, 0.98; GCF_014204815.1, s__Micrococcus flavus, 95.0, 84.29, 0.94; GCF_001570885.1, s__Micrococcus lylae, 95.0, 82.56, 0.86; GCF_014205175.1, s__Micrococcus cohnii, 95.0, 81.41, 0.7	62.34	11	N/A	N/A	SL310968	Subway	Fortress Hill	22.2885	114.194	Underground	Subway air	Air	Air	NA	NA	NA	07/07 2017	Indoor	NA	NA	NA	NA
SL310968_bin.2	68.7859	1.98356	0.44218	1560161	929	1708	d__Bacteria	Proteobacteria	Gammaproteobacteria	o__Pseudomonadales	f__Moraxellaceae	g__Moraxella_A	s__Moraxella_A cinereus	GCA_014647715.1	95	d__Bacteria;p__Proteobacteria;c__Gammaproteobacteria;o__Pseudomonadales;f__Moraxellaceae;g__Moraxella_A;s__Moraxella_A cinereus	96.81	0.96	GCA_014647715.1	95	d__Bacteria;p__Proteobacteria;c__Gammaproteobacteria;o__Pseudomonadales;f__Moraxellaceae;g__Moraxella_A;s__Moraxella_A cinereus	96.81	0.96	d__Bacteria;p__Proteobacteria;c__Gammaproteobacteria;o__Pseudomonadales;f__Moraxellaceae;g__Moraxella_A;s__	taxonomic classification defined by topology and ANI	topological placement and ANI have congruent species assignments	GCF_009867135.1, s__Moraxella_A sp002478835, 95.0237, 95.9, 0.82; GCF_001553955.1, s__Moraxella_A osloensis, 95.0237, 95.6, 0.92; GCF_001591265.1, s__Moraxella_A atlantae, 95.0, 80.78, 0.34; GCF_000320365.1, s__Moraxella_A macacae, 95.0, 79.19, 0.18; GCF_000379845.1, s__Moraxella_A boevrei, 95.0, 77.46, 0.26	65.55	11	N/A	N/A	SL310968	Subway	Fortress Hill	22.2885	114.194	Underground	Subway air	Air	Air	NA	NA	NA	07/07 2017	Indoor	NA	NA	NA	NA
SL310969_bin.1	72.781	5.76309	0.443208	1932749	1066	1865	d__Bacteria	Proteobacteria	Gammaproteobacteria	o__Pseudomonadales	f__Moraxellaceae	g__Moraxella_A	s__Moraxella_A cinereus	GCA_014647715.1	95	d__Bacteria;p__Proteobacteria;c__Gammaproteobacteria;o__Pseudomonadales;f__Moraxellaceae;g__Moraxella_A;s__Moraxella_A cinereus	96.82	0.99	N/A	N/A	N/A	N/A	N/A	d__Bacteria;p__Proteobacteria;c__Gammaproteobacteria;o__Pseudomonadales;f__Moraxellaceae;g__Moraxella_A;s__	ANI	topological placement and ANI have incongruent species assignments	GCA_014647715.1, s__Moraxella_A cinereus, 95.0, 96.82, 0.99; GCF_001553955.1, s__Moraxella_A osloensis, 95.0237, 95.8, 0.96; GCF_009867135.1, s__Moraxella_A sp002478835, 95.0237, 95.71, 0.94; GCF_001591265.1, s__Moraxella_A atlantae, 95.0, 80.02, 0.29; GCF_000320365.1, s__Moraxella_A macacae, 95.0, 79.83, 0.2; GCF_000379845.1, s__Moraxella_A boevrei, 95.0, 78.74, 0.31	66.83	11	N/A	N/A	SL310969	Subway	Ocean Park	22.2491	114.175	Aboveground	Subway air	Air	Air	NA	NA	NA	07/07 2017	Outdoor	NA	NA	NA	NA
SL310969_bin.2	60.1702	1.2895	0.73734	1385402	731	1963	d__Bacteria	Actinobacteriota	Actinomycetia	o__Actinomycetales	f__Micrococcaceae	g__Micrococcus	s__Micrococcus luteus	GCF_000023205.1	95	d__Bacteria;p__Actinobacteriota;c__Actinomycetia;o__Actinomycetales;f__Micrococcaceae;g__Micrococcus;s__Micrococcus luteus	97.87	0.97	GCF_000023205.1	95	d__Bacteria;p__Actinobacteriota;c__Actinomycetia;o__Actinomycetales;f__Micrococcaceae;g__Micrococcus;s__Micrococcus luteus	97.87	0.97	d__Bacteria;p__Actinobacteriota;c__Actinomycetia;o__Actinomycetales;f__Micrococcaceae;g__Micrococcus;s__	taxonomic classification defined by topology and ANI	topological placement and ANI have congruent species assignments	GCF_014205115.1, s__Micrococcus endophyticus, 95.0, 90.34, 0.96; GCF_014204815.1, s__Micrococcus flavus, 95.0, 84.72, 0.97; GCF_001570885.1, s__Micrococcus lylae, 95.0, 83.48, 0.84; GCF_014205175.1, s__Micrococcus cohnii, 95.0, 81.6, 0.72	48.74	11	N/A	N/A	SL310969	Subway	Ocean Park	22.2491	114.175	Aboveground	Subway air	Air	Air	NA	NA	NA	07/07 2017	Outdoor	NA	NA	NA	NA
SL310969_bin.3	52.8874	4.51396	0.663382	2867337	1738	1640	d__Bacteria	Proteobacteria	Alphaproteobacteria	o__Rhizobiales	f__Xanthobacteraceae	g__Tardiphaga	s__	N/A	N/A	N/A	N/A	N/A	N/A	N/A	N/A	N/A	N/A	d__Bacteria;p__Proteobacteria;c__Alphaproteobacteria;o__Rhizobiales;f__Xanthobacteraceae;g__;s__	taxonomic novelty determined using RED	N/A	N/A	36.05	11	0.957564	N/A	SL310969	Subway	Ocean Park	22.2491	114.175	Aboveground	Subway air	Air	Air	NA	NA	NA	07/07 2017	Outdoor	NA	NA	NA	NA
SL310969_bin.4	89.0759	4.90777	0.66187	3957511	1358	3519	d__Bacteria	Proteobacteria	Gammaproteobacteria	o__Burkholderiales	f__Burkholderiaceae	g__Aquabacterium	s__	N/A	N/A	N/A	N/A	N/A	GCA_002339015.1	95	d__Bacteria;p__Proteobacteria;c__Gammaproteobacteria;o__Burkholderiales;f__Burkholderiaceae;g__Aquabacterium;s__Aquabacterium sp002339015	90.76	0.8	d__Bacteria;p__Proteobacteria;c__Gammaproteobacteria;o__Burkholderiales;f__Burkholderiaceae;g__Aquabacterium;s__	taxonomic classification defined by topology and ANI	N/A	GCF_003933735.1, s__Aquabacterium sp003933735, 95.0, 88.09, 0.88; GCA_001770725.1, s__Aquabacterium sp001770725, 95.0, 82.42, 0.56; GCF_005502875.1, s__Aquabacterium sp005502875, 95.0, 82.0, 0.52; GCF_004310865.1, s__Aquabacterium sp004310865, 95.0, 82.0, 0.53; GCF_004362855.1, s__Aquabacterium commune, 95.0, 81.96, 0.54; GCF_001447195.1, s__Aquabacterium parvum, 95.0, 81.96, 0.53; GCF_000768065.…	69.39	11	0.994737	Genome not assigned to closest species as it falls outside its pre-defined ANI radius	SL310969	Subway	Ocean Park	22.2491	114.175	Aboveground	Subway air	Air	Air	NA	NA	NA	07/07 2017	Outdoor	NA	NA	NA	NA
SL310970_bin.1	65.5172	5.17241	0.740217	1977791	930	2259	d__Bacteria	Actinobacteriota	Actinomycetia	o__Actinomycetales	f__Micrococcaceae	g__Micrococcus	s__Micrococcus luteus	GCF_000023205.1	95	d__Bacteria;p__Actinobacteriota;c__Actinomycetia;o__Actinomycetales;f__Micrococcaceae;g__Micrococcus;s__Micrococcus luteus	97.12	0.9	GCF_000023205.1	95	d__Bacteria;p__Actinobacteriota;c__Actinomycetia;o__Actinomycetales;f__Micrococcaceae;g__Micrococcus;s__Micrococcus luteus	97.12	0.9	d__Bacteria;p__Actinobacteriota;c__Actinomycetia;o__Actinomycetales;f__Micrococcaceae;g__Micrococcus;s__	taxonomic classification defined by topology and ANI	topological placement and ANI have congruent species assignments	GCF_014205115.1, s__Micrococcus endophyticus, 95.0, 89.24, 0.87; GCF_014204815.1, s__Micrococcus flavus, 95.0, 85.05, 0.86; GCF_001570885.1, s__Micrococcus lylae, 95.0, 83.68, 0.75; GCF_014205175.1, s__Micrococcus cohnii, 95.0, 81.35, 0.65	56.3	11	N/A	N/A	SL310970	Subway	Admiralty	22.2797	114.165	Underground	Subway air	Air	Air	NA	NA	NA	07/07 2017	Indoor	NA	NA	NA	NA
SL310970_bin.3	84.3391	9.98164	0.43847	2456173	1317	1956	d__Bacteria	Proteobacteria	Gammaproteobacteria	o__Pseudomonadales	f__Moraxellaceae	g__Moraxella_A	s__Moraxella_A cinereus	GCA_014647715.1	95	d__Bacteria;p__Proteobacteria;c__Gammaproteobacteria;o__Pseudomonadales;f__Moraxellaceae;g__Moraxella_A;s__Moraxella_A cinereus	96.5	0.93	N/A	N/A	N/A	N/A	N/A	d__Bacteria;p__Proteobacteria;c__Gammaproteobacteria;o__Pseudomonadales;f__Moraxellaceae;g__Moraxella_A;s__	ANI	topological placement and ANI have incongruent species assignments	GCA_014647715.1, s__Moraxella_A cinereus, 95.0, 96.5, 0.93; GCF_009867135.1, s__Moraxella_A sp002478835, 95.0237, 95.1, 0.84; GCF_001553955.1, s__Moraxella_A osloensis, 95.0237, 94.98, 0.89; GCF_001591265.1, s__Moraxella_A atlantae, 95.0, 80.06, 0.21; GCF_000379845.1, s__Moraxella_A boevrei, 95.0, 79.08, 0.18; GCF_000320365.1, s__Moraxella_A macacae, 95.0, 78.91, 0.16	69.96	11	N/A	N/A	SL310970	Subway	Admiralty	22.2797	114.165	Underground	Subway air	Air	Air	NA	NA	NA	07/07 2017	Indoor	NA	NA	NA	NA
SL310970_bin.4	76.1415	4.25913	0.695151	2900370	740	4561	d__Bacteria	Proteobacteria	Alphaproteobacteria	o__Rhodobacterales	f__Rhodobacteraceae	g__Paracoccus	s__Paracoccus salipaludis	GCF_002287065.1	95	d__Bacteria;p__Proteobacteria;c__Alphaproteobacteria;o__Rhodobacterales;f__Rhodobacteraceae;g__Paracoccus;s__Paracoccus salipaludis	98.55	0.96	GCF_002287065.1	95	d__Bacteria;p__Proteobacteria;c__Alphaproteobacteria;o__Rhodobacterales;f__Rhodobacteraceae;g__Paracoccus;s__Paracoccus salipaludis	98.55	0.96	d__Bacteria;p__Proteobacteria;c__Alphaproteobacteria;o__Rhodobacterales;f__Rhodobacteraceae;g__Paracoccus;s__	taxonomic classification defined by topology and ANI	topological placement and ANI have congruent species assignments	GCF_900102885.1, s__Paracoccus chinensis, 95.0, 91.05, 0.86; GCF_014164625.1, s__Paracoccus sp014164625, 95.0, 87.01, 0.77; GCF_000763805.1, s__Paracoccus sphaerophysae, 95.0, 83.43, 0.73; GCF_900106665.1, s__Paracoccus sanguinis, 95.0, 83.41, 0.73; GCF_900142875.1, s__Paracoccus solventivorans, 95.0, 83.33, 0.68; GCF_003286075.1, s__Paracoccus endophyticus, 95.0, 83.11, 0.7; GCF_004522155.1, s__…	55.43	11	N/A	N/A	SL310970	Subway	Admiralty	22.2797	114.165	Underground	Subway air	Air	Air	NA	NA	NA	07/07 2017	Indoor	NA	NA	NA	NA
SL310970_bin.5	57.6996	8.04446	0.703618	1840597	599	3281	d__Bacteria	Proteobacteria	Alphaproteobacteria	o__Rhodobacterales	f__Rhodobacteraceae	g__Paracoccus	s__Paracoccus marinus	GCF_007018965.1	95	d__Bacteria;p__Proteobacteria;c__Alphaproteobacteria;o__Rhodobacterales;f__Rhodobacteraceae;g__Paracoccus;s__Paracoccus marinus	96.64	0.94	GCF_007018965.1	95	d__Bacteria;p__Proteobacteria;c__Alphaproteobacteria;o__Rhodobacterales;f__Rhodobacteraceae;g__Paracoccus;s__Paracoccus marinus	96.64	0.94	d__Bacteria;p__Proteobacteria;c__Alphaproteobacteria;o__Rhodobacterales;f__Rhodobacteraceae;g__Paracoccus;s__	taxonomic classification defined by topology and ANI	topological placement and ANI have congruent species assignments	GCF_004923205.2, s__Paracoccus aeridis, 95.0, 87.1, 0.86; GCF_002287065.1, s__Paracoccus salipaludis, 95.0, 82.91, 0.71; GCF_900102885.1, s__Paracoccus chinensis, 95.0, 81.77, 0.66; GCF_004522155.1, s__Paracoccus luteus, 95.0, 81.16, 0.67; GCF_000763805.1, s__Paracoccus sphaerophysae, 95.0, 81.1, 0.67; GCF_900106665.1, s__Paracoccus sanguinis, 95.0, 80.98, 0.65; GCF_014164625.1, s__Paracoccus sp0…	36.99	11	N/A	N/A	SL310970	Subway	Admiralty	22.2797	114.165	Underground	Subway air	Air	Air	NA	NA	NA	07/07 2017	Indoor	NA	NA	NA	NA
SL310972_bin.1	64.7031	2.47446	0.439486	1532527	597	2538	d__Bacteria	Proteobacteria	Gammaproteobacteria	o__Pseudomonadales	f__Moraxellaceae	g__Moraxella_A	s__Moraxella_A cinereus	GCA_014647715.1	95	d__Bacteria;p__Proteobacteria;c__Gammaproteobacteria;o__Pseudomonadales;f__Moraxellaceae;g__Moraxella_A;s__Moraxella_A cinereus	96.36	0.94	GCF_001553955.1	95.0237	d__Bacteria;p__Proteobacteria;c__Gammaproteobacteria;o__Pseudomonadales;f__Moraxellaceae;g__Moraxella_A;s__Moraxella_A osloensis	95.4	0.92	d__Bacteria;p__Proteobacteria;c__Gammaproteobacteria;o__Pseudomonadales;f__Moraxellaceae;g__Moraxella_A;s__	ANI	topological placement and ANI have incongruent species assignments	GCF_009867135.1, s__Moraxella_A sp002478835, 95.0237, 94.69, 0.9; GCF_001591265.1, s__Moraxella_A atlantae, 95.0, 78.14, 0.22; GCF_000379845.1, s__Moraxella_A boevrei, 95.0, 77.2, 0.16; GCF_000320365.1, s__Moraxella_A macacae, 95.0, 76.97, 0.17	43.62	11	N/A	N/A	SL310972	Subway	East Tsim Sha Tsui	22.2953	114.174	Underground	Subway air	Air	Air	NA	NA	NA	07/07 2017	Indoor	NA	NA	NA	NA
SL310972_bin.3	74.1801	3.44037	0.737404	1677907	831	2184	d__Bacteria	Actinobacteriota	Actinomycetia	o__Actinomycetales	f__Micrococcaceae	g__Micrococcus	s__Micrococcus luteus	GCF_000023205.1	95	d__Bacteria;p__Actinobacteriota;c__Actinomycetia;o__Actinomycetales;f__Micrococcaceae;g__Micrococcus;s__Micrococcus luteus	96.72	0.99	GCF_000023205.1	95	d__Bacteria;p__Actinobacteriota;c__Actinomycetia;o__Actinomycetales;f__Micrococcaceae;g__Micrococcus;s__Micrococcus luteus	96.72	0.99	d__Bacteria;p__Actinobacteriota;c__Actinomycetia;o__Actinomycetales;f__Micrococcaceae;g__Micrococcus;s__	taxonomic classification defined by topology and ANI	topological placement and ANI have congruent species assignments	GCF_014205115.1, s__Micrococcus endophyticus, 95.0, 89.53, 0.98; GCF_014204815.1, s__Micrococcus flavus, 95.0, 84.57, 0.9; GCF_001570885.1, s__Micrococcus lylae, 95.0, 82.74, 0.86; GCF_014205175.1, s__Micrococcus cohnii, 95.0, 81.02, 0.7	62.38	11	N/A	N/A	SL310972	Subway	East Tsim Sha Tsui	22.2953	114.174	Underground	Subway air	Air	Air	NA	NA	NA	07/07 2017	Indoor	NA	NA	NA	NA
SL310973_bin.1	74.0389	2.0715	0.734589	1694260	373	5103	d__Bacteria	Actinobacteriota	Actinomycetia	o__Actinomycetales	f__Micrococcaceae	g__Micrococcus	s__Micrococcus luteus	GCF_000023205.1	95	d__Bacteria;p__Actinobacteriota;c__Actinomycetia;o__Actinomycetales;f__Micrococcaceae;g__Micrococcus;s__Micrococcus luteus	97.13	0.91	GCF_000023205.1	95	d__Bacteria;p__Actinobacteriota;c__Actinomycetia;o__Actinomycetales;f__Micrococcaceae;g__Micrococcus;s__Micrococcus luteus	97.13	0.91	d__Bacteria;p__Actinobacteriota;c__Actinomycetia;o__Actinomycetales;f__Micrococcaceae;g__Micrococcus;s__	taxonomic classification defined by topology and ANI	topological placement and ANI have congruent species assignments	GCF_014205115.1, s__Micrococcus endophyticus, 95.0, 89.09, 0.92; GCF_014204815.1, s__Micrococcus flavus, 95.0, 84.66, 0.85; GCF_001570885.1, s__Micrococcus lylae, 95.0, 83.12, 0.78; GCF_014205175.1, s__Micrococcus cohnii, 95.0, 81.4, 0.66	75.38	11	N/A	N/A	SL310973	Subway	Hung Hom	22.3036	114.181	Aboveground	Subway air	Air	Air	NA	NA	NA	07/07 2017	Indoor	NA	NA	NA	NA
SL310973_bin.2	72.7929	2.12324	0.441663	1731574	973	1843	d__Bacteria	Proteobacteria	Gammaproteobacteria	o__Pseudomonadales	f__Moraxellaceae	g__Moraxella_A	s__Moraxella_A cinereus	GCA_014647715.1	95	d__Bacteria;p__Proteobacteria;c__Gammaproteobacteria;o__Pseudomonadales;f__Moraxellaceae;g__Moraxella_A;s__Moraxella_A cinereus	96.5	0.96	N/A	N/A	N/A	N/A	N/A	d__Bacteria;p__Proteobacteria;c__Gammaproteobacteria;o__Pseudomonadales;f__Moraxellaceae;g__Moraxella_A;s__	ANI	topological placement and ANI have incongruent species assignments	GCA_014647715.1, s__Moraxella_A cinereus, 95.0, 96.5, 0.96; GCF_001553955.1, s__Moraxella_A osloensis, 95.0237, 95.58, 0.92; GCF_009867135.1, s__Moraxella_A sp002478835, 95.0237, 95.02, 0.91; GCF_000379845.1, s__Moraxella_A boevrei, 95.0, 79.64, 0.32; GCF_001591265.1, s__Moraxella_A atlantae, 95.0, 79.21, 0.35; GCF_000320365.1, s__Moraxella_A macacae, 95.0, 78.83, 0.29	66.07	11	N/A	N/A	SL310973	Subway	Hung Hom	22.3036	114.181	Aboveground	Subway air	Air	Air	NA	NA	NA	07/07 2017	Indoor	NA	NA	NA	NA
SL310973_bin.3	63.0746	7.92793	0.690568	2116904	1203	1772	d__Bacteria	Actinobacteriota	Actinomycetia	o__Actinomycetales	f__Dermatophilaceae	g__Dermacoccus	s__Dermacoccus abyssi	GCF_003515945.1	95	d__Bacteria;p__Actinobacteriota;c__Actinomycetia;o__Actinomycetales;f__Dermatophilaceae;g__Dermacoccus;s__Dermacoccus abyssi	97.21	0.94	GCF_003515945.1	95	d__Bacteria;p__Actinobacteriota;c__Actinomycetia;o__Actinomycetales;f__Dermatophilaceae;g__Dermacoccus;s__Dermacoccus abyssi	97.21	0.94	d__Bacteria;p__Actinobacteriota;c__Actinomycetia;o__Actinomycetales;f__Dermatophilaceae;g__Dermacoccus;s__	taxonomic classification defined by topology and ANI	topological placement and ANI have congruent species assignments	GCF_900447535.1, s__Dermacoccus nishinomiyaensis, 95.0, 84.66, 0.86	43.78	11	N/A	N/A	SL310973	Subway	Hung Hom	22.3036	114.181	Aboveground	Subway air	Air	Air	NA	NA	NA	07/07 2017	Indoor	NA	NA	NA	NA
SL310974_bin.1	85.7759	5.28815	0.439658	2210531	1129	2104	d__Bacteria	Proteobacteria	Gammaproteobacteria	o__Pseudomonadales	f__Moraxellaceae	g__Moraxella_A	s__Moraxella_A cinereus	GCA_014647715.1	95	d__Bacteria;p__Proteobacteria;c__Gammaproteobacteria;o__Pseudomonadales;f__Moraxellaceae;g__Moraxella_A;s__Moraxella_A cinereus	96.45	0.95	N/A	N/A	N/A	N/A	N/A	d__Bacteria;p__Proteobacteria;c__Gammaproteobacteria;o__Pseudomonadales;f__Moraxellaceae;g__Moraxella_A;s__	ANI	topological placement and ANI have incongruent species assignments	GCA_014647715.1, s__Moraxella_A cinereus, 95.0, 96.45, 0.95; GCF_001553955.1, s__Moraxella_A osloensis, 95.0237, 95.97, 0.94; GCF_009867135.1, s__Moraxella_A sp002478835, 95.0237, 95.62, 0.88; GCF_000379845.1, s__Moraxella_A boevrei, 95.0, 79.43, 0.18; GCF_001591265.1, s__Moraxella_A atlantae, 95.0, 78.95, 0.27; GCF_000320365.1, s__Moraxella_A macacae, 95.0, 78.4, 0.15	73.99	11	N/A	N/A	SL310974	Subway	Mong Kok East	22.3226	114.172	Aboveground	Subway air	Air	Air	NA	NA	NA	07/07 2017	Indoor	NA	NA	NA	NA
SL310974_bin.4	69.5925	8.64681	0.697481	2111127	466	5055	d__Bacteria	Proteobacteria	Alphaproteobacteria	o__Rhodobacterales	f__Rhodobacteraceae	g__Paracoccus	s__Paracoccus marinus	GCF_007018965.1	95	d__Bacteria;p__Proteobacteria;c__Alphaproteobacteria;o__Rhodobacterales;f__Rhodobacteraceae;g__Paracoccus;s__Paracoccus marinus	97.03	0.96	GCF_007018965.1	95	d__Bacteria;p__Proteobacteria;c__Alphaproteobacteria;o__Rhodobacterales;f__Rhodobacteraceae;g__Paracoccus;s__Paracoccus marinus	97.03	0.96	d__Bacteria;p__Proteobacteria;c__Alphaproteobacteria;o__Rhodobacterales;f__Rhodobacteraceae;g__Paracoccus;s__	taxonomic classification defined by topology and ANI	topological placement and ANI have congruent species assignments	GCF_004923205.2, s__Paracoccus aeridis, 95.0, 88.08, 0.91; GCF_002287065.1, s__Paracoccus salipaludis, 95.0, 82.49, 0.69; GCF_004522155.1, s__Paracoccus luteus, 95.0, 82.44, 0.75; GCF_000763805.1, s__Paracoccus sphaerophysae, 95.0, 82.02, 0.71; GCF_900102885.1, s__Paracoccus chinensis, 95.0, 81.97, 0.72; GCF_003286075.1, s__Paracoccus endophyticus, 95.0, 81.96, 0.72; GCF_900106665.1, s__Paracoccu…	54.12	11	N/A	Genome has more than 11.7% of markers with multiple hits	SL310974	Subway	Mong Kok East	22.3226	114.172	Aboveground	Subway air	Air	Air	NA	NA	NA	07/07 2017	Indoor	NA	NA	NA	NA
SL310974_bin.5	54.5843	6.28571	0.690369	1803581	736	2463	d__Bacteria	Actinobacteriota	Actinomycetia	o__Actinomycetales	f__Dermatophilaceae	g__Dermacoccus	s__Dermacoccus abyssi	GCF_003515945.1	95	d__Bacteria;p__Actinobacteriota;c__Actinomycetia;o__Actinomycetales;f__Dermatophilaceae;g__Dermacoccus;s__Dermacoccus abyssi	97.67	0.95	GCF_003515945.1	95	d__Bacteria;p__Actinobacteriota;c__Actinomycetia;o__Actinomycetales;f__Dermatophilaceae;g__Dermacoccus;s__Dermacoccus abyssi	97.67	0.95	d__Bacteria;p__Actinobacteriota;c__Actinomycetia;o__Actinomycetales;f__Dermatophilaceae;g__Dermacoccus;s__	taxonomic classification defined by topology and ANI	topological placement and ANI have congruent species assignments	GCF_900447535.1, s__Dermacoccus nishinomiyaensis, 95.0, 84.84, 0.83	38.93	11	N/A	N/A	SL310974	Subway	Mong Kok East	22.3226	114.172	Aboveground	Subway air	Air	Air	NA	NA	NA	07/07 2017	Indoor	NA	NA	NA	NA
SL310974_bin.6	76.849	2.47475	0.690362	2829755	478	6951	d__Bacteria	Proteobacteria	Alphaproteobacteria	o__Rhodobacterales	f__Rhodobacteraceae	g__Paracoccus	s__Paracoccus salipaludis	GCF_002287065.1	95	d__Bacteria;p__Proteobacteria;c__Alphaproteobacteria;o__Rhodobacterales;f__Rhodobacteraceae;g__Paracoccus;s__Paracoccus salipaludis	98.96	0.91	GCF_002287065.1	95	d__Bacteria;p__Proteobacteria;c__Alphaproteobacteria;o__Rhodobacterales;f__Rhodobacteraceae;g__Paracoccus;s__Paracoccus salipaludis	98.96	0.91	d__Bacteria;p__Proteobacteria;c__Alphaproteobacteria;o__Rhodobacterales;f__Rhodobacteraceae;g__Paracoccus;s__	taxonomic classification defined by topology and ANI	topological placement and ANI have congruent species assignments	GCF_900102885.1, s__Paracoccus chinensis, 95.0, 91.13, 0.82; GCF_014164625.1, s__Paracoccus sp014164625, 95.0, 87.25, 0.74; GCF_000763805.1, s__Paracoccus sphaerophysae, 95.0, 83.66, 0.66; GCF_900142875.1, s__Paracoccus solventivorans, 95.0, 83.65, 0.65; GCF_004522155.1, s__Paracoccus luteus, 95.0, 83.6, 0.66; GCF_900106665.1, s__Paracoccus sanguinis, 95.0, 83.55, 0.69; GCF_003286075.1, s__Paraco…	61.09	11	N/A	N/A	SL310974	Subway	Mong Kok East	22.3226	114.172	Aboveground	Subway air	Air	Air	NA	NA	NA	07/07 2017	Indoor	NA	NA	NA	NA
SL310975_bin.1	73.9351	3.55632	0.737785	1882785	655	3012	d__Bacteria	Actinobacteriota	Actinomycetia	o__Actinomycetales	f__Micrococcaceae	g__Micrococcus	s__Micrococcus luteus	GCF_000023205.1	95	d__Bacteria;p__Actinobacteriota;c__Actinomycetia;o__Actinomycetales;f__Micrococcaceae;g__Micrococcus;s__Micrococcus luteus	97.31	0.93	GCF_000023205.1	95	d__Bacteria;p__Actinobacteriota;c__Actinomycetia;o__Actinomycetales;f__Micrococcaceae;g__Micrococcus;s__Micrococcus luteus	97.31	0.93	d__Bacteria;p__Actinobacteriota;c__Actinomycetia;o__Actinomycetales;f__Micrococcaceae;g__Micrococcus;s__	taxonomic classification defined by topology and ANI	topological placement and ANI have congruent species assignments	GCF_014205115.1, s__Micrococcus endophyticus, 95.0, 89.3, 0.93; GCF_014204815.1, s__Micrococcus flavus, 95.0, 83.95, 0.88; GCF_001570885.1, s__Micrococcus lylae, 95.0, 82.66, 0.79; GCF_014205175.1, s__Micrococcus cohnii, 95.0, 81.05, 0.67	59.62	11	N/A	N/A	SL310975	Subway	Kowloon Tong	22.3372	114.176	Aboveground	Subway air	Air	Air	NA	NA	NA	11/07 2017	Outdoor	NA	NA	NA	NA
SL310975_bin.2	81.0004	8.79076	0.703919	2495301	622	4628	d__Bacteria	Proteobacteria	Alphaproteobacteria	o__Rhodobacterales	f__Rhodobacteraceae	g__Paracoccus	s__Paracoccus marinus	GCF_007018965.1	95	d__Bacteria;p__Proteobacteria;c__Alphaproteobacteria;o__Rhodobacterales;f__Rhodobacteraceae;g__Paracoccus;s__Paracoccus marinus	96.83	0.96	GCF_007018965.1	95	d__Bacteria;p__Proteobacteria;c__Alphaproteobacteria;o__Rhodobacterales;f__Rhodobacteraceae;g__Paracoccus;s__Paracoccus marinus	96.83	0.96	d__Bacteria;p__Proteobacteria;c__Alphaproteobacteria;o__Rhodobacterales;f__Rhodobacteraceae;g__Paracoccus;s__	taxonomic classification defined by topology and ANI	topological placement and ANI have congruent species assignments	GCF_004923205.2, s__Paracoccus aeridis, 95.0, 87.73, 0.87; GCF_002287065.1, s__Paracoccus salipaludis, 95.0, 82.31, 0.69; GCF_900102885.1, s__Paracoccus chinensis, 95.0, 81.87, 0.68; GCF_004522155.1, s__Paracoccus luteus, 95.0, 81.76, 0.74; GCF_000763805.1, s__Paracoccus sphaerophysae, 95.0, 81.66, 0.68; GCF_003286075.1, s__Paracoccus endophyticus, 95.0, 81.55, 0.69; GCF_014164625.1, s__Paracoccu…	60.89	11	N/A	N/A	SL310975	Subway	Kowloon Tong	22.3372	114.176	Aboveground	Subway air	Air	Air	NA	NA	NA	11/07 2017	Outdoor	NA	NA	NA	NA
SL310975_bin.3	75.5884	6.41414	0.697084	2569207	566	5250	d__Bacteria	Proteobacteria	Alphaproteobacteria	o__Rhodobacterales	f__Rhodobacteraceae	g__Paracoccus	s__Paracoccus salipaludis	GCF_002287065.1	95	d__Bacteria;p__Proteobacteria;c__Alphaproteobacteria;o__Rhodobacterales;f__Rhodobacteraceae;g__Paracoccus;s__Paracoccus salipaludis	98.35	0.96	GCF_002287065.1	95	d__Bacteria;p__Proteobacteria;c__Alphaproteobacteria;o__Rhodobacterales;f__Rhodobacteraceae;g__Paracoccus;s__Paracoccus salipaludis	98.35	0.96	d__Bacteria;p__Proteobacteria;c__Alphaproteobacteria;o__Rhodobacterales;f__Rhodobacteraceae;g__Paracoccus;s__	taxonomic classification defined by topology and ANI	topological placement and ANI have congruent species assignments	GCF_900102885.1, s__Paracoccus chinensis, 95.0, 91.11, 0.85; GCF_014164625.1, s__Paracoccus sp014164625, 95.0, 86.99, 0.79; GCF_900142875.1, s__Paracoccus solventivorans, 95.0, 83.29, 0.72; GCF_000763805.1, s__Paracoccus sphaerophysae, 95.0, 83.1, 0.71; GCF_004522155.1, s__Paracoccus luteus, 95.0, 82.99, 0.72; GCF_003286075.1, s__Paracoccus endophyticus, 95.0, 82.95, 0.72; GCF_900106665.1, s__Par…	51.76	11	N/A	N/A	SL310975	Subway	Kowloon Tong	22.3372	114.176	Aboveground	Subway air	Air	Air	NA	NA	NA	11/07 2017	Outdoor	NA	NA	NA	NA
SL310976_bin.1	55.4859	1.72414	0.699917	2213603	398	6482	d__Bacteria	Proteobacteria	Alphaproteobacteria	o__Rhodobacterales	f__Rhodobacteraceae	g__Paracoccus	s__Paracoccus salipaludis	GCF_002287065.1	95	d__Bacteria;p__Proteobacteria;c__Alphaproteobacteria;o__Rhodobacterales;f__Rhodobacteraceae;g__Paracoccus;s__Paracoccus salipaludis	98.86	0.96	GCF_002287065.1	95	d__Bacteria;p__Proteobacteria;c__Alphaproteobacteria;o__Rhodobacterales;f__Rhodobacteraceae;g__Paracoccus;s__Paracoccus salipaludis	98.86	0.96	d__Bacteria;p__Proteobacteria;c__Alphaproteobacteria;o__Rhodobacterales;f__Rhodobacteraceae;g__Paracoccus;s__	taxonomic classification defined by topology and ANI	topological placement and ANI have congruent species assignments	GCF_900102885.1, s__Paracoccus chinensis, 95.0, 91.17, 0.87; GCF_014164625.1, s__Paracoccus sp014164625, 95.0, 87.2, 0.79; GCF_900142875.1, s__Paracoccus solventivorans, 95.0, 83.46, 0.71; GCF_000763805.1, s__Paracoccus sphaerophysae, 95.0, 83.23, 0.71; GCF_900106665.1, s__Paracoccus sanguinis, 95.0, 82.91, 0.74; GCF_004522155.1, s__Paracoccus luteus, 95.0, 82.84, 0.72; GCF_003286075.1, s__Paraco…	45.72	11	N/A	N/A	SL310976	Subway	Tai Wai	22.373	114.179	Aboveground	Subway air	Air	Air	NA	NA	NA	11/07 2017	Outdoor	NA	NA	NA	NA
SL310976_bin.2	54.3436	9.28057	0.693444	1942426	1298	1482	d__Bacteria	Actinobacteriota	Actinomycetia	o__Actinomycetales	f__Dermatophilaceae	g__Dermacoccus	s__	N/A	N/A	N/A	N/A	N/A	GCF_900447535.1	95	d__Bacteria;p__Actinobacteriota;c__Actinomycetia;o__Actinomycetales;f__Dermatophilaceae;g__Dermacoccus;s__Dermacoccus nishinomiyaensis	93.55	0.93	d__Bacteria;p__Actinobacteriota;c__Actinomycetia;o__Actinomycetales;f__Dermatophilaceae;g__Dermacoccus;s__	taxonomic classification defined by topology and ANI	N/A	GCF_003515945.1, s__Dermacoccus abyssi, 95.0, 93.13, 0.89	32.32	11	0.972009	Genome not assigned to closest species as it falls outside its pre-defined ANI radius	SL310976	Subway	Tai Wai	22.373	114.179	Aboveground	Subway air	Air	Air	NA	NA	NA	11/07 2017	Outdoor	NA	NA	NA	NA
SL310976_bin.4	81.4655	7.87037	0.439907	2165501	1120	2039	d__Bacteria	Proteobacteria	Gammaproteobacteria	o__Pseudomonadales	f__Moraxellaceae	g__Moraxella_A	s__Moraxella_A cinereus	GCA_014647715.1	95	d__Bacteria;p__Proteobacteria;c__Gammaproteobacteria;o__Pseudomonadales;f__Moraxellaceae;g__Moraxella_A;s__Moraxella_A cinereus	96.55	0.92	N/A	N/A	N/A	N/A	N/A	d__Bacteria;p__Proteobacteria;c__Gammaproteobacteria;o__Pseudomonadales;f__Moraxellaceae;g__Moraxella_A;s__	ANI	topological placement and ANI have incongruent species assignments	GCA_014647715.1, s__Moraxella_A cinereus, 95.0, 96.55, 0.92; GCF_001553955.1, s__Moraxella_A osloensis, 95.0237, 95.63, 0.89; GCF_009867135.1, s__Moraxella_A sp002478835, 95.0237, 95.26, 0.87; GCF_001591265.1, s__Moraxella_A atlantae, 95.0, 80.05, 0.27; GCF_000379845.1, s__Moraxella_A boevrei, 95.0, 79.04, 0.22; GCF_000320365.1, s__Moraxella_A macacae, 95.0, 78.7, 0.17	66.87	11	N/A	N/A	SL310976	Subway	Tai Wai	22.373	114.179	Aboveground	Subway air	Air	Air	NA	NA	NA	11/07 2017	Outdoor	NA	NA	NA	NA
SL310976_bin.6	76.916	4.30428	0.737722	1791068	506	4002	d__Bacteria	Actinobacteriota	Actinomycetia	o__Actinomycetales	f__Micrococcaceae	g__Micrococcus	s__Micrococcus luteus	GCF_000023205.1	95	d__Bacteria;p__Actinobacteriota;c__Actinomycetia;o__Actinomycetales;f__Micrococcaceae;g__Micrococcus;s__Micrococcus luteus	97.07	0.96	GCF_000023205.1	95	d__Bacteria;p__Actinobacteriota;c__Actinomycetia;o__Actinomycetales;f__Micrococcaceae;g__Micrococcus;s__Micrococcus luteus	97.07	0.96	d__Bacteria;p__Actinobacteriota;c__Actinomycetia;o__Actinomycetales;f__Micrococcaceae;g__Micrococcus;s__	taxonomic classification defined by topology and ANI	topological placement and ANI have congruent species assignments	GCF_014205115.1, s__Micrococcus endophyticus, 95.0, 88.6, 0.93; GCF_014204815.1, s__Micrococcus flavus, 95.0, 84.2, 0.88; GCF_001570885.1, s__Micrococcus lylae, 95.0, 82.38, 0.8; GCF_014205175.1, s__Micrococcus cohnii, 95.0, 80.93, 0.68	62.76	11	N/A	N/A	SL310976	Subway	Tai Wai	22.373	114.179	Aboveground	Subway air	Air	Air	NA	NA	NA	11/07 2017	Outdoor	NA	NA	NA	NA
SL310977_bin.1	50.9698	8.5169	0.700161	1845454	819	2221	d__Bacteria	Proteobacteria	Alphaproteobacteria	o__Rhodobacterales	f__Rhodobacteraceae	g__Paracoccus	s__Paracoccus marinus	GCF_007018965.1	95	d__Bacteria;p__Proteobacteria;c__Alphaproteobacteria;o__Rhodobacterales;f__Rhodobacteraceae;g__Paracoccus;s__Paracoccus marinus	96.04	0.9	GCF_007018965.1	95	d__Bacteria;p__Proteobacteria;c__Alphaproteobacteria;o__Rhodobacterales;f__Rhodobacteraceae;g__Paracoccus;s__Paracoccus marinus	96.04	0.9	d__Bacteria;p__Proteobacteria;c__Alphaproteobacteria;o__Rhodobacterales;f__Rhodobacteraceae;g__Paracoccus;s__	taxonomic classification defined by topology and ANI	topological placement and ANI have congruent species assignments	GCF_004923205.2, s__Paracoccus aeridis, 95.0, 86.3, 0.85; GCF_002287065.1, s__Paracoccus salipaludis, 95.0, 84.08, 0.75; GCF_900102885.1, s__Paracoccus chinensis, 95.0, 82.08, 0.72; GCF_000763805.1, s__Paracoccus sphaerophysae, 95.0, 81.76, 0.61; GCF_004522155.1, s__Paracoccus luteus, 95.0, 81.69, 0.75; GCF_900106665.1, s__Paracoccus sanguinis, 95.0, 81.62, 0.7; GCF_002105555.1, s__Paracoccus con…	30.16	11	N/A	Genome has more than 12.5% of markers with multiple hits	SL310977	Subway	Che Kung Temple	22.3748	114.186	Aboveground	Subway air	Air	Air	NA	NA	NA	11/07 2017	Outdoor	NA	NA	NA	NA
SL310978_bin.1	90.5139	3.57034	0.737425	2197884	519	5279	d__Bacteria	Actinobacteriota	Actinomycetia	o__Actinomycetales	f__Micrococcaceae	g__Micrococcus	s__Micrococcus luteus	GCF_000023205.1	95	d__Bacteria;p__Actinobacteriota;c__Actinomycetia;o__Actinomycetales;f__Micrococcaceae;g__Micrococcus;s__Micrococcus luteus	97.28	0.93	GCF_000023205.1	95	d__Bacteria;p__Actinobacteriota;c__Actinomycetia;o__Actinomycetales;f__Micrococcaceae;g__Micrococcus;s__Micrococcus luteus	97.28	0.93	d__Bacteria;p__Actinobacteriota;c__Actinomycetia;o__Actinomycetales;f__Micrococcaceae;g__Micrococcus;s__	taxonomic classification defined by topology and ANI	topological placement and ANI have congruent species assignments	GCF_014205115.1, s__Micrococcus endophyticus, 95.0, 89.46, 0.92; GCF_014204815.1, s__Micrococcus flavus, 95.0, 84.85, 0.86; GCF_001570885.1, s__Micrococcus lylae, 95.0, 83.22, 0.77; GCF_014205175.1, s__Micrococcus cohnii, 95.0, 81.51, 0.66	84.77	11	N/A	N/A	SL310978	Subway	Sha Tin Wai	22.3769	114.195	Aboveground	Subway air	Air	Air	NA	NA	NA	11/07 2017	Outdoor	NA	NA	NA	NA
SL310978_bin.2	56.3578	2.09132	0.441811	1168347	461	2596	d__Bacteria	Proteobacteria	Gammaproteobacteria	o__Pseudomonadales	f__Moraxellaceae	g__Moraxella_A	s__Moraxella_A cinereus	GCA_014647715.1	95	d__Bacteria;p__Proteobacteria;c__Gammaproteobacteria;o__Pseudomonadales;f__Moraxellaceae;g__Moraxella_A;s__Moraxella_A cinereus	96.67	0.99	N/A	N/A	N/A	N/A	N/A	d__Bacteria;p__Proteobacteria;c__Gammaproteobacteria;o__Pseudomonadales;f__Moraxellaceae;g__Moraxella_A;s__	ANI	topological placement and ANI have incongruent species assignments	GCA_014647715.1, s__Moraxella_A cinereus, 95.0, 96.67, 0.99; GCF_001553955.1, s__Moraxella_A osloensis, 95.0237, 96.22, 0.97; GCF_009867135.1, s__Moraxella_A sp002478835, 95.0237, 95.63, 0.93; GCF_001591265.1, s__Moraxella_A atlantae, 95.0, 79.19, 0.29; GCF_000379845.1, s__Moraxella_A boevrei, 95.0, 79.08, 0.25; GCF_000320365.1, s__Moraxella_A macacae, 95.0, 78.28, 0.23	53.01	11	N/A	N/A	SL310978	Subway	Sha Tin Wai	22.3769	114.195	Aboveground	Subway air	Air	Air	NA	NA	NA	11/07 2017	Outdoor	NA	NA	NA	NA
SL310978_bin.3	60.1999	1.99495	0.692819	2013926	434	6058	d__Bacteria	Proteobacteria	Alphaproteobacteria	o__Rhodobacterales	f__Rhodobacteraceae	g__Paracoccus	s__Paracoccus salipaludis	GCF_002287065.1	95	d__Bacteria;p__Proteobacteria;c__Alphaproteobacteria;o__Rhodobacterales;f__Rhodobacteraceae;g__Paracoccus;s__Paracoccus salipaludis	98.97	0.97	GCF_002287065.1	95	d__Bacteria;p__Proteobacteria;c__Alphaproteobacteria;o__Rhodobacterales;f__Rhodobacteraceae;g__Paracoccus;s__Paracoccus salipaludis	98.97	0.97	d__Bacteria;p__Proteobacteria;c__Alphaproteobacteria;o__Rhodobacterales;f__Rhodobacteraceae;g__Paracoccus;s__	taxonomic classification defined by topology and ANI	topological placement and ANI have congruent species assignments	GCF_900102885.1, s__Paracoccus chinensis, 95.0, 91.48, 0.88; GCF_014164625.1, s__Paracoccus sp014164625, 95.0, 87.42, 0.81; GCF_900142875.1, s__Paracoccus solventivorans, 95.0, 84.02, 0.71; GCF_000763805.1, s__Paracoccus sphaerophysae, 95.0, 83.47, 0.75; GCF_900106665.1, s__Paracoccus sanguinis, 95.0, 83.32, 0.77; GCF_003286075.1, s__Paracoccus endophyticus, 95.0, 83.27, 0.74; GCF_004522155.1, s_…	45.38	11	N/A	N/A	SL310978	Subway	Sha Tin Wai	22.3769	114.195	Aboveground	Subway air	Air	Air	NA	NA	NA	11/07 2017	Outdoor	NA	NA	NA	NA
SL310979_bin.1	56.5361	3.44828	0.43978	1169066	448	2631	d__Bacteria	Proteobacteria	Gammaproteobacteria	o__Pseudomonadales	f__Moraxellaceae	g__Moraxella_A	s__Moraxella_A cinereus	GCA_014647715.1	95	d__Bacteria;p__Proteobacteria;c__Gammaproteobacteria;o__Pseudomonadales;f__Moraxellaceae;g__Moraxella_A;s__Moraxella_A cinereus	96.14	0.95	N/A	N/A	N/A	N/A	N/A	d__Bacteria;p__Proteobacteria;c__Gammaproteobacteria;o__Pseudomonadales;f__Moraxellaceae;g__Moraxella_A;s__	ANI	topological placement and ANI have incongruent species assignments	GCA_014647715.1, s__Moraxella_A cinereus, 95.0, 96.14, 0.95; GCF_001553955.1, s__Moraxella_A osloensis, 95.0237, 95.55, 0.9; GCF_009867135.1, s__Moraxella_A sp002478835, 95.0237, 94.7, 0.89; GCF_001591265.1, s__Moraxella_A atlantae, 95.0, 79.45, 0.24; GCF_000379845.1, s__Moraxella_A boevrei, 95.0, 76.86, 0.21; GCF_000320365.1, s__Moraxella_A macacae, 95.0, 75.61, 0.13	36.43	11	N/A	N/A	SL310979	Subway	Shek Kip Mei	22.332	114.169	Underground	Subway air	Air	Air	NA	NA	NA	11/07 2017	Indoor	NA	NA	NA	NA
SL310979_bin.3	57.5235	1.72414	0.708592	1721946	436	4721	d__Bacteria	Proteobacteria	Alphaproteobacteria	o__Rhodobacterales	f__Rhodobacteraceae	g__Paracoccus	s__Paracoccus marinus	GCF_007018965.1	95	d__Bacteria;p__Proteobacteria;c__Alphaproteobacteria;o__Rhodobacterales;f__Rhodobacteraceae;g__Paracoccus;s__Paracoccus marinus	96.59	0.97	GCF_007018965.1	95	d__Bacteria;p__Proteobacteria;c__Alphaproteobacteria;o__Rhodobacterales;f__Rhodobacteraceae;g__Paracoccus;s__Paracoccus marinus	96.59	0.97	d__Bacteria;p__Proteobacteria;c__Alphaproteobacteria;o__Rhodobacterales;f__Rhodobacteraceae;g__Paracoccus;s__	taxonomic classification defined by topology and ANI	topological placement and ANI have congruent species assignments	GCF_004923205.2, s__Paracoccus aeridis, 95.0, 87.48, 0.89; GCF_002287065.1, s__Paracoccus salipaludis, 95.0, 82.05, 0.72; GCF_004522155.1, s__Paracoccus luteus, 95.0, 81.47, 0.74; GCF_900102885.1, s__Paracoccus chinensis, 95.0, 81.24, 0.71; GCF_000763805.1, s__Paracoccus sphaerophysae, 95.0, 81.2, 0.72; GCF_003286075.1, s__Paracoccus endophyticus, 95.0, 81.08, 0.73; GCF_900106665.1, s__Paracoccus…	47.33	11	N/A	N/A	SL310979	Subway	Shek Kip Mei	22.332	114.169	Underground	Subway air	Air	Air	NA	NA	NA	11/07 2017	Indoor	NA	NA	NA	NA
SL310979_bin.4	79.4561	5.82751	0.737928	1966190	611	3633	d__Bacteria	Actinobacteriota	Actinomycetia	o__Actinomycetales	f__Micrococcaceae	g__Micrococcus	s__Micrococcus luteus	GCF_000023205.1	95	d__Bacteria;p__Actinobacteriota;c__Actinomycetia;o__Actinomycetales;f__Micrococcaceae;g__Micrococcus;s__Micrococcus luteus	97.06	0.95	GCF_000023205.1	95	d__Bacteria;p__Actinobacteriota;c__Actinomycetia;o__Actinomycetales;f__Micrococcaceae;g__Micrococcus;s__Micrococcus luteus	97.06	0.95	d__Bacteria;p__Actinobacteriota;c__Actinomycetia;o__Actinomycetales;f__Micrococcaceae;g__Micrococcus;s__	taxonomic classification defined by topology and ANI	topological placement and ANI have congruent species assignments	GCF_014205115.1, s__Micrococcus endophyticus, 95.0, 89.13, 0.93; GCF_014204815.1, s__Micrococcus flavus, 95.0, 84.57, 0.88; GCF_001570885.1, s__Micrococcus lylae, 95.0, 83.43, 0.77; GCF_014205175.1, s__Micrococcus cohnii, 95.0, 81.23, 0.67	80.37	11	N/A	N/A	SL310979	Subway	Shek Kip Mei	22.332	114.169	Underground	Subway air	Air	Air	NA	NA	NA	11/07 2017	Indoor	NA	NA	NA	NA
SL310980_bin.1	84.4343	4.34087	0.7357	2185184	642	3776	d__Bacteria	Actinobacteriota	Actinomycetia	o__Actinomycetales	f__Micrococcaceae	g__Micrococcus	s__Micrococcus luteus	GCF_000023205.1	95	d__Bacteria;p__Actinobacteriota;c__Actinomycetia;o__Actinomycetales;f__Micrococcaceae;g__Micrococcus;s__Micrococcus luteus	97.11	0.89	GCF_000023205.1	95	d__Bacteria;p__Actinobacteriota;c__Actinomycetia;o__Actinomycetales;f__Micrococcaceae;g__Micrococcus;s__Micrococcus luteus	97.11	0.89	d__Bacteria;p__Actinobacteriota;c__Actinomycetia;o__Actinomycetales;f__Micrococcaceae;g__Micrococcus;s__	taxonomic classification defined by topology and ANI	topological placement and ANI have congruent species assignments	GCF_014205115.1, s__Micrococcus endophyticus, 95.0, 89.36, 0.87; GCF_014204815.1, s__Micrococcus flavus, 95.0, 84.87, 0.85; GCF_001570885.1, s__Micrococcus lylae, 95.0, 82.85, 0.74; GCF_014205175.1, s__Micrococcus cohnii, 95.0, 81.7, 0.66	77.37	11	N/A	N/A	SL310980	Subway	Prince Edward	22.3251	114.168	Underground	Subway air	Air	Air	NA	NA	NA	11/07 2017	Indoor	NA	NA	NA	NA
SL310980_bin.2	67.6086	1.2931	0.442493	1404044	534	2712	d__Bacteria	Proteobacteria	Gammaproteobacteria	o__Pseudomonadales	f__Moraxellaceae	g__Moraxella_A	s__Moraxella_A cinereus	GCA_014647715.1	95	d__Bacteria;p__Proteobacteria;c__Gammaproteobacteria;o__Pseudomonadales;f__Moraxellaceae;g__Moraxella_A;s__Moraxella_A cinereus	96.47	0.95	N/A	N/A	N/A	N/A	N/A	d__Bacteria;p__Proteobacteria;c__Gammaproteobacteria;o__Pseudomonadales;f__Moraxellaceae;g__Moraxella_A;s__	ANI	topological placement and ANI have incongruent species assignments	GCA_014647715.1, s__Moraxella_A cinereus, 95.0, 96.47, 0.95; GCF_001553955.1, s__Moraxella_A osloensis, 95.0237, 95.96, 0.92; GCF_009867135.1, s__Moraxella_A sp002478835, 95.0237, 95.47, 0.88; GCF_001591265.1, s__Moraxella_A atlantae, 95.0, 79.46, 0.27; GCF_000320365.1, s__Moraxella_A macacae, 95.0, 78.71, 0.22; GCF_000379845.1, s__Moraxella_A boevrei, 95.0, 78.57, 0.29	63.89	11	N/A	N/A	SL310980	Subway	Prince Edward	22.3251	114.168	Underground	Subway air	Air	Air	NA	NA	NA	11/07 2017	Indoor	NA	NA	NA	NA
SL310981_bin.1	50.1567	1.72414	0.441392	1238643	479	2591	d__Bacteria	Proteobacteria	Gammaproteobacteria	o__Pseudomonadales	f__Moraxellaceae	g__Moraxella_A	s__Moraxella_A cinereus	GCA_014647715.1	95	d__Bacteria;p__Proteobacteria;c__Gammaproteobacteria;o__Pseudomonadales;f__Moraxellaceae;g__Moraxella_A;s__Moraxella_A cinereus	96.23	0.95	N/A	N/A	N/A	N/A	N/A	d__Bacteria;p__Proteobacteria;c__Gammaproteobacteria;o__Pseudomonadales;f__Moraxellaceae;g__Moraxella_A;s__	ANI	topological placement and ANI have incongruent species assignments	GCA_014647715.1, s__Moraxella_A cinereus, 95.0, 96.23, 0.95; GCF_009867135.1, s__Moraxella_A sp002478835, 95.0237, 95.75, 0.91; GCF_001553955.1, s__Moraxella_A osloensis, 95.0237, 95.59, 0.94; GCF_000379845.1, s__Moraxella_A boevrei, 95.0, 77.22, 0.23; GCF_000320365.1, s__Moraxella_A macacae, 95.0, 77.12, 0.17; GCF_001591265.1, s__Moraxella_A atlantae, 95.0, 76.58, 0.24	41.41	11	N/A	N/A	SL310981	Subway	Sham Shui Po	22.3313	114.162	Underground	Subway air	Air	Air	NA	NA	NA	11/07 2017	Indoor	NA	NA	NA	NA
SL310981_bin.2	50.4276	5.06736	0.694405	1980027	1180	1697	d__Bacteria	Actinobacteriota	Actinomycetia	o__Actinomycetales	f__Micrococcaceae	g__Kocuria	s__Kocuria marina	GCA_014652975.1	95.811	d__Bacteria;p__Actinobacteriota;c__Actinomycetia;o__Actinomycetales;f__Micrococcaceae;g__Kocuria;s__Kocuria marina	97.84	0.73	GCA_014652975.1	95.811	d__Bacteria;p__Actinobacteriota;c__Actinomycetia;o__Actinomycetales;f__Micrococcaceae;g__Kocuria;s__Kocuria marina	97.84	0.73	d__Bacteria;p__Actinobacteriota;c__Actinomycetia;o__Actinomycetales;f__Micrococcaceae;g__Kocuria;s__	taxonomic classification defined by topology and ANI	topological placement and ANI have congruent species assignments	GCF_000786655.1, s__Kocuria marina_A, 95.811, 95.66, 0.75; GCF_000010285.1, s__Kocuria rhizophila_A, 95.0, 84.53, 0.63; GCF_007681555.1, s__Kocuria salsicia, 95.0, 84.12, 0.7; GCF_003226895.2, s__Kocuria sp003226895, 95.0, 83.78, 0.68; GCF_006539885.1, s__Kocuria varians, 95.0, 83.53, 0.66; GCF_003667225.1, s__Kocuria rhizophila, 95.0, 83.02, 0.66; GCF_003687455.1, s__Kocuria tytonicola, 95.0, 82…	35.93	11	N/A	N/A	SL310981	Subway	Sham Shui Po	22.3313	114.162	Underground	Subway air	Air	Air	NA	NA	NA	11/07 2017	Indoor	NA	NA	NA	NA
SL310982_bin.1	84.2144	4.02268	0.736891	2112787	593	4077	d__Bacteria	Actinobacteriota	Actinomycetia	o__Actinomycetales	f__Micrococcaceae	g__Micrococcus	s__Micrococcus luteus	GCF_000023205.1	95	d__Bacteria;p__Actinobacteriota;c__Actinomycetia;o__Actinomycetales;f__Micrococcaceae;g__Micrococcus;s__Micrococcus luteus	97.28	0.91	GCF_000023205.1	95	d__Bacteria;p__Actinobacteriota;c__Actinomycetia;o__Actinomycetales;f__Micrococcaceae;g__Micrococcus;s__Micrococcus luteus	97.28	0.91	d__Bacteria;p__Actinobacteriota;c__Actinomycetia;o__Actinomycetales;f__Micrococcaceae;g__Micrococcus;s__	taxonomic classification defined by topology and ANI	topological placement and ANI have congruent species assignments	GCF_014205115.1, s__Micrococcus endophyticus, 95.0, 89.06, 0.89; GCF_014204815.1, s__Micrococcus flavus, 95.0, 84.68, 0.84; GCF_001570885.1, s__Micrococcus lylae, 95.0, 83.19, 0.75; GCF_014205175.1, s__Micrococcus cohnii, 95.0, 81.37, 0.66	83.4	11	N/A	N/A	SL310982	Subway	Cheung Sha Wan	22.3358	114.156	Underground	Subway air	Air	Air	NA	NA	NA	11/07 2017	Indoor	NA	NA	NA	NA
SL310982_bin.3	78.8913	4.1986	0.441663	1890359	1037	1870	d__Bacteria	Proteobacteria	Gammaproteobacteria	o__Pseudomonadales	f__Moraxellaceae	g__Moraxella_A	s__Moraxella_A cinereus	GCA_014647715.1	95	d__Bacteria;p__Proteobacteria;c__Gammaproteobacteria;o__Pseudomonadales;f__Moraxellaceae;g__Moraxella_A;s__Moraxella_A cinereus	96.73	0.97	N/A	N/A	N/A	N/A	N/A	d__Bacteria;p__Proteobacteria;c__Gammaproteobacteria;o__Pseudomonadales;f__Moraxellaceae;g__Moraxella_A;s__	ANI	topological placement and ANI have incongruent species assignments	GCA_014647715.1, s__Moraxella_A cinereus, 95.0, 96.73, 0.97; GCF_001553955.1, s__Moraxella_A osloensis, 95.0237, 95.77, 0.95; GCF_009867135.1, s__Moraxella_A sp002478835, 95.0237, 95.49, 0.91; GCF_001591265.1, s__Moraxella_A atlantae, 95.0, 82.24, 0.26; GCF_000320365.1, s__Moraxella_A macacae, 95.0, 79.07, 0.19; GCF_000379845.1, s__Moraxella_A boevrei, 95.0, 78.95, 0.28	65.54	11	N/A	N/A	SL310982	Subway	Cheung Sha Wan	22.3358	114.156	Underground	Subway air	Air	Air	NA	NA	NA	11/07 2017	Indoor	NA	NA	NA	NA
SL310983_bin.1	64.5434	0.893997	0.442845	1328759	499	2685	d__Bacteria	Proteobacteria	Gammaproteobacteria	o__Pseudomonadales	f__Moraxellaceae	g__Moraxella_A	s__Moraxella_A cinereus	GCA_014647715.1	95	d__Bacteria;p__Proteobacteria;c__Gammaproteobacteria;o__Pseudomonadales;f__Moraxellaceae;g__Moraxella_A;s__Moraxella_A cinereus	96.57	0.96	N/A	N/A	N/A	N/A	N/A	d__Bacteria;p__Proteobacteria;c__Gammaproteobacteria;o__Pseudomonadales;f__Moraxellaceae;g__Moraxella_A;s__	ANI	topological placement and ANI have incongruent species assignments	GCA_014647715.1, s__Moraxella_A cinereus, 95.0, 96.57, 0.96; GCF_001553955.1, s__Moraxella_A osloensis, 95.0237, 95.37, 0.94; GCF_009867135.1, s__Moraxella_A sp002478835, 95.0237, 95.17, 0.9; GCF_001591265.1, s__Moraxella_A atlantae, 95.0, 79.28, 0.29; GCF_000379845.1, s__Moraxella_A boevrei, 95.0, 77.54, 0.24; GCF_000320365.1, s__Moraxella_A macacae, 95.0, 76.72, 0.16	50.53	11	N/A	N/A	SL310983	Subway	Lai King	22.3487	114.126	Underground	Subway air	Air	Air	NA	NA	NA	11/07 2017	Indoor	NA	NA	NA	NA
SL310983_bin.2	52.5862	3.44828	0.704651	1931597	470	4978	d__Bacteria	Proteobacteria	Alphaproteobacteria	o__Rhodobacterales	f__Rhodobacteraceae	g__Paracoccus	s__Paracoccus marinus	GCF_007018965.1	95	d__Bacteria;p__Proteobacteria;c__Alphaproteobacteria;o__Rhodobacterales;f__Rhodobacteraceae;g__Paracoccus;s__Paracoccus marinus	97	0.98	GCF_007018965.1	95	d__Bacteria;p__Proteobacteria;c__Alphaproteobacteria;o__Rhodobacterales;f__Rhodobacteraceae;g__Paracoccus;s__Paracoccus marinus	97	0.98	d__Bacteria;p__Proteobacteria;c__Alphaproteobacteria;o__Rhodobacterales;f__Rhodobacteraceae;g__Paracoccus;s__	taxonomic classification defined by topology and ANI	topological placement and ANI have congruent species assignments	GCF_004923205.2, s__Paracoccus aeridis, 95.0, 87.77, 0.91; GCF_004522155.1, s__Paracoccus luteus, 95.0, 81.88, 0.74; GCF_002287065.1, s__Paracoccus salipaludis, 95.0, 81.76, 0.7; GCF_000763805.1, s__Paracoccus sphaerophysae, 95.0, 81.47, 0.68; GCF_003286075.1, s__Paracoccus endophyticus, 95.0, 81.31, 0.72; GCF_900102885.1, s__Paracoccus chinensis, 95.0, 81.22, 0.68; GCF_900106665.1, s__Paracoccus…	43.95	11	N/A	N/A	SL310983	Subway	Lai King	22.3487	114.126	Underground	Subway air	Air	Air	NA	NA	NA	11/07 2017	Indoor	NA	NA	NA	NA
SL310983_bin.3	78.8401	2.71407	0.735365	1861497	592	3480	d__Bacteria	Actinobacteriota	Actinomycetia	o__Actinomycetales	f__Micrococcaceae	g__Micrococcus	s__Micrococcus luteus	GCF_000023205.1	95	d__Bacteria;p__Actinobacteriota;c__Actinomycetia;o__Actinomycetales;f__Micrococcaceae;g__Micrococcus;s__Micrococcus luteus	97.22	0.96	GCF_000023205.1	95	d__Bacteria;p__Actinobacteriota;c__Actinomycetia;o__Actinomycetales;f__Micrococcaceae;g__Micrococcus;s__Micrococcus luteus	97.22	0.96	d__Bacteria;p__Actinobacteriota;c__Actinomycetia;o__Actinomycetales;f__Micrococcaceae;g__Micrococcus;s__	taxonomic classification defined by topology and ANI	topological placement and ANI have congruent species assignments	GCF_014205115.1, s__Micrococcus endophyticus, 95.0, 89.41, 0.94; GCF_014204815.1, s__Micrococcus flavus, 95.0, 84.15, 0.9; GCF_001570885.1, s__Micrococcus lylae, 95.0, 83.15, 0.81; GCF_014205175.1, s__Micrococcus cohnii, 95.0, 81.08, 0.71	77.41	11	N/A	N/A	SL310983	Subway	Lai King	22.3487	114.126	Underground	Subway air	Air	Air	NA	NA	NA	11/07 2017	Indoor	NA	NA	NA	NA
SL310983_bin.4	51.3323	2.58621	0.685873	2070368	532	5221	d__Bacteria	Proteobacteria	Alphaproteobacteria	o__Rhodobacterales	f__Rhodobacteraceae	g__Paracoccus	s__Paracoccus salipaludis	GCF_002287065.1	95	d__Bacteria;p__Proteobacteria;c__Alphaproteobacteria;o__Rhodobacterales;f__Rhodobacteraceae;g__Paracoccus;s__Paracoccus salipaludis	98.84	0.97	GCF_002287065.1	95	d__Bacteria;p__Proteobacteria;c__Alphaproteobacteria;o__Rhodobacterales;f__Rhodobacteraceae;g__Paracoccus;s__Paracoccus salipaludis	98.84	0.97	d__Bacteria;p__Proteobacteria;c__Alphaproteobacteria;o__Rhodobacterales;f__Rhodobacteraceae;g__Paracoccus;s__	taxonomic classification defined by topology and ANI	topological placement and ANI have congruent species assignments	GCF_900102885.1, s__Paracoccus chinensis, 95.0, 91.54, 0.86; GCF_014164625.1, s__Paracoccus sp014164625, 95.0, 87.59, 0.77; GCF_000763805.1, s__Paracoccus sphaerophysae, 95.0, 84.08, 0.72; GCF_900142875.1, s__Paracoccus solventivorans, 95.0, 83.84, 0.72; GCF_900106665.1, s__Paracoccus sanguinis, 95.0, 83.58, 0.76; GCF_003286075.1, s__Paracoccus endophyticus, 95.0, 83.51, 0.75; GCF_004522155.1, s_…	39.47	11	N/A	N/A	SL310983	Subway	Lai King	22.3487	114.126	Underground	Subway air	Air	Air	NA	NA	NA	11/07 2017	Indoor	NA	NA	NA	NA
SL310984_bin.2	57.9292	0.332569	0.735368	1427970	279	5452	d__Bacteria	Actinobacteriota	Actinomycetia	o__Actinomycetales	f__Micrococcaceae	g__Micrococcus	s__Micrococcus luteus	GCF_000023205.1	95	d__Bacteria;p__Actinobacteriota;c__Actinomycetia;o__Actinomycetales;f__Micrococcaceae;g__Micrococcus;s__Micrococcus luteus	97.51	0.94	GCF_000023205.1	95	d__Bacteria;p__Actinobacteriota;c__Actinomycetia;o__Actinomycetales;f__Micrococcaceae;g__Micrococcus;s__Micrococcus luteus	97.51	0.94	d__Bacteria;p__Actinobacteriota;c__Actinomycetia;o__Actinomycetales;f__Micrococcaceae;g__Micrococcus;s__	taxonomic classification defined by topology and ANI	topological placement and ANI have congruent species assignments	GCF_014205115.1, s__Micrococcus endophyticus, 95.0, 89.42, 0.91; GCF_014204815.1, s__Micrococcus flavus, 95.0, 84.51, 0.86; GCF_001570885.1, s__Micrococcus lylae, 95.0, 83.0, 0.77; GCF_014205175.1, s__Micrococcus cohnii, 95.0, 81.4, 0.66	61.9	11	N/A	N/A	SL310984	Subway	Tsing Yi	22.3592	114.107	Underground	Subway air	Air	Air	NA	NA	NA	11/07 2017	Indoor	NA	NA	NA	NA
SL310984_bin.3	62.0211	1.32503	0.439684	1454656	543	2714	d__Bacteria	Proteobacteria	Gammaproteobacteria	o__Pseudomonadales	f__Moraxellaceae	g__Moraxella_A	s__Moraxella_A cinereus	GCA_014647715.1	95	d__Bacteria;p__Proteobacteria;c__Gammaproteobacteria;o__Pseudomonadales;f__Moraxellaceae;g__Moraxella_A;s__Moraxella_A cinereus	96.46	0.94	N/A	N/A	N/A	N/A	N/A	d__Bacteria;p__Proteobacteria;c__Gammaproteobacteria;o__Pseudomonadales;f__Moraxellaceae;g__Moraxella_A;s__	ANI	topological placement and ANI have incongruent species assignments	GCA_014647715.1, s__Moraxella_A cinereus, 95.0, 96.46, 0.94; GCF_001553955.1, s__Moraxella_A osloensis, 95.0237, 95.66, 0.9; GCF_009867135.1, s__Moraxella_A sp002478835, 95.0237, 95.0, 0.85; GCF_001591265.1, s__Moraxella_A atlantae, 95.0, 79.49, 0.29; GCF_000379845.1, s__Moraxella_A boevrei, 95.0, 77.44, 0.22; GCF_000320365.1, s__Moraxella_A macacae, 95.0, 76.91, 0.19	48.52	11	N/A	N/A	SL310984	Subway	Tsing Yi	22.3592	114.107	Underground	Subway air	Air	Air	NA	NA	NA	11/07 2017	Indoor	NA	NA	NA	NA
SL310984_bin.4	80.9971	4.13636	0.694375	2652434	544	5820	d__Bacteria	Proteobacteria	Alphaproteobacteria	o__Rhodobacterales	f__Rhodobacteraceae	g__Paracoccus	s__Paracoccus salipaludis	GCF_002287065.1	95	d__Bacteria;p__Proteobacteria;c__Alphaproteobacteria;o__Rhodobacterales;f__Rhodobacteraceae;g__Paracoccus;s__Paracoccus salipaludis	98.87	0.96	GCF_002287065.1	95	d__Bacteria;p__Proteobacteria;c__Alphaproteobacteria;o__Rhodobacterales;f__Rhodobacteraceae;g__Paracoccus;s__Paracoccus salipaludis	98.87	0.96	d__Bacteria;p__Proteobacteria;c__Alphaproteobacteria;o__Rhodobacterales;f__Rhodobacteraceae;g__Paracoccus;s__	taxonomic classification defined by topology and ANI	topological placement and ANI have congruent species assignments	GCF_900102885.1, s__Paracoccus chinensis, 95.0, 91.36, 0.86; GCF_014164625.1, s__Paracoccus sp014164625, 95.0, 87.7, 0.75; GCF_900142875.1, s__Paracoccus solventivorans, 95.0, 83.92, 0.69; GCF_000763805.1, s__Paracoccus sphaerophysae, 95.0, 83.91, 0.72; GCF_900106665.1, s__Paracoccus sanguinis, 95.0, 83.69, 0.74; GCF_004522155.1, s__Paracoccus luteus, 95.0, 83.67, 0.69; GCF_003286075.1, s__Paraco…	74.39	11	N/A	N/A	SL310984	Subway	Tsing Yi	22.3592	114.107	Underground	Subway air	Air	Air	NA	NA	NA	11/07 2017	Indoor	NA	NA	NA	NA
SL310984_bin.6	52.5862	0	0.70745	1994507	572	3952	d__Bacteria	Proteobacteria	Alphaproteobacteria	o__Rhodobacterales	f__Rhodobacteraceae	g__Paracoccus	s__Paracoccus marinus	GCF_007018965.1	95	d__Bacteria;p__Proteobacteria;c__Alphaproteobacteria;o__Rhodobacterales;f__Rhodobacteraceae;g__Paracoccus;s__Paracoccus marinus	97.08	0.99	GCF_007018965.1	95	d__Bacteria;p__Proteobacteria;c__Alphaproteobacteria;o__Rhodobacterales;f__Rhodobacteraceae;g__Paracoccus;s__Paracoccus marinus	97.08	0.99	d__Bacteria;p__Proteobacteria;c__Alphaproteobacteria;o__Rhodobacterales;f__Rhodobacteraceae;g__Paracoccus;s__	taxonomic classification defined by topology and ANI	topological placement and ANI have congruent species assignments	GCF_004923205.2, s__Paracoccus aeridis, 95.0, 87.57, 0.89; GCF_004522155.1, s__Paracoccus luteus, 95.0, 81.58, 0.74; GCF_000763805.1, s__Paracoccus sphaerophysae, 95.0, 81.39, 0.7; GCF_003286075.1, s__Paracoccus endophyticus, 95.0, 81.38, 0.72; GCF_900106665.1, s__Paracoccus sanguinis, 95.0, 81.29, 0.74; GCF_002287065.1, s__Paracoccus salipaludis, 95.0, 81.17, 0.69; GCF_900102885.1, s__Paracoccus…	39.05	11	N/A	N/A	SL310984	Subway	Tsing Yi	22.3592	114.107	Underground	Subway air	Air	Air	NA	NA	NA	11/07 2017	Indoor	NA	NA	NA	NA
SL310985_bin.1	78.4483	0	0.738747	2100195	547	4786	d__Bacteria	Actinobacteriota	Actinomycetia	o__Actinomycetales	f__Micrococcaceae	g__Micrococcus	s__Micrococcus luteus	GCF_000023205.1	95	d__Bacteria;p__Actinobacteriota;c__Actinomycetia;o__Actinomycetales;f__Micrococcaceae;g__Micrococcus;s__Micrococcus luteus	97.53	0.94	GCF_000023205.1	95	d__Bacteria;p__Actinobacteriota;c__Actinomycetia;o__Actinomycetales;f__Micrococcaceae;g__Micrococcus;s__Micrococcus luteus	97.53	0.94	d__Bacteria;p__Actinobacteriota;c__Actinomycetia;o__Actinomycetales;f__Micrococcaceae;g__Micrococcus;s__	taxonomic classification defined by topology and ANI	topological placement and ANI have congruent species assignments	GCF_014205115.1, s__Micrococcus endophyticus, 95.0, 89.41, 0.94; GCF_014204815.1, s__Micrococcus flavus, 95.0, 84.7, 0.87; GCF_001570885.1, s__Micrococcus lylae, 95.0, 82.96, 0.79; GCF_014205175.1, s__Micrococcus cohnii, 95.0, 81.35, 0.65	70.24	11	N/A	N/A	SL310985	Subway	Yau Tong	22.2987	114.237	Underground	Subway air	Air	Air	NA	NA	NA	12/07 2017	Indoor	NA	NA	NA	NA
SL310985_bin.2	57.6803	6.03448	0.441909	1400491	550	2587	d__Bacteria	Proteobacteria	Gammaproteobacteria	o__Pseudomonadales	f__Moraxellaceae	g__Moraxella_A	s__Moraxella_A cinereus	GCA_014647715.1	95	d__Bacteria;p__Proteobacteria;c__Gammaproteobacteria;o__Pseudomonadales;f__Moraxellaceae;g__Moraxella_A;s__Moraxella_A cinereus	96.02	0.92	GCF_009867135.1	95.0237	d__Bacteria;p__Proteobacteria;c__Gammaproteobacteria;o__Pseudomonadales;f__Moraxellaceae;g__Moraxella_A;s__Moraxella_A sp002478835	94.56	0.89	d__Bacteria;p__Proteobacteria;c__Gammaproteobacteria;o__Pseudomonadales;f__Moraxellaceae;g__Moraxella_A;s__	ANI	topological placement and ANI have incongruent species assignments	GCF_001553955.1, s__Moraxella_A osloensis, 95.0237, 95.08, 0.92; GCF_000379845.1, s__Moraxella_A boevrei, 95.0, 77.33, 0.23; GCF_001591265.1, s__Moraxella_A atlantae, 95.0, 77.31, 0.21; GCF_000320365.1, s__Moraxella_A macacae, 95.0, 76.88, 0.13	38.06	11	N/A	N/A	SL310985	Subway	Yau Tong	22.2987	114.237	Underground	Subway air	Air	Air	NA	NA	NA	12/07 2017	Indoor	NA	NA	NA	NA
SL310985_bin.3	61.7968	4.75758	0.703795	1810418	487	4121	d__Bacteria	Proteobacteria	Alphaproteobacteria	o__Rhodobacterales	f__Rhodobacteraceae	g__Paracoccus	s__Paracoccus marinus	GCF_007018965.1	95	d__Bacteria;p__Proteobacteria;c__Alphaproteobacteria;o__Rhodobacterales;f__Rhodobacteraceae;g__Paracoccus;s__Paracoccus marinus	96.98	0.99	GCF_007018965.1	95	d__Bacteria;p__Proteobacteria;c__Alphaproteobacteria;o__Rhodobacterales;f__Rhodobacteraceae;g__Paracoccus;s__Paracoccus marinus	96.98	0.99	d__Bacteria;p__Proteobacteria;c__Alphaproteobacteria;o__Rhodobacterales;f__Rhodobacteraceae;g__Paracoccus;s__	taxonomic classification defined by topology and ANI	topological placement and ANI have congruent species assignments	GCF_004923205.2, s__Paracoccus aeridis, 95.0, 87.6, 0.9; GCF_002287065.1, s__Paracoccus salipaludis, 95.0, 82.0, 0.69; GCF_004522155.1, s__Paracoccus luteus, 95.0, 81.78, 0.73; GCF_900102885.1, s__Paracoccus chinensis, 95.0, 81.45, 0.69; GCF_003286075.1, s__Paracoccus endophyticus, 95.0, 81.19, 0.72; GCF_014164625.1, s__Paracoccus sp014164625, 95.0, 81.08, 0.66; GCF_000763805.1, s__Paracoccus sph…	45.78	11	N/A	N/A	SL310985	Subway	Yau Tong	22.2987	114.237	Underground	Subway air	Air	Air	NA	NA	NA	12/07 2017	Indoor	NA	NA	NA	NA
SL310985_bin.4	53.9185	0	0.705083	1927391	571	3777	d__Bacteria	Proteobacteria	Alphaproteobacteria	o__Rhodobacterales	f__Rhodobacteraceae	g__Paracoccus	s__Paracoccus salipaludis	GCF_002287065.1	95	d__Bacteria;p__Proteobacteria;c__Alphaproteobacteria;o__Rhodobacterales;f__Rhodobacteraceae;g__Paracoccus;s__Paracoccus salipaludis	98.97	0.97	GCF_002287065.1	95	d__Bacteria;p__Proteobacteria;c__Alphaproteobacteria;o__Rhodobacterales;f__Rhodobacteraceae;g__Paracoccus;s__Paracoccus salipaludis	98.97	0.97	d__Bacteria;p__Proteobacteria;c__Alphaproteobacteria;o__Rhodobacterales;f__Rhodobacteraceae;g__Paracoccus;s__	taxonomic classification defined by topology and ANI	topological placement and ANI have congruent species assignments	GCF_900102885.1, s__Paracoccus chinensis, 95.0, 91.16, 0.91; GCF_014164625.1, s__Paracoccus sp014164625, 95.0, 86.85, 0.82; GCF_900142875.1, s__Paracoccus solventivorans, 95.0, 83.15, 0.75; GCF_000763805.1, s__Paracoccus sphaerophysae, 95.0, 83.04, 0.78; GCF_900106665.1, s__Paracoccus sanguinis, 95.0, 82.68, 0.79; GCF_004522155.1, s__Paracoccus luteus, 95.0, 82.5, 0.76; GCF_003286075.1, s__Paraco…	44.45	11	N/A	N/A	SL310985	Subway	Yau Tong	22.2987	114.237	Underground	Subway air	Air	Air	NA	NA	NA	12/07 2017	Indoor	NA	NA	NA	NA
SL310986_bin.1	86.7251	3.519	0.739378	2102160	554	4343	d__Bacteria	Actinobacteriota	Actinomycetia	o__Actinomycetales	f__Micrococcaceae	g__Micrococcus	s__Micrococcus luteus	GCF_000023205.1	95	d__Bacteria;p__Actinobacteriota;c__Actinomycetia;o__Actinomycetales;f__Micrococcaceae;g__Micrococcus;s__Micrococcus luteus	97.45	0.95	GCF_000023205.1	95	d__Bacteria;p__Actinobacteriota;c__Actinomycetia;o__Actinomycetales;f__Micrococcaceae;g__Micrococcus;s__Micrococcus luteus	97.45	0.95	d__Bacteria;p__Actinobacteriota;c__Actinomycetia;o__Actinomycetales;f__Micrococcaceae;g__Micrococcus;s__	taxonomic classification defined by topology and ANI	topological placement and ANI have congruent species assignments	GCF_014205115.1, s__Micrococcus endophyticus, 95.0, 89.6, 0.92; GCF_014204815.1, s__Micrococcus flavus, 95.0, 84.59, 0.89; GCF_001570885.1, s__Micrococcus lylae, 95.0, 82.96, 0.79; GCF_014205175.1, s__Micrococcus cohnii, 95.0, 81.43, 0.7	80.54	11	N/A	N/A	SL310986	Subway	Quarry Bay	22.2884	114.21	Underground	Subway air	Air	Air	NA	NA	NA	12/07 2017	Indoor	NA	NA	NA	NA
SL310986_bin.2	60.6282	2.57423	0.440675	1224342	781	1566	d__Bacteria	Proteobacteria	Gammaproteobacteria	o__Pseudomonadales	f__Moraxellaceae	g__Moraxella_A	s__Moraxella_A cinereus	GCA_014647715.1	95	d__Bacteria;p__Proteobacteria;c__Gammaproteobacteria;o__Pseudomonadales;f__Moraxellaceae;g__Moraxella_A;s__Moraxella_A cinereus	96.5	0.94	GCA_014647715.1	95	d__Bacteria;p__Proteobacteria;c__Gammaproteobacteria;o__Pseudomonadales;f__Moraxellaceae;g__Moraxella_A;s__Moraxella_A cinereus	96.5	0.94	d__Bacteria;p__Proteobacteria;c__Gammaproteobacteria;o__Pseudomonadales;f__Moraxellaceae;g__Moraxella_A;s__	taxonomic classification defined by topology and ANI	topological placement and ANI have congruent species assignments	GCF_001553955.1, s__Moraxella_A osloensis, 95.0237, 96.23, 0.94; GCF_009867135.1, s__Moraxella_A sp002478835, 95.0237, 95.27, 0.88; GCF_001591265.1, s__Moraxella_A atlantae, 95.0, 81.53, 0.25; GCF_000379845.1, s__Moraxella_A boevrei, 95.0, 77.68, 0.28; GCF_000320365.1, s__Moraxella_A macacae, 95.0, 76.65, 0.25	56.82	11	N/A	N/A	SL310986	Subway	Quarry Bay	22.2884	114.21	Underground	Subway air	Air	Air	NA	NA	NA	12/07 2017	Indoor	NA	NA	NA	NA
SL310987_bin.2	57.5591	0.498883	0.441421	1518208	902	1703	d__Bacteria	Proteobacteria	Gammaproteobacteria	o__Pseudomonadales	f__Moraxellaceae	g__Moraxella_A	s__Moraxella_A cinereus	GCA_014647715.1	95	d__Bacteria;p__Proteobacteria;c__Gammaproteobacteria;o__Pseudomonadales;f__Moraxellaceae;g__Moraxella_A;s__Moraxella_A cinereus	96.25	0.92	GCA_014647715.1	95	d__Bacteria;p__Proteobacteria;c__Gammaproteobacteria;o__Pseudomonadales;f__Moraxellaceae;g__Moraxella_A;s__Moraxella_A cinereus	96.25	0.92	d__Bacteria;p__Proteobacteria;c__Gammaproteobacteria;o__Pseudomonadales;f__Moraxellaceae;g__Moraxella_A;s__	taxonomic classification defined by topology and ANI	topological placement and ANI have congruent species assignments	GCF_009867135.1, s__Moraxella_A sp002478835, 95.0237, 95.54, 0.83; GCF_001553955.1, s__Moraxella_A osloensis, 95.0237, 94.74, 0.88; GCF_001591265.1, s__Moraxella_A atlantae, 95.0, 79.82, 0.24; GCF_000320365.1, s__Moraxella_A macacae, 95.0, 79.51, 0.1; GCF_000379845.1, s__Moraxella_A boevrei, 95.0, 78.23, 0.19	50.31	11	N/A	N/A	SL310987	Subway	North Point	22.2914	114.2	Underground	Subway air	Air	Air	NA	NA	NA	12/07 2017	Indoor	NA	NA	NA	NA
SL310987_bin.3	65.7569	4.63303	0.739024	1542136	911	1703	d__Bacteria	Actinobacteriota	Actinomycetia	o__Actinomycetales	f__Micrococcaceae	g__Micrococcus	s__Micrococcus luteus	GCF_000023205.1	95	d__Bacteria;p__Actinobacteriota;c__Actinomycetia;o__Actinomycetales;f__Micrococcaceae;g__Micrococcus;s__Micrococcus luteus	97.75	0.98	GCF_000023205.1	95	d__Bacteria;p__Actinobacteriota;c__Actinomycetia;o__Actinomycetales;f__Micrococcaceae;g__Micrococcus;s__Micrococcus luteus	97.75	0.98	d__Bacteria;p__Actinobacteriota;c__Actinomycetia;o__Actinomycetales;f__Micrococcaceae;g__Micrococcus;s__	taxonomic classification defined by topology and ANI	topological placement and ANI have congruent species assignments	GCF_014205115.1, s__Micrococcus endophyticus, 95.0, 88.29, 0.98; GCF_014204815.1, s__Micrococcus flavus, 95.0, 83.1, 0.91; GCF_001570885.1, s__Micrococcus lylae, 95.0, 81.26, 0.86; GCF_014205175.1, s__Micrococcus cohnii, 95.0, 79.45, 0.65	47.11	11	N/A	N/A	SL310987	Subway	North Point	22.2914	114.2	Underground	Subway air	Air	Air	NA	NA	NA	12/07 2017	Indoor	NA	NA	NA	NA
SL310988_bin.1	84.9426	7.64452	0.700082	2576387	668	4312	d__Bacteria	Proteobacteria	Alphaproteobacteria	o__Rhodobacterales	f__Rhodobacteraceae	g__Paracoccus	s__Paracoccus marinus	GCF_007018965.1	95	d__Bacteria;p__Proteobacteria;c__Alphaproteobacteria;o__Rhodobacterales;f__Rhodobacteraceae;g__Paracoccus;s__Paracoccus marinus	96.95	0.97	GCF_007018965.1	95	d__Bacteria;p__Proteobacteria;c__Alphaproteobacteria;o__Rhodobacterales;f__Rhodobacteraceae;g__Paracoccus;s__Paracoccus marinus	96.95	0.97	d__Bacteria;p__Proteobacteria;c__Alphaproteobacteria;o__Rhodobacterales;f__Rhodobacteraceae;g__Paracoccus;s__	taxonomic classification defined by topology and ANI	topological placement and ANI have congruent species assignments	GCF_004923205.2, s__Paracoccus aeridis, 95.0, 87.93, 0.88; GCF_004522155.1, s__Paracoccus luteus, 95.0, 82.36, 0.74; GCF_000763805.1, s__Paracoccus sphaerophysae, 95.0, 82.31, 0.69; GCF_002287065.1, s__Paracoccus salipaludis, 95.0, 82.2, 0.71; GCF_003286075.1, s__Paracoccus endophyticus, 95.0, 81.84, 0.71; GCF_900106665.1, s__Paracoccus sanguinis, 95.0, 81.79, 0.72; GCF_900102885.1, s__Paracoccus…	61.92	11	N/A	Genome has more than 10.8% of markers with multiple hits	SL310988	Subway	Fortress Hill	22.2885	114.194	Underground	Subway air	Air	Air	NA	NA	NA	12/07 2017	Indoor	NA	NA	NA	NA
SL310988_bin.2	70.8254	4.1507	0.4416	1623178	923	1779	d__Bacteria	Proteobacteria	Gammaproteobacteria	o__Pseudomonadales	f__Moraxellaceae	g__Moraxella_A	s__Moraxella_A cinereus	GCA_014647715.1	95	d__Bacteria;p__Proteobacteria;c__Gammaproteobacteria;o__Pseudomonadales;f__Moraxellaceae;g__Moraxella_A;s__Moraxella_A cinereus	96.61	0.98	GCA_014647715.1	95	d__Bacteria;p__Proteobacteria;c__Gammaproteobacteria;o__Pseudomonadales;f__Moraxellaceae;g__Moraxella_A;s__Moraxella_A cinereus	96.61	0.98	d__Bacteria;p__Proteobacteria;c__Gammaproteobacteria;o__Pseudomonadales;f__Moraxellaceae;g__Moraxella_A;s__	taxonomic classification defined by topology and ANI	topological placement and ANI have congruent species assignments	GCF_001553955.1, s__Moraxella_A osloensis, 95.0237, 95.72, 0.98; GCF_009867135.1, s__Moraxella_A sp002478835, 95.0237, 95.58, 0.89; GCF_001591265.1, s__Moraxella_A atlantae, 95.0, 80.7, 0.26; GCF_000379845.1, s__Moraxella_A boevrei, 95.0, 79.93, 0.25; GCF_000320365.1, s__Moraxella_A macacae, 95.0, 79.16, 0.25	58.94	11	N/A	N/A	SL310988	Subway	Fortress Hill	22.2885	114.194	Underground	Subway air	Air	Air	NA	NA	NA	12/07 2017	Indoor	NA	NA	NA	NA
SL310988_bin.3	70.5516	5.43687	0.695893	2581765	901	3044	d__Bacteria	Proteobacteria	Alphaproteobacteria	o__Rhodobacterales	f__Rhodobacteraceae	g__Paracoccus	s__Paracoccus salipaludis	GCF_002287065.1	95	d__Bacteria;p__Proteobacteria;c__Alphaproteobacteria;o__Rhodobacterales;f__Rhodobacteraceae;g__Paracoccus;s__Paracoccus salipaludis	98.5	0.94	GCF_002287065.1	95	d__Bacteria;p__Proteobacteria;c__Alphaproteobacteria;o__Rhodobacterales;f__Rhodobacteraceae;g__Paracoccus;s__Paracoccus salipaludis	98.5	0.94	d__Bacteria;p__Proteobacteria;c__Alphaproteobacteria;o__Rhodobacterales;f__Rhodobacteraceae;g__Paracoccus;s__	taxonomic classification defined by topology and ANI	topological placement and ANI have congruent species assignments	GCF_900102885.1, s__Paracoccus chinensis, 95.0, 90.8, 0.87; GCF_014164625.1, s__Paracoccus sp014164625, 95.0, 86.76, 0.78; GCF_000763805.1, s__Paracoccus sphaerophysae, 95.0, 83.16, 0.71; GCF_900142875.1, s__Paracoccus solventivorans, 95.0, 83.15, 0.68; GCF_900106665.1, s__Paracoccus sanguinis, 95.0, 83.0, 0.72; GCF_004522155.1, s__Paracoccus luteus, 95.0, 82.92, 0.71; GCF_003286075.1, s__Paracoc…	50.13	11	N/A	N/A	SL310988	Subway	Fortress Hill	22.2885	114.194	Underground	Subway air	Air	Air	NA	NA	NA	12/07 2017	Indoor	NA	NA	NA	NA
SL310988_bin.4	54.9562	9.86486	0.692207	1937641	1342	1391	d__Bacteria	Actinobacteriota	Actinomycetia	o__Actinomycetales	f__Dermatophilaceae	g__Dermacoccus	s__	N/A	N/A	N/A	N/A	N/A	GCF_003515945.1	95	d__Bacteria;p__Actinobacteriota;c__Actinomycetia;o__Actinomycetales;f__Dermatophilaceae;g__Dermacoccus;s__Dermacoccus abyssi	94.04	0.78	d__Bacteria;p__Actinobacteriota;c__Actinomycetia;o__Actinomycetales;f__Dermatophilaceae;g__Dermacoccus;s__	taxonomic classification defined by topology and ANI	N/A	GCF_900447535.1, s__Dermacoccus nishinomiyaensis, 95.0, 94.04, 0.81	29.12	11	0.983694	Genome has more than 11.7% of markers with multiple hits	SL310988	Subway	Fortress Hill	22.2885	114.194	Underground	Subway air	Air	Air	NA	NA	NA	12/07 2017	Indoor	NA	NA	NA	NA
SL310988_bin.6	89.9164	4.216	0.737565	2138039	583	4296	d__Bacteria	Actinobacteriota	Actinomycetia	o__Actinomycetales	f__Micrococcaceae	g__Micrococcus	s__Micrococcus luteus	GCF_000023205.1	95	d__Bacteria;p__Actinobacteriota;c__Actinomycetia;o__Actinomycetales;f__Micrococcaceae;g__Micrococcus;s__Micrococcus luteus	97.19	0.95	GCF_000023205.1	95	d__Bacteria;p__Actinobacteriota;c__Actinomycetia;o__Actinomycetales;f__Micrococcaceae;g__Micrococcus;s__Micrococcus luteus	97.19	0.95	d__Bacteria;p__Actinobacteriota;c__Actinomycetia;o__Actinomycetales;f__Micrococcaceae;g__Micrococcus;s__	taxonomic classification defined by topology and ANI	topological placement and ANI have congruent species assignments	GCF_014205115.1, s__Micrococcus endophyticus, 95.0, 89.47, 0.93; GCF_014204815.1, s__Micrococcus flavus, 95.0, 84.74, 0.89; GCF_001570885.1, s__Micrococcus lylae, 95.0, 83.27, 0.75; GCF_014205175.1, s__Micrococcus cohnii, 95.0, 81.34, 0.69	86.72	11	N/A	N/A	SL310988	Subway	Fortress Hill	22.2885	114.194	Underground	Subway air	Air	Air	NA	NA	NA	12/07 2017	Indoor	NA	NA	NA	NA
SL310989_bin.2	75.3273	7.77458	0.441484	1858421	1001	1948	d__Bacteria	Proteobacteria	Gammaproteobacteria	o__Pseudomonadales	f__Moraxellaceae	g__Moraxella_A	s__Moraxella_A cinereus	GCA_014647715.1	95	d__Bacteria;p__Proteobacteria;c__Gammaproteobacteria;o__Pseudomonadales;f__Moraxellaceae;g__Moraxella_A;s__Moraxella_A cinereus	96.79	0.99	GCA_014647715.1	95	d__Bacteria;p__Proteobacteria;c__Gammaproteobacteria;o__Pseudomonadales;f__Moraxellaceae;g__Moraxella_A;s__Moraxella_A cinereus	96.79	0.99	d__Bacteria;p__Proteobacteria;c__Gammaproteobacteria;o__Pseudomonadales;f__Moraxellaceae;g__Moraxella_A;s__	taxonomic classification defined by topology and ANI	topological placement and ANI have congruent species assignments	GCF_001553955.1, s__Moraxella_A osloensis, 95.0237, 95.64, 0.9; GCF_009867135.1, s__Moraxella_A sp002478835, 95.0237, 95.28, 0.87; GCF_001591265.1, s__Moraxella_A atlantae, 95.0, 79.99, 0.3; GCF_000379845.1, s__Moraxella_A boevrei, 95.0, 79.55, 0.27; GCF_000320365.1, s__Moraxella_A macacae, 95.0, 78.78, 0.19	67.92	11	N/A	N/A	SL310989	Subway	Ocean Park	22.2491	114.175	Aboveground	Subway air	Air	Air	NA	NA	NA	12/07 2017	Outdoor	NA	NA	NA	NA
SL310989_bin.3	93.0827	2.60976	0.739402	2158427	536	4726	d__Bacteria	Actinobacteriota	Actinomycetia	o__Actinomycetales	f__Micrococcaceae	g__Micrococcus	s__Micrococcus luteus	GCF_000023205.1	95	d__Bacteria;p__Actinobacteriota;c__Actinomycetia;o__Actinomycetales;f__Micrococcaceae;g__Micrococcus;s__Micrococcus luteus	97.35	0.95	GCF_000023205.1	95	d__Bacteria;p__Actinobacteriota;c__Actinomycetia;o__Actinomycetales;f__Micrococcaceae;g__Micrococcus;s__Micrococcus luteus	97.35	0.95	d__Bacteria;p__Actinobacteriota;c__Actinomycetia;o__Actinomycetales;f__Micrococcaceae;g__Micrococcus;s__	taxonomic classification defined by topology and ANI	topological placement and ANI have congruent species assignments	GCF_014205115.1, s__Micrococcus endophyticus, 95.0, 89.45, 0.93; GCF_014204815.1, s__Micrococcus flavus, 95.0, 84.21, 0.87; GCF_001570885.1, s__Micrococcus lylae, 95.0, 82.78, 0.78; GCF_014205175.1, s__Micrococcus cohnii, 95.0, 81.17, 0.67	85.07	11	N/A	N/A	SL310989	Subway	Ocean Park	22.2491	114.175	Aboveground	Subway air	Air	Air	NA	NA	NA	12/07 2017	Outdoor	NA	NA	NA	NA
SL310989_bin.4	70.4156	5.08586	0.697384	2017048	439	5161	d__Bacteria	Proteobacteria	Alphaproteobacteria	o__Rhodobacterales	f__Rhodobacteraceae	g__Paracoccus	s__Paracoccus marinus	GCF_007018965.1	95	d__Bacteria;p__Proteobacteria;c__Alphaproteobacteria;o__Rhodobacterales;f__Rhodobacteraceae;g__Paracoccus;s__Paracoccus marinus	96.98	0.97	GCF_007018965.1	95	d__Bacteria;p__Proteobacteria;c__Alphaproteobacteria;o__Rhodobacterales;f__Rhodobacteraceae;g__Paracoccus;s__Paracoccus marinus	96.98	0.97	d__Bacteria;p__Proteobacteria;c__Alphaproteobacteria;o__Rhodobacterales;f__Rhodobacteraceae;g__Paracoccus;s__	taxonomic classification defined by topology and ANI	topological placement and ANI have congruent species assignments	GCF_004923205.2, s__Paracoccus aeridis, 95.0, 87.99, 0.88; GCF_002287065.1, s__Paracoccus salipaludis, 95.0, 82.28, 0.72; GCF_004522155.1, s__Paracoccus luteus, 95.0, 82.2, 0.76; GCF_000763805.1, s__Paracoccus sphaerophysae, 95.0, 82.02, 0.71; GCF_003286075.1, s__Paracoccus endophyticus, 95.0, 82.0, 0.72; GCF_900102885.1, s__Paracoccus chinensis, 95.0, 81.84, 0.71; GCF_900106665.1, s__Paracoccus …	55.93	11	N/A	N/A	SL310989	Subway	Ocean Park	22.2491	114.175	Aboveground	Subway air	Air	Air	NA	NA	NA	12/07 2017	Outdoor	NA	NA	NA	NA
SL310989_bin.5	67.3383	5.36364	0.697629	2493861	825	3246	d__Bacteria	Proteobacteria	Alphaproteobacteria	o__Rhodobacterales	f__Rhodobacteraceae	g__Paracoccus	s__Paracoccus salipaludis	GCF_002287065.1	95	d__Bacteria;p__Proteobacteria;c__Alphaproteobacteria;o__Rhodobacterales;f__Rhodobacteraceae;g__Paracoccus;s__Paracoccus salipaludis	98.81	0.93	GCF_002287065.1	95	d__Bacteria;p__Proteobacteria;c__Alphaproteobacteria;o__Rhodobacterales;f__Rhodobacteraceae;g__Paracoccus;s__Paracoccus salipaludis	98.81	0.93	d__Bacteria;p__Proteobacteria;c__Alphaproteobacteria;o__Rhodobacterales;f__Rhodobacteraceae;g__Paracoccus;s__	taxonomic classification defined by topology and ANI	topological placement and ANI have congruent species assignments	GCF_900102885.1, s__Paracoccus chinensis, 95.0, 90.68, 0.88; GCF_014164625.1, s__Paracoccus sp014164625, 95.0, 86.8, 0.77; GCF_000763805.1, s__Paracoccus sphaerophysae, 95.0, 83.09, 0.73; GCF_900142875.1, s__Paracoccus solventivorans, 95.0, 82.86, 0.69; GCF_004522155.1, s__Paracoccus luteus, 95.0, 82.54, 0.68; GCF_900106665.1, s__Paracoccus sanguinis, 95.0, 82.5, 0.74; GCF_003286075.1, s__Paracoc…	50.84	11	N/A	N/A	SL310989	Subway	Ocean Park	22.2491	114.175	Aboveground	Subway air	Air	Air	NA	NA	NA	12/07 2017	Outdoor	NA	NA	NA	NA
SL310990_bin.2	79.454	4.05492	0.440775	2048658	1095	1940	d__Bacteria	Proteobacteria	Gammaproteobacteria	o__Pseudomonadales	f__Moraxellaceae	g__Moraxella_A	s__Moraxella_A cinereus	GCA_014647715.1	95	d__Bacteria;p__Proteobacteria;c__Gammaproteobacteria;o__Pseudomonadales;f__Moraxellaceae;g__Moraxella_A;s__Moraxella_A cinereus	96.66	0.93	N/A	N/A	N/A	N/A	N/A	d__Bacteria;p__Proteobacteria;c__Gammaproteobacteria;o__Pseudomonadales;f__Moraxellaceae;g__Moraxella_A;s__	ANI	topological placement and ANI have incongruent species assignments	GCA_014647715.1, s__Moraxella_A cinereus, 95.0, 96.66, 0.93; GCF_001553955.1, s__Moraxella_A osloensis, 95.0237, 95.7, 0.93; GCF_009867135.1, s__Moraxella_A sp002478835, 95.0237, 95.22, 0.85; GCF_001591265.1, s__Moraxella_A atlantae, 95.0, 82.18, 0.17; GCF_000379845.1, s__Moraxella_A boevrei, 95.0, 79.12, 0.2; GCF_000320365.1, s__Moraxella_A macacae, 95.0, 78.2, 0.13	73.4	11	N/A	N/A	SL310990	Subway	Admiralty	22.2797	114.165	Underground	Subway air	Air	Air	NA	NA	NA	12/07 2017	Indoor	NA	NA	NA	NA
SL310991_bin.2	58.8721	0.0957854	0.440532	1219237	449	2821	d__Bacteria	Proteobacteria	Gammaproteobacteria	o__Pseudomonadales	f__Moraxellaceae	g__Moraxella_A	s__Moraxella_A cinereus	GCA_014647715.1	95	d__Bacteria;p__Proteobacteria;c__Gammaproteobacteria;o__Pseudomonadales;f__Moraxellaceae;g__Moraxella_A;s__Moraxella_A cinereus	96.58	0.97	N/A	N/A	N/A	N/A	N/A	d__Bacteria;p__Proteobacteria;c__Gammaproteobacteria;o__Pseudomonadales;f__Moraxellaceae;g__Moraxella_A;s__	ANI	topological placement and ANI have incongruent species assignments	GCA_014647715.1, s__Moraxella_A cinereus, 95.0, 96.58, 0.97; GCF_001553955.1, s__Moraxella_A osloensis, 95.0237, 95.81, 0.97; GCF_009867135.1, s__Moraxella_A sp002478835, 95.0237, 95.48, 0.94; GCF_000320365.1, s__Moraxella_A macacae, 95.0, 78.47, 0.21; GCF_000379845.1, s__Moraxella_A boevrei, 95.0, 78.08, 0.22; GCF_001591265.1, s__Moraxella_A atlantae, 95.0, 77.47, 0.29	49.67	11	N/A	N/A	SL310991	Subway	Tsim Sha Tsui	22.2979	114.172	Underground	Subway air	Air	Air	NA	NA	NA	12/07 2017	Indoor	NA	NA	NA	NA
SL310991_bin.3	80.8255	3.37647	0.738192	1911674	614	3207	d__Bacteria	Actinobacteriota	Actinomycetia	o__Actinomycetales	f__Micrococcaceae	g__Micrococcus	s__Micrococcus luteus	GCF_000023205.1	95	d__Bacteria;p__Actinobacteriota;c__Actinomycetia;o__Actinomycetales;f__Micrococcaceae;g__Micrococcus;s__Micrococcus luteus	96.74	0.96	GCF_000023205.1	95	d__Bacteria;p__Actinobacteriota;c__Actinomycetia;o__Actinomycetales;f__Micrococcaceae;g__Micrococcus;s__Micrococcus luteus	96.74	0.96	d__Bacteria;p__Actinobacteriota;c__Actinomycetia;o__Actinomycetales;f__Micrococcaceae;g__Micrococcus;s__	taxonomic classification defined by topology and ANI	topological placement and ANI have congruent species assignments	GCF_014205115.1, s__Micrococcus endophyticus, 95.0, 89.47, 0.94; GCF_014204815.1, s__Micrococcus flavus, 95.0, 85.05, 0.89; GCF_001570885.1, s__Micrococcus lylae, 95.0, 83.56, 0.79; GCF_014205175.1, s__Micrococcus cohnii, 95.0, 81.87, 0.68	78.82	11	N/A	N/A	SL310991	Subway	Tsim Sha Tsui	22.2979	114.172	Underground	Subway air	Air	Air	NA	NA	NA	12/07 2017	Indoor	NA	NA	NA	NA
SL310992_bin.2	74.1619	3.73563	0.441694	1649105	942	1790	d__Bacteria	Proteobacteria	Gammaproteobacteria	o__Pseudomonadales	f__Moraxellaceae	g__Moraxella_A	s__Moraxella_A cinereus	GCA_014647715.1	95	d__Bacteria;p__Proteobacteria;c__Gammaproteobacteria;o__Pseudomonadales;f__Moraxellaceae;g__Moraxella_A;s__Moraxella_A cinereus	96.45	0.94	GCA_014647715.1	95	d__Bacteria;p__Proteobacteria;c__Gammaproteobacteria;o__Pseudomonadales;f__Moraxellaceae;g__Moraxella_A;s__Moraxella_A cinereus	96.45	0.94	d__Bacteria;p__Proteobacteria;c__Gammaproteobacteria;o__Pseudomonadales;f__Moraxellaceae;g__Moraxella_A;s__	taxonomic classification defined by topology and ANI	topological placement and ANI have congruent species assignments	GCF_001553955.1, s__Moraxella_A osloensis, 95.0237, 95.84, 0.89; GCF_009867135.1, s__Moraxella_A sp002478835, 95.0237, 95.39, 0.82; GCF_001591265.1, s__Moraxella_A atlantae, 95.0, 82.64, 0.22; GCF_000320365.1, s__Moraxella_A macacae, 95.0, 78.54, 0.15; GCF_000379845.1, s__Moraxella_A boevrei, 95.0, 78.08, 0.21	61.8	11	N/A	N/A	SL310992	Subway	East Tsim Sha Tsui	22.2953	114.174	Underground	Subway air	Air	Air	NA	NA	NA	12/07 2017	Indoor	NA	NA	NA	NA
SL310992_bin.4	59.5611	0	0.705989	1546626	322	5598	d__Bacteria	Proteobacteria	Alphaproteobacteria	o__Rhodobacterales	f__Rhodobacteraceae	g__Paracoccus	s__Paracoccus marinus	GCF_007018965.1	95	d__Bacteria;p__Proteobacteria;c__Alphaproteobacteria;o__Rhodobacterales;f__Rhodobacteraceae;g__Paracoccus;s__Paracoccus marinus	97.08	0.98	GCF_007018965.1	95	d__Bacteria;p__Proteobacteria;c__Alphaproteobacteria;o__Rhodobacterales;f__Rhodobacteraceae;g__Paracoccus;s__Paracoccus marinus	97.08	0.98	d__Bacteria;p__Proteobacteria;c__Alphaproteobacteria;o__Rhodobacterales;f__Rhodobacteraceae;g__Paracoccus;s__	taxonomic classification defined by topology and ANI	topological placement and ANI have congruent species assignments	GCF_004923205.2, s__Paracoccus aeridis, 95.0, 87.58, 0.88; GCF_004522155.1, s__Paracoccus luteus, 95.0, 81.42, 0.77; GCF_003286075.1, s__Paracoccus endophyticus, 95.0, 81.34, 0.67; GCF_000763805.1, s__Paracoccus sphaerophysae, 95.0, 81.28, 0.68; GCF_900106665.1, s__Paracoccus sanguinis, 95.0, 81.16, 0.7; GCF_002287065.1, s__Paracoccus salipaludis, 95.0, 81.12, 0.7; GCF_900102885.1, s__Paracoccus …	47.55	11	N/A	N/A	SL310992	Subway	East Tsim Sha Tsui	22.2953	114.174	Underground	Subway air	Air	Air	NA	NA	NA	12/07 2017	Indoor	NA	NA	NA	NA
SL310993_bin.1	86.4335	4.38073	0.738718	1952123	565	3865	d__Bacteria	Actinobacteriota	Actinomycetia	o__Actinomycetales	f__Micrococcaceae	g__Micrococcus	s__Micrococcus luteus	GCF_000023205.1	95	d__Bacteria;p__Actinobacteriota;c__Actinomycetia;o__Actinomycetales;f__Micrococcaceae;g__Micrococcus;s__Micrococcus luteus	97.44	0.97	GCF_000023205.1	95	d__Bacteria;p__Actinobacteriota;c__Actinomycetia;o__Actinomycetales;f__Micrococcaceae;g__Micrococcus;s__Micrococcus luteus	97.44	0.97	d__Bacteria;p__Actinobacteriota;c__Actinomycetia;o__Actinomycetales;f__Micrococcaceae;g__Micrococcus;s__	taxonomic classification defined by topology and ANI	topological placement and ANI have congruent species assignments	GCF_014205115.1, s__Micrococcus endophyticus, 95.0, 89.49, 0.97; GCF_014204815.1, s__Micrococcus flavus, 95.0, 84.69, 0.9; GCF_001570885.1, s__Micrococcus lylae, 95.0, 82.8, 0.83; GCF_014205175.1, s__Micrococcus cohnii, 95.0, 81.27, 0.71	78.04	11	N/A	N/A	SL310993	Subway	Hung Hom	22.3036	114.181	Aboveground	Subway air	Air	Air	NA	NA	NA	12/07 2017	Indoor	NA	NA	NA	NA
SL310993_bin.3	62.1807	3.2567	0.439826	1426327	563	2479	d__Bacteria	Proteobacteria	Gammaproteobacteria	o__Pseudomonadales	f__Moraxellaceae	g__Moraxella_A	s__Moraxella_A cinereus	GCA_014647715.1	95	d__Bacteria;p__Proteobacteria;c__Gammaproteobacteria;o__Pseudomonadales;f__Moraxellaceae;g__Moraxella_A;s__Moraxella_A cinereus	96.34	0.93	N/A	N/A	N/A	N/A	N/A	d__Bacteria;p__Proteobacteria;c__Gammaproteobacteria;o__Pseudomonadales;f__Moraxellaceae;g__Moraxella_A;s__	ANI	topological placement and ANI have incongruent species assignments	GCA_014647715.1, s__Moraxella_A cinereus, 95.0, 96.34, 0.93; GCF_001553955.1, s__Moraxella_A osloensis, 95.0237, 95.41, 0.91; GCF_009867135.1, s__Moraxella_A sp002478835, 95.0237, 94.74, 0.85; GCF_001591265.1, s__Moraxella_A atlantae, 95.0, 80.39, 0.24; GCF_000320365.1, s__Moraxella_A macacae, 95.0, 77.45, 0.15; GCF_000379845.1, s__Moraxella_A boevrei, 95.0, 77.06, 0.22	48.66	11	N/A	N/A	SL310993	Subway	Hung Hom	22.3036	114.181	Aboveground	Subway air	Air	Air	NA	NA	NA	12/07 2017	Indoor	NA	NA	NA	NA
SL310993_bin.4	55.1724	3.44828	0.705871	2125582	571	4181	d__Bacteria	Proteobacteria	Alphaproteobacteria	o__Rhodobacterales	f__Rhodobacteraceae	g__Paracoccus	s__Paracoccus marinus	GCF_007018965.1	95	d__Bacteria;p__Proteobacteria;c__Alphaproteobacteria;o__Rhodobacterales;f__Rhodobacteraceae;g__Paracoccus;s__Paracoccus marinus	96.93	0.98	GCF_007018965.1	95	d__Bacteria;p__Proteobacteria;c__Alphaproteobacteria;o__Rhodobacterales;f__Rhodobacteraceae;g__Paracoccus;s__Paracoccus marinus	96.93	0.98	d__Bacteria;p__Proteobacteria;c__Alphaproteobacteria;o__Rhodobacterales;f__Rhodobacteraceae;g__Paracoccus;s__	taxonomic classification defined by topology and ANI	topological placement and ANI have congruent species assignments	GCF_004923205.2, s__Paracoccus aeridis, 95.0, 87.74, 0.88; GCF_002287065.1, s__Paracoccus salipaludis, 95.0, 81.67, 0.72; GCF_004522155.1, s__Paracoccus luteus, 95.0, 81.6, 0.73; GCF_900106665.1, s__Paracoccus sanguinis, 95.0, 81.36, 0.72; GCF_900102885.1, s__Paracoccus chinensis, 95.0, 81.23, 0.72; GCF_003286075.1, s__Paracoccus endophyticus, 95.0, 81.2, 0.73; GCF_000763805.1, s__Paracoccus spha…	43.42	11	N/A	N/A	SL310993	Subway	Hung Hom	22.3036	114.181	Aboveground	Subway air	Air	Air	NA	NA	NA	12/07 2017	Indoor	NA	NA	NA	NA
SL310995_bin.1	61.0034	2.52235	0.447255	1508841	920	1645	d__Bacteria	Proteobacteria	Gammaproteobacteria	o__Pseudomonadales	f__Moraxellaceae	g__Moraxella_A	s__Moraxella_A cinereus	GCA_014647715.1	95	d__Bacteria;p__Proteobacteria;c__Gammaproteobacteria;o__Pseudomonadales;f__Moraxellaceae;g__Moraxella_A;s__Moraxella_A cinereus	96.81	1	N/A	N/A	N/A	N/A	N/A	d__Bacteria;p__Proteobacteria;c__Gammaproteobacteria;o__Pseudomonadales;f__Moraxellaceae;g__Moraxella_A;s__	ANI	topological placement and ANI have incongruent species assignments	GCA_014647715.1, s__Moraxella_A cinereus, 95.0, 96.81, 1.0; GCF_009867135.1, s__Moraxella_A sp002478835, 95.0237, 95.88, 0.95; GCF_001553955.1, s__Moraxella_A osloensis, 95.0237, 95.82, 0.98; GCF_000379845.1, s__Moraxella_A boevrei, 95.0, 81.18, 0.32; GCF_001591265.1, s__Moraxella_A atlantae, 95.0, 80.76, 0.48; GCF_000320365.1, s__Moraxella_A macacae, 95.0, 79.52, 0.32	60.41	11	N/A	N/A	SL310995	Subway	Kowloon Tong	22.3372	114.176	Aboveground	Subway air	Air	Air	NA	NA	NA	13/07 2017	Outdoor	NA	NA	NA	NA
SL310996_bin.1	80.5476	1.76471	0.713386	2653928	525	6900	d__Bacteria	Actinobacteriota	Actinomycetia	o__Mycobacteriales	f__Mycobacteriaceae	g__Dietzia	s__Dietzia cercidiphylli	GCF_014145145.1	95	d__Bacteria;p__Actinobacteriota;c__Actinomycetia;o__Mycobacteriales;f__Mycobacteriaceae;g__Dietzia;s__Dietzia cercidiphylli	96.79	0.69	GCF_014145145.1	95	d__Bacteria;p__Actinobacteriota;c__Actinomycetia;o__Mycobacteriales;f__Mycobacteriaceae;g__Dietzia;s__Dietzia cercidiphylli	96.79	0.69	d__Bacteria;p__Actinobacteriota;c__Actinomycetia;o__Mycobacteriales;f__Mycobacteriaceae;g__Dietzia;s__	taxonomic classification defined by topology and ANI	topological placement and ANI have congruent species assignments	GCF_014145095.1, s__Dietzia sp014145095, 95.0, 91.65, 0.69; GCF_003096095.1, s__Dietzia psychralcaliphila, 95.0, 90.42, 0.96; GCF_002289575.1, s__Dietzia natronolimnaea_A, 95.0, 89.86, 0.94; GCF_003052165.1, s__Dietzia sp003052165, 95.0, 89.06, 0.94; GCA_002415925.1, s__Dietzia sp002415925, 95.0, 84.13, 0.79; GCF_014144855.1, s__Dietzia maris, 95.0, 83.26, 0.58; GCF_003096075.1, s__Dietzia lutea,…	67.78	11	N/A	N/A	SL310996	Subway	Tai Wai	22.373	114.179	Aboveground	Subway air	Air	Air	NA	NA	NA	13/07 2017	Outdoor	NA	NA	NA	NA
SL310996_bin.2	71.3507	3.57307	0.736586	1715499	606	2883	d__Bacteria	Actinobacteriota	Actinomycetia	o__Actinomycetales	f__Micrococcaceae	g__Micrococcus	s__Micrococcus luteus	GCF_000023205.1	95	d__Bacteria;p__Actinobacteriota;c__Actinomycetia;o__Actinomycetales;f__Micrococcaceae;g__Micrococcus;s__Micrococcus luteus	97.07	0.9	GCF_000023205.1	95	d__Bacteria;p__Actinobacteriota;c__Actinomycetia;o__Actinomycetales;f__Micrococcaceae;g__Micrococcus;s__Micrococcus luteus	97.07	0.9	d__Bacteria;p__Actinobacteriota;c__Actinomycetia;o__Actinomycetales;f__Micrococcaceae;g__Micrococcus;s__	taxonomic classification defined by topology and ANI	topological placement and ANI have congruent species assignments	GCF_014205115.1, s__Micrococcus endophyticus, 95.0, 88.84, 0.88; GCF_014204815.1, s__Micrococcus flavus, 95.0, 84.07, 0.85; GCF_001570885.1, s__Micrococcus lylae, 95.0, 82.51, 0.74; GCF_014205175.1, s__Micrococcus cohnii, 95.0, 80.52, 0.67	59.98	11	N/A	N/A	SL310996	Subway	Tai Wai	22.373	114.179	Aboveground	Subway air	Air	Air	NA	NA	NA	13/07 2017	Outdoor	NA	NA	NA	NA
SL310996_bin.3	75.4554	7.85448	0.701945	2453933	787	3298	d__Bacteria	Proteobacteria	Alphaproteobacteria	o__Rhodobacterales	f__Rhodobacteraceae	g__Paracoccus	s__Paracoccus marinus	GCF_007018965.1	95	d__Bacteria;p__Proteobacteria;c__Alphaproteobacteria;o__Rhodobacterales;f__Rhodobacteraceae;g__Paracoccus;s__Paracoccus marinus	96.99	0.98	GCF_007018965.1	95	d__Bacteria;p__Proteobacteria;c__Alphaproteobacteria;o__Rhodobacterales;f__Rhodobacteraceae;g__Paracoccus;s__Paracoccus marinus	96.99	0.98	d__Bacteria;p__Proteobacteria;c__Alphaproteobacteria;o__Rhodobacterales;f__Rhodobacteraceae;g__Paracoccus;s__	taxonomic classification defined by topology and ANI	topological placement and ANI have congruent species assignments	GCF_004923205.2, s__Paracoccus aeridis, 95.0, 87.49, 0.89; GCF_002287065.1, s__Paracoccus salipaludis, 95.0, 81.41, 0.67; GCF_004522155.1, s__Paracoccus luteus, 95.0, 81.27, 0.75; GCF_900102885.1, s__Paracoccus chinensis, 95.0, 81.23, 0.66; GCF_000763805.1, s__Paracoccus sphaerophysae, 95.0, 81.02, 0.69; GCF_003286075.1, s__Paracoccus endophyticus, 95.0, 80.95, 0.71; GCF_900106665.1, s__Paracoccu…	54.34	11	N/A	N/A	SL310996	Subway	Tai Wai	22.373	114.179	Aboveground	Subway air	Air	Air	NA	NA	NA	13/07 2017	Outdoor	NA	NA	NA	NA
SL310997_bin.1	89.9121	3.18043	0.736682	2174545	579	4407	d__Bacteria	Actinobacteriota	Actinomycetia	o__Actinomycetales	f__Micrococcaceae	g__Micrococcus	s__Micrococcus luteus	GCF_000023205.1	95	d__Bacteria;p__Actinobacteriota;c__Actinomycetia;o__Actinomycetales;f__Micrococcaceae;g__Micrococcus;s__Micrococcus luteus	97.3	0.94	GCF_000023205.1	95	d__Bacteria;p__Actinobacteriota;c__Actinomycetia;o__Actinomycetales;f__Micrococcaceae;g__Micrococcus;s__Micrococcus luteus	97.3	0.94	d__Bacteria;p__Actinobacteriota;c__Actinomycetia;o__Actinomycetales;f__Micrococcaceae;g__Micrococcus;s__	taxonomic classification defined by topology and ANI	topological placement and ANI have congruent species assignments	GCF_014205115.1, s__Micrococcus endophyticus, 95.0, 89.54, 0.91; GCF_014204815.1, s__Micrococcus flavus, 95.0, 84.47, 0.87; GCF_001570885.1, s__Micrococcus lylae, 95.0, 83.07, 0.78; GCF_014205175.1, s__Micrococcus cohnii, 95.0, 81.33, 0.67	87.51	11	N/A	N/A	SL310997	Subway	Che Kung Temple	22.3748	114.186	Aboveground	Subway air	Air	Air	NA	NA	NA	13/07 2017	Outdoor	NA	NA	NA	NA
SL310997_bin.2	57.4314	2.12324	0.442117	1527631	921	1678	d__Bacteria	Proteobacteria	Gammaproteobacteria	o__Pseudomonadales	f__Moraxellaceae	g__Moraxella_A	s__Moraxella_A cinereus	GCA_014647715.1	95	d__Bacteria;p__Proteobacteria;c__Gammaproteobacteria;o__Pseudomonadales;f__Moraxellaceae;g__Moraxella_A;s__Moraxella_A cinereus	96.64	0.98	N/A	N/A	N/A	N/A	N/A	d__Bacteria;p__Proteobacteria;c__Gammaproteobacteria;o__Pseudomonadales;f__Moraxellaceae;g__Moraxella_A;s__	ANI	topological placement and ANI have incongruent species assignments	GCA_014647715.1, s__Moraxella_A cinereus, 95.0, 96.64, 0.98; GCF_001553955.1, s__Moraxella_A osloensis, 95.0237, 95.6, 0.98; GCF_009867135.1, s__Moraxella_A sp002478835, 95.0237, 95.57, 0.98; GCF_001591265.1, s__Moraxella_A atlantae, 95.0, 79.84, 0.22; GCF_000320365.1, s__Moraxella_A macacae, 95.0, 79.24, 0.18; GCF_000379845.1, s__Moraxella_A boevrei, 95.0, 78.95, 0.26	56.28	11	N/A	N/A	SL310997	Subway	Che Kung Temple	22.3748	114.186	Aboveground	Subway air	Air	Air	NA	NA	NA	13/07 2017	Outdoor	NA	NA	NA	NA
SL310997_bin.4	73.9486	5.13262	0.693102	2634047	843	3425	d__Bacteria	Proteobacteria	Alphaproteobacteria	o__Rhodobacterales	f__Rhodobacteraceae	g__Paracoccus	s__Paracoccus salipaludis	GCF_002287065.1	95	d__Bacteria;p__Proteobacteria;c__Alphaproteobacteria;o__Rhodobacterales;f__Rhodobacteraceae;g__Paracoccus;s__Paracoccus salipaludis	98.24	0.96	GCF_002287065.1	95	d__Bacteria;p__Proteobacteria;c__Alphaproteobacteria;o__Rhodobacterales;f__Rhodobacteraceae;g__Paracoccus;s__Paracoccus salipaludis	98.24	0.96	d__Bacteria;p__Proteobacteria;c__Alphaproteobacteria;o__Rhodobacterales;f__Rhodobacteraceae;g__Paracoccus;s__	taxonomic classification defined by topology and ANI	topological placement and ANI have congruent species assignments	GCF_900102885.1, s__Paracoccus chinensis, 95.0, 90.89, 0.86; GCF_014164625.1, s__Paracoccus sp014164625, 95.0, 86.98, 0.78; GCF_000763805.1, s__Paracoccus sphaerophysae, 95.0, 83.62, 0.71; GCF_003286075.1, s__Paracoccus endophyticus, 95.0, 83.49, 0.72; GCF_900142875.1, s__Paracoccus solventivorans, 95.0, 83.43, 0.72; GCF_900106665.1, s__Paracoccus sanguinis, 95.0, 83.38, 0.75; GCF_004522155.1, s_…	56.5	11	N/A	N/A	SL310997	Subway	Che Kung Temple	22.3748	114.186	Aboveground	Subway air	Air	Air	NA	NA	NA	13/07 2017	Outdoor	NA	NA	NA	NA
SL310997_bin.5	69.5584	6.25	0.704061	2051924	491	4707	d__Bacteria	Proteobacteria	Alphaproteobacteria	o__Rhodobacterales	f__Rhodobacteraceae	g__Paracoccus	s__Paracoccus marinus	GCF_007018965.1	95	d__Bacteria;p__Proteobacteria;c__Alphaproteobacteria;o__Rhodobacterales;f__Rhodobacteraceae;g__Paracoccus;s__Paracoccus marinus	96.87	0.94	GCF_007018965.1	95	d__Bacteria;p__Proteobacteria;c__Alphaproteobacteria;o__Rhodobacterales;f__Rhodobacteraceae;g__Paracoccus;s__Paracoccus marinus	96.87	0.94	d__Bacteria;p__Proteobacteria;c__Alphaproteobacteria;o__Rhodobacterales;f__Rhodobacteraceae;g__Paracoccus;s__	taxonomic classification defined by topology and ANI	topological placement and ANI have congruent species assignments	GCF_004923205.2, s__Paracoccus aeridis, 95.0, 87.71, 0.85; GCF_002287065.1, s__Paracoccus salipaludis, 95.0, 82.58, 0.7; GCF_900102885.1, s__Paracoccus chinensis, 95.0, 81.88, 0.67; GCF_004522155.1, s__Paracoccus luteus, 95.0, 81.76, 0.71; GCF_003286075.1, s__Paracoccus endophyticus, 95.0, 81.54, 0.67; GCF_000763805.1, s__Paracoccus sphaerophysae, 95.0, 81.47, 0.66; GCF_900106665.1, s__Paracoccus…	45.82	11	N/A	N/A	SL310997	Subway	Che Kung Temple	22.3748	114.186	Aboveground	Subway air	Air	Air	NA	NA	NA	13/07 2017	Outdoor	NA	NA	NA	NA
SL310998_bin.2	83.2083	6.03429	0.739531	1998407	612	3564	d__Bacteria	Actinobacteriota	Actinomycetia	o__Actinomycetales	f__Micrococcaceae	g__Micrococcus	s__Micrococcus luteus	GCF_000023205.1	95	d__Bacteria;p__Actinobacteriota;c__Actinomycetia;o__Actinomycetales;f__Micrococcaceae;g__Micrococcus;s__Micrococcus luteus	97.12	0.94	GCF_000023205.1	95	d__Bacteria;p__Actinobacteriota;c__Actinomycetia;o__Actinomycetales;f__Micrococcaceae;g__Micrococcus;s__Micrococcus luteus	97.12	0.94	d__Bacteria;p__Actinobacteriota;c__Actinomycetia;o__Actinomycetales;f__Micrococcaceae;g__Micrococcus;s__	taxonomic classification defined by topology and ANI	topological placement and ANI have congruent species assignments	GCF_014205115.1, s__Micrococcus endophyticus, 95.0, 88.98, 0.92; GCF_014204815.1, s__Micrococcus flavus, 95.0, 83.9, 0.88; GCF_001570885.1, s__Micrococcus lylae, 95.0, 82.27, 0.78; GCF_014205175.1, s__Micrococcus cohnii, 95.0, 80.25, 0.67	67.5	11	N/A	N/A	SL310998	Subway	Sha Tin Wai	22.3769	114.195	Aboveground	Subway air	Air	Air	NA	NA	NA	13/07 2017	Outdoor	NA	NA	NA	NA
SL310999_bin.1	77.251	3.18771	0.735867	1851573	474	4596	d__Bacteria	Actinobacteriota	Actinomycetia	o__Actinomycetales	f__Micrococcaceae	g__Micrococcus	s__Micrococcus luteus	GCF_000023205.1	95	d__Bacteria;p__Actinobacteriota;c__Actinomycetia;o__Actinomycetales;f__Micrococcaceae;g__Micrococcus;s__Micrococcus luteus	97.34	0.94	GCF_000023205.1	95	d__Bacteria;p__Actinobacteriota;c__Actinomycetia;o__Actinomycetales;f__Micrococcaceae;g__Micrococcus;s__Micrococcus luteus	97.34	0.94	d__Bacteria;p__Actinobacteriota;c__Actinomycetia;o__Actinomycetales;f__Micrococcaceae;g__Micrococcus;s__	taxonomic classification defined by topology and ANI	topological placement and ANI have congruent species assignments	GCF_014205115.1, s__Micrococcus endophyticus, 95.0, 89.02, 0.93; GCF_014204815.1, s__Micrococcus flavus, 95.0, 84.7, 0.88; GCF_001570885.1, s__Micrococcus lylae, 95.0, 83.05, 0.79; GCF_014205175.1, s__Micrococcus cohnii, 95.0, 81.2, 0.67	74.93	11	N/A	N/A	SL310999	Subway	Shek Kip Mei	22.332	114.169	Underground	Subway air	Air	Air	NA	NA	NA	13/07 2017	Indoor	NA	NA	NA	NA
SL310999_bin.2	66.9261	2.42656	0.463353	1622444	1017	1588	d__Bacteria	Proteobacteria	Gammaproteobacteria	o__Pseudomonadales	f__Moraxellaceae	g__Moraxella_A	s__Moraxella_A cinereus	GCA_014647715.1	95	d__Bacteria;p__Proteobacteria;c__Gammaproteobacteria;o__Pseudomonadales;f__Moraxellaceae;g__Moraxella_A;s__Moraxella_A cinereus	96.42	1	GCA_014647715.1	95	d__Bacteria;p__Proteobacteria;c__Gammaproteobacteria;o__Pseudomonadales;f__Moraxellaceae;g__Moraxella_A;s__Moraxella_A cinereus	96.42	1	d__Bacteria;p__Proteobacteria;c__Gammaproteobacteria;o__Pseudomonadales;f__Moraxellaceae;g__Moraxella_A;s__	taxonomic classification defined by topology and ANI	topological placement and ANI have congruent species assignments	GCF_009867135.1, s__Moraxella_A sp002478835, 95.0237, 95.33, 0.9; GCF_001553955.1, s__Moraxella_A osloensis, 95.0237, 94.83, 0.94; GCF_001591265.1, s__Moraxella_A atlantae, 95.0, 82.31, 0.33; GCF_000320365.1, s__Moraxella_A macacae, 95.0, 80.56, 0.15; GCF_000379845.1, s__Moraxella_A boevrei, 95.0, 80.06, 0.19	57.45	11	N/A	N/A	SL310999	Subway	Shek Kip Mei	22.332	114.169	Underground	Subway air	Air	Air	NA	NA	NA	13/07 2017	Indoor	NA	NA	NA	NA
SL311000_bin.1	86.5471	4.06182	0.736046	2059587	632	3577	d__Bacteria	Actinobacteriota	Actinomycetia	o__Actinomycetales	f__Micrococcaceae	g__Micrococcus	s__Micrococcus luteus	GCF_000023205.1	95	d__Bacteria;p__Actinobacteriota;c__Actinomycetia;o__Actinomycetales;f__Micrococcaceae;g__Micrococcus;s__Micrococcus luteus	97.12	0.91	GCF_000023205.1	95	d__Bacteria;p__Actinobacteriota;c__Actinomycetia;o__Actinomycetales;f__Micrococcaceae;g__Micrococcus;s__Micrococcus luteus	97.12	0.91	d__Bacteria;p__Actinobacteriota;c__Actinomycetia;o__Actinomycetales;f__Micrococcaceae;g__Micrococcus;s__	taxonomic classification defined by topology and ANI	topological placement and ANI have congruent species assignments	GCF_014205115.1, s__Micrococcus endophyticus, 95.0, 89.21, 0.89; GCF_014204815.1, s__Micrococcus flavus, 95.0, 84.71, 0.84; GCF_001570885.1, s__Micrococcus lylae, 95.0, 82.86, 0.75; GCF_014205175.1, s__Micrococcus cohnii, 95.0, 81.23, 0.65	83.16	11	N/A	N/A	SL311000	Subway	Prince Edward	22.3251	114.168	Underground	Subway air	Air	Air	NA	NA	NA	13/07 2017	Indoor	NA	NA	NA	NA
SL311000_bin.2	68.816	7.11969	0.689221	2411205	1374	1790	d__Bacteria	Actinobacteriota	Actinomycetia	o__Actinomycetales	f__Dermatophilaceae	g__Dermacoccus	s__Dermacoccus abyssi	GCF_003515945.1	95	d__Bacteria;p__Actinobacteriota;c__Actinomycetia;o__Actinomycetales;f__Dermatophilaceae;g__Dermacoccus;s__Dermacoccus abyssi	97.33	0.94	GCF_003515945.1	95	d__Bacteria;p__Actinobacteriota;c__Actinomycetia;o__Actinomycetales;f__Dermatophilaceae;g__Dermacoccus;s__Dermacoccus abyssi	97.33	0.94	d__Bacteria;p__Actinobacteriota;c__Actinomycetia;o__Actinomycetales;f__Dermatophilaceae;g__Dermacoccus;s__	taxonomic classification defined by topology and ANI	topological placement and ANI have congruent species assignments	GCF_900447535.1, s__Dermacoccus nishinomiyaensis, 95.0, 83.72, 0.78	47.85	11	N/A	N/A	SL311000	Subway	Prince Edward	22.3251	114.168	Underground	Subway air	Air	Air	NA	NA	NA	13/07 2017	Indoor	NA	NA	NA	NA
SL311000_bin.3	57.3654	4.80361	0.691891	2346750	762	3345	d__Bacteria	Proteobacteria	Alphaproteobacteria	o__Rhodobacterales	f__Rhodobacteraceae	g__Paracoccus	s__Paracoccus salipaludis	GCF_002287065.1	95	d__Bacteria;p__Proteobacteria;c__Alphaproteobacteria;o__Rhodobacterales;f__Rhodobacteraceae;g__Paracoccus;s__Paracoccus salipaludis	98.25	0.96	GCF_002287065.1	95	d__Bacteria;p__Proteobacteria;c__Alphaproteobacteria;o__Rhodobacterales;f__Rhodobacteraceae;g__Paracoccus;s__Paracoccus salipaludis	98.25	0.96	d__Bacteria;p__Proteobacteria;c__Alphaproteobacteria;o__Rhodobacterales;f__Rhodobacteraceae;g__Paracoccus;s__	taxonomic classification defined by topology and ANI	topological placement and ANI have congruent species assignments	GCF_900102885.1, s__Paracoccus chinensis, 95.0, 90.68, 0.84; GCF_014164625.1, s__Paracoccus sp014164625, 95.0, 86.53, 0.76; GCF_007018965.1, s__Paracoccus marinus, 95.0, 83.08, 0.65; GCF_900142875.1, s__Paracoccus solventivorans, 95.0, 82.94, 0.68; GCF_900106665.1, s__Paracoccus sanguinis, 95.0, 82.83, 0.74; GCF_000763805.1, s__Paracoccus sphaerophysae, 95.0, 82.74, 0.73; GCF_003286075.1, s__Para…	39.98	11	N/A	N/A	SL311000	Subway	Prince Edward	22.3251	114.168	Underground	Subway air	Air	Air	NA	NA	NA	13/07 2017	Indoor	NA	NA	NA	NA
SL311000_bin.4	72.9167	2.01149	0.443179	1782785	1005	1844	d__Bacteria	Proteobacteria	Gammaproteobacteria	o__Pseudomonadales	f__Moraxellaceae	g__Moraxella_A	s__Moraxella_A cinereus	GCA_014647715.1	95	d__Bacteria;p__Proteobacteria;c__Gammaproteobacteria;o__Pseudomonadales;f__Moraxellaceae;g__Moraxella_A;s__Moraxella_A cinereus	96.4	0.92	N/A	N/A	N/A	N/A	N/A	d__Bacteria;p__Proteobacteria;c__Gammaproteobacteria;o__Pseudomonadales;f__Moraxellaceae;g__Moraxella_A;s__	ANI	topological placement and ANI have incongruent species assignments	GCA_014647715.1, s__Moraxella_A cinereus, 95.0, 96.4, 0.92; GCF_001553955.1, s__Moraxella_A osloensis, 95.0237, 95.83, 0.92; GCF_009867135.1, s__Moraxella_A sp002478835, 95.0237, 95.59, 0.86; GCF_001591265.1, s__Moraxella_A atlantae, 95.0, 80.09, 0.26; GCF_000320365.1, s__Moraxella_A macacae, 95.0, 79.15, 0.19; GCF_000379845.1, s__Moraxella_A boevrei, 95.0, 78.07, 0.27	66.79	11	N/A	N/A	SL311000	Subway	Prince Edward	22.3251	114.168	Underground	Subway air	Air	Air	NA	NA	NA	13/07 2017	Indoor	NA	NA	NA	NA
SL311000_bin.6	50.1567	8.62069	0.711385	1963968	556	4118	d__Bacteria	Proteobacteria	Alphaproteobacteria	o__Rhodobacterales	f__Rhodobacteraceae	g__Paracoccus	s__Paracoccus marinus	GCF_007018965.1	95	d__Bacteria;p__Proteobacteria;c__Alphaproteobacteria;o__Rhodobacterales;f__Rhodobacteraceae;g__Paracoccus;s__Paracoccus marinus	96.45	0.94	GCF_007018965.1	95	d__Bacteria;p__Proteobacteria;c__Alphaproteobacteria;o__Rhodobacterales;f__Rhodobacteraceae;g__Paracoccus;s__Paracoccus marinus	96.45	0.94	d__Bacteria;p__Proteobacteria;c__Alphaproteobacteria;o__Rhodobacterales;f__Rhodobacteraceae;g__Paracoccus;s__	taxonomic classification defined by topology and ANI	topological placement and ANI have congruent species assignments	GCF_004923205.2, s__Paracoccus aeridis, 95.0, 87.01, 0.85; GCF_002287065.1, s__Paracoccus salipaludis, 95.0, 83.32, 0.72; GCF_900102885.1, s__Paracoccus chinensis, 95.0, 81.94, 0.72; GCF_004522155.1, s__Paracoccus luteus, 95.0, 81.4, 0.74; GCF_014164625.1, s__Paracoccus sp014164625, 95.0, 81.33, 0.68; GCF_000763805.1, s__Paracoccus sphaerophysae, 95.0, 81.13, 0.71; GCF_003286075.1, s__Paracoccus …	38.28	11	N/A	N/A	SL311000	Subway	Prince Edward	22.3251	114.168	Underground	Subway air	Air	Air	NA	NA	NA	13/07 2017	Indoor	NA	NA	NA	NA
SL311001_bin.1	83.4253	4.07383	0.737697	2040075	618	3618	d__Bacteria	Actinobacteriota	Actinomycetia	o__Actinomycetales	f__Micrococcaceae	g__Micrococcus	s__Micrococcus luteus	GCF_000023205.1	95	d__Bacteria;p__Actinobacteriota;c__Actinomycetia;o__Actinomycetales;f__Micrococcaceae;g__Micrococcus;s__Micrococcus luteus	96.93	0.92	GCF_000023205.1	95	d__Bacteria;p__Actinobacteriota;c__Actinomycetia;o__Actinomycetales;f__Micrococcaceae;g__Micrococcus;s__Micrococcus luteus	96.93	0.92	d__Bacteria;p__Actinobacteriota;c__Actinomycetia;o__Actinomycetales;f__Micrococcaceae;g__Micrococcus;s__	taxonomic classification defined by topology and ANI	topological placement and ANI have congruent species assignments	GCF_014205115.1, s__Micrococcus endophyticus, 95.0, 89.01, 0.89; GCF_014204815.1, s__Micrococcus flavus, 95.0, 84.67, 0.86; GCF_001570885.1, s__Micrococcus lylae, 95.0, 83.37, 0.79; GCF_014205175.1, s__Micrococcus cohnii, 95.0, 81.36, 0.66	83.24	11	N/A	N/A	SL311001	Subway	Sham Shui Po	22.3313	114.162	Underground	Subway air	Air	Air	NA	NA	NA	13/07 2017	Indoor	NA	NA	NA	NA
SL311001_bin.3	61.3506	3.29262	0.443137	1540409	920	1674	d__Bacteria	Proteobacteria	Gammaproteobacteria	o__Pseudomonadales	f__Moraxellaceae	g__Moraxella_A	s__Moraxella_A cinereus	GCA_014647715.1	95	d__Bacteria;p__Proteobacteria;c__Gammaproteobacteria;o__Pseudomonadales;f__Moraxellaceae;g__Moraxella_A;s__Moraxella_A cinereus	96.21	0.98	GCF_009867135.1	95.0237	d__Bacteria;p__Proteobacteria;c__Gammaproteobacteria;o__Pseudomonadales;f__Moraxellaceae;g__Moraxella_A;s__Moraxella_A sp002478835	95.5	0.94	d__Bacteria;p__Proteobacteria;c__Gammaproteobacteria;o__Pseudomonadales;f__Moraxellaceae;g__Moraxella_A;s__	ANI	topological placement and ANI have incongruent species assignments	GCF_001553955.1, s__Moraxella_A osloensis, 95.0237, 95.61, 0.9; GCF_001591265.1, s__Moraxella_A atlantae, 95.0, 82.19, 0.26; GCF_000320365.1, s__Moraxella_A macacae, 95.0, 80.87, 0.2; GCF_000379845.1, s__Moraxella_A boevrei, 95.0, 79.86, 0.3	57.47	11	N/A	N/A	SL311001	Subway	Sham Shui Po	22.3313	114.162	Underground	Subway air	Air	Air	NA	NA	NA	13/07 2017	Indoor	NA	NA	NA	NA
SL311002_bin.1	84.5331	3.6315	0.738599	1976902	533	4276	d__Bacteria	Actinobacteriota	Actinomycetia	o__Actinomycetales	f__Micrococcaceae	g__Micrococcus	s__Micrococcus luteus	GCF_000023205.1	95	d__Bacteria;p__Actinobacteriota;c__Actinomycetia;o__Actinomycetales;f__Micrococcaceae;g__Micrococcus;s__Micrococcus luteus	97.33	0.97	GCF_000023205.1	95	d__Bacteria;p__Actinobacteriota;c__Actinomycetia;o__Actinomycetales;f__Micrococcaceae;g__Micrococcus;s__Micrococcus luteus	97.33	0.97	d__Bacteria;p__Actinobacteriota;c__Actinomycetia;o__Actinomycetales;f__Micrococcaceae;g__Micrococcus;s__	taxonomic classification defined by topology and ANI	topological placement and ANI have congruent species assignments	GCF_014205115.1, s__Micrococcus endophyticus, 95.0, 89.5, 0.95; GCF_014204815.1, s__Micrococcus flavus, 95.0, 84.64, 0.89; GCF_001570885.1, s__Micrococcus lylae, 95.0, 82.78, 0.82; GCF_014205175.1, s__Micrococcus cohnii, 95.0, 81.34, 0.71	73.81	11	N/A	N/A	SL311002	Subway	Cheung Sha Wan	22.3358	114.156	Underground	Subway air	Air	Air	NA	NA	NA	13/07 2017	Indoor	NA	NA	NA	NA
SL311002_bin.2	64.6552	1.72414	0.706114	2169516	714	3645	d__Bacteria	Proteobacteria	Alphaproteobacteria	o__Rhodobacterales	f__Rhodobacteraceae	g__Paracoccus	s__Paracoccus marinus	GCF_007018965.1	95	d__Bacteria;p__Proteobacteria;c__Alphaproteobacteria;o__Rhodobacterales;f__Rhodobacteraceae;g__Paracoccus;s__Paracoccus marinus	97.14	0.98	GCF_007018965.1	95	d__Bacteria;p__Proteobacteria;c__Alphaproteobacteria;o__Rhodobacterales;f__Rhodobacteraceae;g__Paracoccus;s__Paracoccus marinus	97.14	0.98	d__Bacteria;p__Proteobacteria;c__Alphaproteobacteria;o__Rhodobacterales;f__Rhodobacteraceae;g__Paracoccus;s__	taxonomic classification defined by topology and ANI	topological placement and ANI have congruent species assignments	GCF_004923205.2, s__Paracoccus aeridis, 95.0, 87.73, 0.9; GCF_004522155.1, s__Paracoccus luteus, 95.0, 81.62, 0.75; GCF_002287065.1, s__Paracoccus salipaludis, 95.0, 81.46, 0.73; GCF_000763805.1, s__Paracoccus sphaerophysae, 95.0, 81.22, 0.71; GCF_003286075.1, s__Paracoccus endophyticus, 95.0, 81.12, 0.73; GCF_900106665.1, s__Paracoccus sanguinis, 95.0, 81.1, 0.76; GCF_900102885.1, s__Paracoccus …	45.25	11	N/A	N/A	SL311002	Subway	Cheung Sha Wan	22.3358	114.156	Underground	Subway air	Air	Air	NA	NA	NA	13/07 2017	Indoor	NA	NA	NA	NA
SL311002_bin.3	74.6967	5.26421	0.441161	1911302	1054	1886	d__Bacteria	Proteobacteria	Gammaproteobacteria	o__Pseudomonadales	f__Moraxellaceae	g__Moraxella_A	s__Moraxella_A cinereus	GCA_014647715.1	95	d__Bacteria;p__Proteobacteria;c__Gammaproteobacteria;o__Pseudomonadales;f__Moraxellaceae;g__Moraxella_A;s__Moraxella_A cinereus	96.2	0.97	N/A	N/A	N/A	N/A	N/A	d__Bacteria;p__Proteobacteria;c__Gammaproteobacteria;o__Pseudomonadales;f__Moraxellaceae;g__Moraxella_A;s__	ANI	topological placement and ANI have incongruent species assignments	GCA_014647715.1, s__Moraxella_A cinereus, 95.0, 96.2, 0.97; GCF_009867135.1, s__Moraxella_A sp002478835, 95.0237, 95.38, 0.9; GCF_001553955.1, s__Moraxella_A osloensis, 95.0237, 95.24, 0.93; GCF_001591265.1, s__Moraxella_A atlantae, 95.0, 81.39, 0.27; GCF_000320365.1, s__Moraxella_A macacae, 95.0, 80.27, 0.24; GCF_000379845.1, s__Moraxella_A boevrei, 95.0, 79.97, 0.29	63.71	11	N/A	N/A	SL311002	Subway	Cheung Sha Wan	22.3358	114.156	Underground	Subway air	Air	Air	NA	NA	NA	13/07 2017	Indoor	NA	NA	NA	NA
SL311003_bin.2	62.6325	1.83104	0.739611	1407325	793	1863	d__Bacteria	Actinobacteriota	Actinomycetia	o__Actinomycetales	f__Micrococcaceae	g__Micrococcus	s__Micrococcus luteus	GCF_000023205.1	95	d__Bacteria;p__Actinobacteriota;c__Actinomycetia;o__Actinomycetales;f__Micrococcaceae;g__Micrococcus;s__Micrococcus luteus	97.56	0.97	GCF_000023205.1	95	d__Bacteria;p__Actinobacteriota;c__Actinomycetia;o__Actinomycetales;f__Micrococcaceae;g__Micrococcus;s__Micrococcus luteus	97.56	0.97	d__Bacteria;p__Actinobacteriota;c__Actinomycetia;o__Actinomycetales;f__Micrococcaceae;g__Micrococcus;s__	taxonomic classification defined by topology and ANI	topological placement and ANI have congruent species assignments	GCF_014205115.1, s__Micrococcus endophyticus, 95.0, 88.86, 0.95; GCF_014204815.1, s__Micrococcus flavus, 95.0, 83.8, 0.92; GCF_001570885.1, s__Micrococcus lylae, 95.0, 82.05, 0.77; GCF_014205175.1, s__Micrococcus cohnii, 95.0, 79.82, 0.71	53.9	11	N/A	N/A	SL311003	Subway	Lai King	22.3487	114.126	Underground	Subway air	Air	Air	NA	NA	NA	13/07 2017	Indoor	NA	NA	NA	NA
SL311004_bin.2	61.7344	1.31881	0.738096	1325305	505	2703	d__Bacteria	Actinobacteriota	Actinomycetia	o__Actinomycetales	f__Micrococcaceae	g__Micrococcus	s__Micrococcus luteus	GCF_000023205.1	95	d__Bacteria;p__Actinobacteriota;c__Actinomycetia;o__Actinomycetales;f__Micrococcaceae;g__Micrococcus;s__Micrococcus luteus	97.57	0.99	GCF_000023205.1	95	d__Bacteria;p__Actinobacteriota;c__Actinomycetia;o__Actinomycetales;f__Micrococcaceae;g__Micrococcus;s__Micrococcus luteus	97.57	0.99	d__Bacteria;p__Actinobacteriota;c__Actinomycetia;o__Actinomycetales;f__Micrococcaceae;g__Micrococcus;s__	taxonomic classification defined by topology and ANI	topological placement and ANI have congruent species assignments	GCF_014205115.1, s__Micrococcus endophyticus, 95.0, 89.87, 0.96; GCF_014204815.1, s__Micrococcus flavus, 95.0, 84.1, 0.94; GCF_001570885.1, s__Micrococcus lylae, 95.0, 82.87, 0.85; GCF_014205175.1, s__Micrococcus cohnii, 95.0, 81.06, 0.74	54.22	11	N/A	N/A	SL311004	Subway	Tsing Yi	22.3592	114.107	Underground	Subway air	Air	Air	NA	NA	NA	13/07 2017	Indoor	NA	NA	NA	NA
SL311004_bin.3	73.0843	7.591	0.441753	1900688	1056	1854	d__Bacteria	Proteobacteria	Gammaproteobacteria	o__Pseudomonadales	f__Moraxellaceae	g__Moraxella_A	s__Moraxella_A cinereus	GCA_014647715.1	95	d__Bacteria;p__Proteobacteria;c__Gammaproteobacteria;o__Pseudomonadales;f__Moraxellaceae;g__Moraxella_A;s__Moraxella_A cinereus	96.63	0.98	N/A	N/A	N/A	N/A	N/A	d__Bacteria;p__Proteobacteria;c__Gammaproteobacteria;o__Pseudomonadales;f__Moraxellaceae;g__Moraxella_A;s__	ANI	topological placement and ANI have incongruent species assignments	GCA_014647715.1, s__Moraxella_A cinereus, 95.0, 96.63, 0.98; GCF_001553955.1, s__Moraxella_A osloensis, 95.0237, 96.21, 0.94; GCF_009867135.1, s__Moraxella_A sp002478835, 95.0237, 95.19, 0.9; GCF_001591265.1, s__Moraxella_A atlantae, 95.0, 79.88, 0.26; GCF_000379845.1, s__Moraxella_A boevrei, 95.0, 79.82, 0.25; GCF_000320365.1, s__Moraxella_A macacae, 95.0, 79.34, 0.19	65.89	11	N/A	N/A	SL311004	Subway	Tsing Yi	22.3592	114.107	Underground	Subway air	Air	Air	NA	NA	NA	13/07 2017	Indoor	NA	NA	NA	NA
SL311005_bin.1	86.4875	3.85703	0.73667	2047365	563	4122	d__Bacteria	Actinobacteriota	Actinomycetia	o__Actinomycetales	f__Micrococcaceae	g__Micrococcus	s__Micrococcus luteus	GCF_000023205.1	95	d__Bacteria;p__Actinobacteriota;c__Actinomycetia;o__Actinomycetales;f__Micrococcaceae;g__Micrococcus;s__Micrococcus luteus	97.29	0.95	GCF_000023205.1	95	d__Bacteria;p__Actinobacteriota;c__Actinomycetia;o__Actinomycetales;f__Micrococcaceae;g__Micrococcus;s__Micrococcus luteus	97.29	0.95	d__Bacteria;p__Actinobacteriota;c__Actinomycetia;o__Actinomycetales;f__Micrococcaceae;g__Micrococcus;s__	taxonomic classification defined by topology and ANI	topological placement and ANI have congruent species assignments	GCF_014205115.1, s__Micrococcus endophyticus, 95.0, 89.8, 0.93; GCF_014204815.1, s__Micrococcus flavus, 95.0, 84.79, 0.89; GCF_001570885.1, s__Micrococcus lylae, 95.0, 82.96, 0.81; GCF_014205175.1, s__Micrococcus cohnii, 95.0, 81.57, 0.69	80.72	11	N/A	N/A	SL311005	Subway	Yau Tong	22.2987	114.237	Underground	Subway air	Air	Air	NA	NA	NA	14/07 2017	Indoor	NA	NA	NA	NA
SL311005_bin.2	89.4636	5.09259	0.439301	2346101	1194	2072	d__Bacteria	Proteobacteria	Gammaproteobacteria	o__Pseudomonadales	f__Moraxellaceae	g__Moraxella_A	s__Moraxella_A cinereus	GCA_014647715.1	95	d__Bacteria;p__Proteobacteria;c__Gammaproteobacteria;o__Pseudomonadales;f__Moraxellaceae;g__Moraxella_A;s__Moraxella_A cinereus	96.6	0.96	N/A	N/A	N/A	N/A	N/A	d__Bacteria;p__Proteobacteria;c__Gammaproteobacteria;o__Pseudomonadales;f__Moraxellaceae;g__Moraxella_A;s__	ANI	topological placement and ANI have incongruent species assignments	GCA_014647715.1, s__Moraxella_A cinereus, 95.0, 96.6, 0.96; GCF_001553955.1, s__Moraxella_A osloensis, 95.0237, 95.27, 0.93; GCF_009867135.1, s__Moraxella_A sp002478835, 95.0237, 94.89, 0.91; GCF_001591265.1, s__Moraxella_A atlantae, 95.0, 79.69, 0.3; GCF_000379845.1, s__Moraxella_A boevrei, 95.0, 79.32, 0.23; GCF_000320365.1, s__Moraxella_A macacae, 95.0, 78.36, 0.2	78.88	11	N/A	N/A	SL311005	Subway	Yau Tong	22.2987	114.237	Underground	Subway air	Air	Air	NA	NA	NA	14/07 2017	Indoor	NA	NA	NA	NA
SL311006_bin.1	81.6401	2.07951	0.737321	1873670	558	3594	d__Bacteria	Actinobacteriota	Actinomycetia	o__Actinomycetales	f__Micrococcaceae	g__Micrococcus	s__Micrococcus luteus	GCF_000023205.1	95	d__Bacteria;p__Actinobacteriota;c__Actinomycetia;o__Actinomycetales;f__Micrococcaceae;g__Micrococcus;s__Micrococcus luteus	97.43	0.97	GCF_000023205.1	95	d__Bacteria;p__Actinobacteriota;c__Actinomycetia;o__Actinomycetales;f__Micrococcaceae;g__Micrococcus;s__Micrococcus luteus	97.43	0.97	d__Bacteria;p__Actinobacteriota;c__Actinomycetia;o__Actinomycetales;f__Micrococcaceae;g__Micrococcus;s__	taxonomic classification defined by topology and ANI	topological placement and ANI have congruent species assignments	GCF_014205115.1, s__Micrococcus endophyticus, 95.0, 89.73, 0.96; GCF_014204815.1, s__Micrococcus flavus, 95.0, 84.45, 0.9; GCF_001570885.1, s__Micrococcus lylae, 95.0, 82.81, 0.8; GCF_014205175.1, s__Micrococcus cohnii, 95.0, 80.92, 0.71	77.33	11	N/A	N/A	SL311006	Subway	Quarry Bay	22.2884	114.21	Underground	Subway air	Air	Air	NA	NA	NA	14/07 2017	Indoor	NA	NA	NA	NA
SL311006_bin.3	59.8276	0	0.70386	1793753	421	4669	d__Bacteria	Proteobacteria	Alphaproteobacteria	o__Rhodobacterales	f__Rhodobacteraceae	g__Paracoccus	s__Paracoccus marinus	GCF_007018965.1	95	d__Bacteria;p__Proteobacteria;c__Alphaproteobacteria;o__Rhodobacterales;f__Rhodobacteraceae;g__Paracoccus;s__Paracoccus marinus	97	0.98	GCF_007018965.1	95	d__Bacteria;p__Proteobacteria;c__Alphaproteobacteria;o__Rhodobacterales;f__Rhodobacteraceae;g__Paracoccus;s__Paracoccus marinus	97	0.98	d__Bacteria;p__Proteobacteria;c__Alphaproteobacteria;o__Rhodobacterales;f__Rhodobacteraceae;g__Paracoccus;s__	taxonomic classification defined by topology and ANI	topological placement and ANI have congruent species assignments	GCF_004923205.2, s__Paracoccus aeridis, 95.0, 87.7, 0.92; GCF_004522155.1, s__Paracoccus luteus, 95.0, 81.94, 0.78; GCF_002287065.1, s__Paracoccus salipaludis, 95.0, 81.66, 0.7; GCF_900106665.1, s__Paracoccus sanguinis, 95.0, 81.57, 0.71; GCF_000763805.1, s__Paracoccus sphaerophysae, 95.0, 81.57, 0.72; GCF_003286075.1, s__Paracoccus endophyticus, 95.0, 81.47, 0.75; GCF_900102885.1, s__Paracoccus …	44.53	11	N/A	N/A	SL311006	Subway	Quarry Bay	22.2884	114.21	Underground	Subway air	Air	Air	NA	NA	NA	14/07 2017	Indoor	NA	NA	NA	NA
SL311006_bin.4	59.4828	1.72414	0.701786	2452875	562	5201	d__Bacteria	Proteobacteria	Alphaproteobacteria	o__Rhodobacterales	f__Rhodobacteraceae	g__Paracoccus	s__Paracoccus salipaludis	GCF_002287065.1	95	d__Bacteria;p__Proteobacteria;c__Alphaproteobacteria;o__Rhodobacterales;f__Rhodobacteraceae;g__Paracoccus;s__Paracoccus salipaludis	98.34	0.96	GCF_002287065.1	95	d__Bacteria;p__Proteobacteria;c__Alphaproteobacteria;o__Rhodobacterales;f__Rhodobacteraceae;g__Paracoccus;s__Paracoccus salipaludis	98.34	0.96	d__Bacteria;p__Proteobacteria;c__Alphaproteobacteria;o__Rhodobacterales;f__Rhodobacteraceae;g__Paracoccus;s__	taxonomic classification defined by topology and ANI	topological placement and ANI have congruent species assignments	GCF_900102885.1, s__Paracoccus chinensis, 95.0, 91.26, 0.89; GCF_014164625.1, s__Paracoccus sp014164625, 95.0, 87.57, 0.78; GCF_000763805.1, s__Paracoccus sphaerophysae, 95.0, 83.36, 0.76; GCF_900142875.1, s__Paracoccus solventivorans, 95.0, 83.31, 0.74; GCF_900106665.1, s__Paracoccus sanguinis, 95.0, 83.22, 0.76; GCF_003286075.1, s__Paracoccus endophyticus, 95.0, 83.15, 0.75; GCF_004522155.1, s_…	46.4	11	N/A	N/A	SL311006	Subway	Quarry Bay	22.2884	114.21	Underground	Subway air	Air	Air	NA	NA	NA	14/07 2017	Indoor	NA	NA	NA	NA
SL311006_bin.5	84.3391	8.76437	0.442289	2233847	1134	2067	d__Bacteria	Proteobacteria	Gammaproteobacteria	o__Pseudomonadales	f__Moraxellaceae	g__Moraxella_A	s__Moraxella_A cinereus	GCA_014647715.1	95	d__Bacteria;p__Proteobacteria;c__Gammaproteobacteria;o__Pseudomonadales;f__Moraxellaceae;g__Moraxella_A;s__Moraxella_A cinereus	96.31	0.98	N/A	N/A	N/A	N/A	N/A	d__Bacteria;p__Proteobacteria;c__Gammaproteobacteria;o__Pseudomonadales;f__Moraxellaceae;g__Moraxella_A;s__	ANI	topological placement and ANI have incongruent species assignments	GCA_014647715.1, s__Moraxella_A cinereus, 95.0, 96.31, 0.98; GCF_001553955.1, s__Moraxella_A osloensis, 95.0237, 95.69, 0.91; GCF_009867135.1, s__Moraxella_A sp002478835, 95.0237, 95.68, 0.87; GCF_001591265.1, s__Moraxella_A atlantae, 95.0, 80.27, 0.26; GCF_000320365.1, s__Moraxella_A macacae, 95.0, 78.91, 0.16; GCF_000379845.1, s__Moraxella_A boevrei, 95.0, 78.51, 0.29	71.19	11	N/A	Genome has more than 10.0% of markers with multiple hits	SL311006	Subway	Quarry Bay	22.2884	114.21	Underground	Subway air	Air	Air	NA	NA	NA	14/07 2017	Indoor	NA	NA	NA	NA
SL311007_bin.2	76.2275	3.76263	0.699328	2508731	724	3849	d__Bacteria	Proteobacteria	Alphaproteobacteria	o__Rhodobacterales	f__Rhodobacteraceae	g__Paracoccus	s__Paracoccus salipaludis	GCF_002287065.1	95	d__Bacteria;p__Proteobacteria;c__Alphaproteobacteria;o__Rhodobacterales;f__Rhodobacteraceae;g__Paracoccus;s__Paracoccus salipaludis	98.67	0.97	GCF_002287065.1	95	d__Bacteria;p__Proteobacteria;c__Alphaproteobacteria;o__Rhodobacterales;f__Rhodobacteraceae;g__Paracoccus;s__Paracoccus salipaludis	98.67	0.97	d__Bacteria;p__Proteobacteria;c__Alphaproteobacteria;o__Rhodobacterales;f__Rhodobacteraceae;g__Paracoccus;s__	taxonomic classification defined by topology and ANI	topological placement and ANI have congruent species assignments	GCF_900102885.1, s__Paracoccus chinensis, 95.0, 90.87, 0.91; GCF_014164625.1, s__Paracoccus sp014164625, 95.0, 86.93, 0.8; GCF_900142875.1, s__Paracoccus solventivorans, 95.0, 82.86, 0.74; GCF_000763805.1, s__Paracoccus sphaerophysae, 95.0, 82.84, 0.78; GCF_900106665.1, s__Paracoccus sanguinis, 95.0, 82.76, 0.77; GCF_004522155.1, s__Paracoccus luteus, 95.0, 82.61, 0.75; GCF_003286075.1, s__Paraco…	50.15	11	N/A	N/A	SL311007	Subway	North Point	22.2914	114.2	Underground	Subway air	Air	Air	NA	NA	NA	14/07 2017	Indoor	NA	NA	NA	NA
SL311007_bin.3	71.0967	3.19285	0.441408	1687454	953	1824	d__Bacteria	Proteobacteria	Gammaproteobacteria	o__Pseudomonadales	f__Moraxellaceae	g__Moraxella_A	s__Moraxella_A cinereus	GCA_014647715.1	95	d__Bacteria;p__Proteobacteria;c__Gammaproteobacteria;o__Pseudomonadales;f__Moraxellaceae;g__Moraxella_A;s__Moraxella_A cinereus	96.81	0.99	N/A	N/A	N/A	N/A	N/A	d__Bacteria;p__Proteobacteria;c__Gammaproteobacteria;o__Pseudomonadales;f__Moraxellaceae;g__Moraxella_A;s__	ANI	topological placement and ANI have incongruent species assignments	GCA_014647715.1, s__Moraxella_A cinereus, 95.0, 96.81, 0.99; GCF_001553955.1, s__Moraxella_A osloensis, 95.0237, 95.86, 0.94; GCF_009867135.1, s__Moraxella_A sp002478835, 95.0237, 95.22, 0.86; GCF_001591265.1, s__Moraxella_A atlantae, 95.0, 80.09, 0.31; GCF_000379845.1, s__Moraxella_A boevrei, 95.0, 78.39, 0.24; GCF_000320365.1, s__Moraxella_A macacae, 95.0, 76.93, 0.26	65.08	11	N/A	N/A	SL311007	Subway	North Point	22.2914	114.2	Underground	Subway air	Air	Air	NA	NA	NA	14/07 2017	Indoor	NA	NA	NA	NA
SL311007_bin.4	80.4744	5.35606	0.70206	2486471	681	4179	d__Bacteria	Proteobacteria	Alphaproteobacteria	o__Rhodobacterales	f__Rhodobacteraceae	g__Paracoccus	s__Paracoccus marinus	GCF_007018965.1	95	d__Bacteria;p__Proteobacteria;c__Alphaproteobacteria;o__Rhodobacterales;f__Rhodobacteraceae;g__Paracoccus;s__Paracoccus marinus	96.94	0.98	GCF_007018965.1	95	d__Bacteria;p__Proteobacteria;c__Alphaproteobacteria;o__Rhodobacterales;f__Rhodobacteraceae;g__Paracoccus;s__Paracoccus marinus	96.94	0.98	d__Bacteria;p__Proteobacteria;c__Alphaproteobacteria;o__Rhodobacterales;f__Rhodobacteraceae;g__Paracoccus;s__	taxonomic classification defined by topology and ANI	topological placement and ANI have congruent species assignments	GCF_004923205.2, s__Paracoccus aeridis, 95.0, 87.95, 0.91; GCF_004522155.1, s__Paracoccus luteus, 95.0, 81.97, 0.75; GCF_002287065.1, s__Paracoccus salipaludis, 95.0, 81.92, 0.71; GCF_000763805.1, s__Paracoccus sphaerophysae, 95.0, 81.88, 0.69; GCF_003286075.1, s__Paracoccus endophyticus, 95.0, 81.68, 0.73; GCF_900102885.1, s__Paracoccus chinensis, 95.0, 81.56, 0.7; GCF_900106665.1, s__Paracoccus…	56.74	11	N/A	N/A	SL311007	Subway	North Point	22.2914	114.2	Underground	Subway air	Air	Air	NA	NA	NA	14/07 2017	Indoor	NA	NA	NA	NA
SL311008_bin.2	70.3544	2.61015	0.44132	1801020	1003	1841	d__Bacteria	Proteobacteria	Gammaproteobacteria	o__Pseudomonadales	f__Moraxellaceae	g__Moraxella_A	s__Moraxella_A cinereus	GCA_014647715.1	95	d__Bacteria;p__Proteobacteria;c__Gammaproteobacteria;o__Pseudomonadales;f__Moraxellaceae;g__Moraxella_A;s__Moraxella_A cinereus	96.67	0.99	GCF_009867135.1	95.0237	d__Bacteria;p__Proteobacteria;c__Gammaproteobacteria;o__Pseudomonadales;f__Moraxellaceae;g__Moraxella_A;s__Moraxella_A sp002478835	95.31	0.88	d__Bacteria;p__Proteobacteria;c__Gammaproteobacteria;o__Pseudomonadales;f__Moraxellaceae;g__Moraxella_A;s__	ANI	topological placement and ANI have incongruent species assignments	GCF_001553955.1, s__Moraxella_A osloensis, 95.0237, 95.81, 0.93; GCF_001591265.1, s__Moraxella_A atlantae, 95.0, 80.85, 0.32; GCF_000379845.1, s__Moraxella_A boevrei, 95.0, 80.44, 0.18; GCF_000320365.1, s__Moraxella_A macacae, 95.0, 80.43, 0.15	58.82	11	N/A	N/A	SL311008	Subway	Fortress Hill	22.2885	114.194	Underground	Subway air	Air	Air	NA	NA	NA	14/07 2017	Indoor	NA	NA	NA	NA
SL311008_bin.3	60.6583	0	0.7073	2375759	750	3942	d__Bacteria	Proteobacteria	Alphaproteobacteria	o__Rhodobacterales	f__Rhodobacteraceae	g__Paracoccus	s__Paracoccus marinus	GCF_007018965.1	95	d__Bacteria;p__Proteobacteria;c__Alphaproteobacteria;o__Rhodobacterales;f__Rhodobacteraceae;g__Paracoccus;s__Paracoccus marinus	96.93	0.99	GCF_007018965.1	95	d__Bacteria;p__Proteobacteria;c__Alphaproteobacteria;o__Rhodobacterales;f__Rhodobacteraceae;g__Paracoccus;s__Paracoccus marinus	96.93	0.99	d__Bacteria;p__Proteobacteria;c__Alphaproteobacteria;o__Rhodobacterales;f__Rhodobacteraceae;g__Paracoccus;s__	taxonomic classification defined by topology and ANI	topological placement and ANI have congruent species assignments	GCF_004923205.2, s__Paracoccus aeridis, 95.0, 87.86, 0.91; GCF_004522155.1, s__Paracoccus luteus, 95.0, 81.98, 0.74; GCF_002287065.1, s__Paracoccus salipaludis, 95.0, 81.69, 0.73; GCF_003286075.1, s__Paracoccus endophyticus, 95.0, 81.61, 0.7; GCF_900106665.1, s__Paracoccus sanguinis, 95.0, 81.48, 0.74; GCF_000763805.1, s__Paracoccus sphaerophysae, 95.0, 81.43, 0.72; GCF_900102885.1, s__Paracoccus…	51.2	11	N/A	N/A	SL311008	Subway	Fortress Hill	22.2885	114.194	Underground	Subway air	Air	Air	NA	NA	NA	14/07 2017	Indoor	NA	NA	NA	NA
SL311008_bin.4	59.7962	0	0.703615	2282032	503	5616	d__Bacteria	Proteobacteria	Alphaproteobacteria	o__Rhodobacterales	f__Rhodobacteraceae	g__Paracoccus	s__Paracoccus salipaludis	GCF_002287065.1	95	d__Bacteria;p__Proteobacteria;c__Alphaproteobacteria;o__Rhodobacterales;f__Rhodobacteraceae;g__Paracoccus;s__Paracoccus salipaludis	98.8	0.98	GCF_002287065.1	95	d__Bacteria;p__Proteobacteria;c__Alphaproteobacteria;o__Rhodobacterales;f__Rhodobacteraceae;g__Paracoccus;s__Paracoccus salipaludis	98.8	0.98	d__Bacteria;p__Proteobacteria;c__Alphaproteobacteria;o__Rhodobacterales;f__Rhodobacteraceae;g__Paracoccus;s__	taxonomic classification defined by topology and ANI	topological placement and ANI have congruent species assignments	GCF_900102885.1, s__Paracoccus chinensis, 95.0, 91.36, 0.89; GCF_014164625.1, s__Paracoccus sp014164625, 95.0, 87.11, 0.8; GCF_900142875.1, s__Paracoccus solventivorans, 95.0, 83.16, 0.75; GCF_000763805.1, s__Paracoccus sphaerophysae, 95.0, 83.06, 0.76; GCF_900106665.1, s__Paracoccus sanguinis, 95.0, 83.06, 0.78; GCF_004522155.1, s__Paracoccus luteus, 95.0, 82.8, 0.74; GCF_003286075.1, s__Paracoc…	47.85	11	N/A	N/A	SL311008	Subway	Fortress Hill	22.2885	114.194	Underground	Subway air	Air	Air	NA	NA	NA	14/07 2017	Indoor	NA	NA	NA	NA
SL311008_bin.5	55.7514	1.07034	0.738687	1248709	495	2550	d__Bacteria	Actinobacteriota	Actinomycetia	o__Actinomycetales	f__Micrococcaceae	g__Micrococcus	s__Micrococcus luteus	GCF_000023205.1	95	d__Bacteria;p__Actinobacteriota;c__Actinomycetia;o__Actinomycetales;f__Micrococcaceae;g__Micrococcus;s__Micrococcus luteus	97.3	1	GCF_000023205.1	95	d__Bacteria;p__Actinobacteriota;c__Actinomycetia;o__Actinomycetales;f__Micrococcaceae;g__Micrococcus;s__Micrococcus luteus	97.3	1	d__Bacteria;p__Actinobacteriota;c__Actinomycetia;o__Actinomycetales;f__Micrococcaceae;g__Micrococcus;s__	taxonomic classification defined by topology and ANI	topological placement and ANI have congruent species assignments	GCF_014205115.1, s__Micrococcus endophyticus, 95.0, 89.5, 0.99; GCF_014204815.1, s__Micrococcus flavus, 95.0, 84.3, 0.91; GCF_001570885.1, s__Micrococcus lylae, 95.0, 82.49, 0.85; GCF_014205175.1, s__Micrococcus cohnii, 95.0, 80.51, 0.76	45.32	11	N/A	N/A	SL311008	Subway	Fortress Hill	22.2885	114.194	Underground	Subway air	Air	Air	NA	NA	NA	14/07 2017	Indoor	NA	NA	NA	NA
SL311009_bin.1	62.3824	0	0.692745	1979873	349	6918	d__Bacteria	Proteobacteria	Alphaproteobacteria	o__Rhodobacterales	f__Rhodobacteraceae	g__Paracoccus	s__Paracoccus salipaludis	GCF_002287065.1	95	d__Bacteria;p__Proteobacteria;c__Alphaproteobacteria;o__Rhodobacterales;f__Rhodobacteraceae;g__Paracoccus;s__Paracoccus salipaludis	98.87	0.95	GCF_002287065.1	95	d__Bacteria;p__Proteobacteria;c__Alphaproteobacteria;o__Rhodobacterales;f__Rhodobacteraceae;g__Paracoccus;s__Paracoccus salipaludis	98.87	0.95	d__Bacteria;p__Proteobacteria;c__Alphaproteobacteria;o__Rhodobacterales;f__Rhodobacteraceae;g__Paracoccus;s__	taxonomic classification defined by topology and ANI	topological placement and ANI have congruent species assignments	GCF_900102885.1, s__Paracoccus chinensis, 95.0, 91.52, 0.86; GCF_014164625.1, s__Paracoccus sp014164625, 95.0, 87.31, 0.79; GCF_000763805.1, s__Paracoccus sphaerophysae, 95.0, 83.88, 0.75; GCF_900142875.1, s__Paracoccus solventivorans, 95.0, 83.87, 0.7; GCF_900106665.1, s__Paracoccus sanguinis, 95.0, 83.69, 0.76; GCF_003286075.1, s__Paracoccus endophyticus, 95.0, 83.33, 0.74; GCF_004522155.1, s__…	47.03	11	N/A	N/A	SL311009	Subway	Ocean Park	22.2491	114.175	Aboveground	Subway air	Air	Air	NA	NA	NA	14/07 2017	Outdoor	NA	NA	NA	NA
SL311009_bin.3	86.9395	4.01231	0.737579	2103396	544	4420	d__Bacteria	Actinobacteriota	Actinomycetia	o__Actinomycetales	f__Micrococcaceae	g__Micrococcus	s__Micrococcus luteus	GCF_000023205.1	95	d__Bacteria;p__Actinobacteriota;c__Actinomycetia;o__Actinomycetales;f__Micrococcaceae;g__Micrococcus;s__Micrococcus luteus	97.04	0.94	GCF_000023205.1	95	d__Bacteria;p__Actinobacteriota;c__Actinomycetia;o__Actinomycetales;f__Micrococcaceae;g__Micrococcus;s__Micrococcus luteus	97.04	0.94	d__Bacteria;p__Actinobacteriota;c__Actinomycetia;o__Actinomycetales;f__Micrococcaceae;g__Micrococcus;s__	taxonomic classification defined by topology and ANI	topological placement and ANI have congruent species assignments	GCF_014205115.1, s__Micrococcus endophyticus, 95.0, 89.4, 0.9; GCF_014204815.1, s__Micrococcus flavus, 95.0, 84.78, 0.84; GCF_001570885.1, s__Micrococcus lylae, 95.0, 83.38, 0.8; GCF_014205175.1, s__Micrococcus cohnii, 95.0, 81.21, 0.69	85.27	11	N/A	N/A	SL311009	Subway	Ocean Park	22.2491	114.175	Aboveground	Subway air	Air	Air	NA	NA	NA	14/07 2017	Outdoor	NA	NA	NA	NA
SL311009_bin.4	74.2142	1.65504	0.665721	3287322	1010	3725	d__Bacteria	Proteobacteria	Alphaproteobacteria	o__Rhizobiales	f__Xanthobacteraceae	g__Tardiphaga	s__	N/A	N/A	N/A	N/A	N/A	N/A	N/A	N/A	N/A	N/A	d__Bacteria;p__Proteobacteria;c__Alphaproteobacteria;o__Rhizobiales;f__Xanthobacteraceae;g__;s__	taxonomic novelty determined using RED	N/A	N/A	60.83	11	0.956464	N/A	SL311009	Subway	Ocean Park	22.2491	114.175	Aboveground	Subway air	Air	Air	NA	NA	NA	14/07 2017	Outdoor	NA	NA	NA	NA
SL311009_bin.5	85.3927	6.90054	0.439084	2409681	1236	2077	d__Bacteria	Proteobacteria	Gammaproteobacteria	o__Pseudomonadales	f__Moraxellaceae	g__Moraxella_A	s__Moraxella_A cinereus	GCA_014647715.1	95	d__Bacteria;p__Proteobacteria;c__Gammaproteobacteria;o__Pseudomonadales;f__Moraxellaceae;g__Moraxella_A;s__Moraxella_A cinereus	96.57	0.95	N/A	N/A	N/A	N/A	N/A	d__Bacteria;p__Proteobacteria;c__Gammaproteobacteria;o__Pseudomonadales;f__Moraxellaceae;g__Moraxella_A;s__	ANI	topological placement and ANI have incongruent species assignments	GCA_014647715.1, s__Moraxella_A cinereus, 95.0, 96.57, 0.95; GCF_001553955.1, s__Moraxella_A osloensis, 95.0237, 95.66, 0.94; GCF_009867135.1, s__Moraxella_A sp002478835, 95.0237, 95.45, 0.9; GCF_001591265.1, s__Moraxella_A atlantae, 95.0, 79.65, 0.26; GCF_000379845.1, s__Moraxella_A boevrei, 95.0, 79.2, 0.23; GCF_000320365.1, s__Moraxella_A macacae, 95.0, 78.56, 0.21	75.28	11	N/A	N/A	SL311009	Subway	Ocean Park	22.2491	114.175	Aboveground	Subway air	Air	Air	NA	NA	NA	14/07 2017	Outdoor	NA	NA	NA	NA
SL311010_bin.3	84.1954	7.27969	0.439146	2297287	1187	2032	d__Bacteria	Proteobacteria	Gammaproteobacteria	o__Pseudomonadales	f__Moraxellaceae	g__Moraxella_A	s__Moraxella_A cinereus	GCA_014647715.1	95	d__Bacteria;p__Proteobacteria;c__Gammaproteobacteria;o__Pseudomonadales;f__Moraxellaceae;g__Moraxella_A;s__Moraxella_A cinereus	96.27	0.95	GCA_014647715.1	95	d__Bacteria;p__Proteobacteria;c__Gammaproteobacteria;o__Pseudomonadales;f__Moraxellaceae;g__Moraxella_A;s__Moraxella_A cinereus	96.27	0.95	d__Bacteria;p__Proteobacteria;c__Gammaproteobacteria;o__Pseudomonadales;f__Moraxellaceae;g__Moraxella_A;s__	taxonomic classification defined by topology and ANI	topological placement and ANI have congruent species assignments	GCF_001553955.1, s__Moraxella_A osloensis, 95.0237, 95.56, 0.91; GCF_009867135.1, s__Moraxella_A sp002478835, 95.0237, 94.63, 0.84; GCF_001591265.1, s__Moraxella_A atlantae, 95.0, 81.13, 0.3; GCF_000379845.1, s__Moraxella_A boevrei, 95.0, 79.44, 0.23; GCF_000320365.1, s__Moraxella_A macacae, 95.0, 78.96, 0.2	71.71	11	N/A	N/A	SL311010	Subway	Admiralty	22.2797	114.165	Underground	Subway air	Air	Air	NA	NA	NA	14/07 2017	Indoor	NA	NA	NA	NA
SL311010_bin.4	91.2281	1.86404	0.693285	2612593	394	9102	d__Bacteria	Actinobacteriota	Actinomycetia	o__Actinomycetales	f__Micrococcaceae	g__Kocuria	s__Kocuria marina	GCA_014652975.1	95.811	d__Bacteria;p__Actinobacteriota;c__Actinomycetia;o__Actinomycetales;f__Micrococcaceae;g__Kocuria;s__Kocuria marina	98.77	0.92	GCA_014652975.1	95.811	d__Bacteria;p__Actinobacteriota;c__Actinomycetia;o__Actinomycetales;f__Micrococcaceae;g__Kocuria;s__Kocuria marina	98.77	0.92	d__Bacteria;p__Actinobacteriota;c__Actinomycetia;o__Actinomycetales;f__Micrococcaceae;g__Kocuria;s__	taxonomic classification defined by topology and ANI	topological placement and ANI have congruent species assignments	GCF_000786655.1, s__Kocuria marina_A, 95.811, 95.77, 0.92; GCF_000010285.1, s__Kocuria rhizophila_A, 95.0, 85.19, 0.8; GCF_003226895.2, s__Kocuria sp003226895, 95.0, 84.94, 0.79; GCF_007681555.1, s__Kocuria salsicia, 95.0, 84.62, 0.81; GCF_003667225.1, s__Kocuria rhizophila, 95.0, 84.31, 0.74; GCF_006539885.1, s__Kocuria varians, 95.0, 84.21, 0.79; GCF_003687455.1, s__Kocuria tytonicola, 95.0, 83…	80.25	11	N/A	N/A	SL311010	Subway	Admiralty	22.2797	114.165	Underground	Subway air	Air	Air	NA	NA	NA	14/07 2017	Indoor	NA	NA	NA	NA
SL311011_bin.3	51.8678	5.3999	0.437372	1544273	939	1601	d__Bacteria	Proteobacteria	Gammaproteobacteria	o__Pseudomonadales	f__Moraxellaceae	g__Moraxella_A	s__Moraxella_A cinereus	GCA_014647715.1	95	d__Bacteria;p__Proteobacteria;c__Gammaproteobacteria;o__Pseudomonadales;f__Moraxellaceae;g__Moraxella_A;s__Moraxella_A cinereus	97.01	0.85	GCA_014647715.1	95	d__Bacteria;p__Proteobacteria;c__Gammaproteobacteria;o__Pseudomonadales;f__Moraxellaceae;g__Moraxella_A;s__Moraxella_A cinereus	97.01	0.85	d__Bacteria;p__Proteobacteria;c__Gammaproteobacteria;o__Pseudomonadales;f__Moraxellaceae;g__Moraxella_A;s__	taxonomic classification defined by topology and ANI	topological placement and ANI have congruent species assignments	GCF_001553955.1, s__Moraxella_A osloensis, 95.0237, 95.08, 0.79; GCF_009867135.1, s__Moraxella_A sp002478835, 95.0237, 94.67, 0.71; GCF_000379845.1, s__Moraxella_A boevrei, 95.0, 82.65, 0.25; GCF_001591265.1, s__Moraxella_A atlantae, 95.0, 82.49, 0.35; GCF_000320365.1, s__Moraxella_A macacae, 95.0, 80.47, 0.29	52.63	11	N/A	N/A	SL311011	Subway	Tsim Sha Tsui	22.2979	114.172	Underground	Subway air	Air	Air	NA	NA	NA	14/07 2017	Indoor	NA	NA	NA	NA
SL311011_bin.5	52.7216	5.66764	0.685258	2232846	523	5238	d__Bacteria	Proteobacteria	Alphaproteobacteria	o__Rhodobacterales	f__Rhodobacteraceae	g__Paracoccus	s__Paracoccus salipaludis	GCF_002287065.1	95	d__Bacteria;p__Proteobacteria;c__Alphaproteobacteria;o__Rhodobacterales;f__Rhodobacteraceae;g__Paracoccus;s__Paracoccus salipaludis	98.51	0.93	GCF_002287065.1	95	d__Bacteria;p__Proteobacteria;c__Alphaproteobacteria;o__Rhodobacterales;f__Rhodobacteraceae;g__Paracoccus;s__Paracoccus salipaludis	98.51	0.93	d__Bacteria;p__Proteobacteria;c__Alphaproteobacteria;o__Rhodobacterales;f__Rhodobacteraceae;g__Paracoccus;s__	taxonomic classification defined by topology and ANI	topological placement and ANI have congruent species assignments	GCF_900102885.1, s__Paracoccus chinensis, 95.0, 91.04, 0.81; GCF_014164625.1, s__Paracoccus sp014164625, 95.0, 87.07, 0.74; GCF_900142875.1, s__Paracoccus solventivorans, 95.0, 83.83, 0.63; GCF_000763805.1, s__Paracoccus sphaerophysae, 95.0, 83.81, 0.66; GCF_004522155.1, s__Paracoccus luteus, 95.0, 83.72, 0.66; GCF_003286075.1, s__Paracoccus endophyticus, 95.0, 83.59, 0.67; GCF_007018965.1, s__Pa…	42.39	11	N/A	Genome has more than 10.8% of markers with multiple hits	SL311011	Subway	Tsim Sha Tsui	22.2979	114.172	Underground	Subway air	Air	Air	NA	NA	NA	14/07 2017	Indoor	NA	NA	NA	NA
SL311011_bin.6	50.885	4.82456	0.699737	2225563	1271	1775	d__Bacteria	Actinobacteriota	Actinomycetia	o__Actinomycetales	f__Micrococcaceae	g__Kocuria	s__	N/A	N/A	N/A	N/A	N/A	GCA_014652975.1	95.811	d__Bacteria;p__Actinobacteriota;c__Actinomycetia;o__Actinomycetales;f__Micrococcaceae;g__Kocuria;s__Kocuria marina	94.22	0.41	d__Bacteria;p__Actinobacteriota;c__Actinomycetia;o__Actinomycetales;f__Micrococcaceae;g__Kocuria;s__	taxonomic classification defined by topology and ANI	N/A	GCF_000786655.1, s__Kocuria marina_A, 95.811, 92.85, 0.44; GCF_003226895.2, s__Kocuria sp003226895, 95.0, 82.14, 0.37; GCF_003667225.1, s__Kocuria rhizophila, 95.0, 81.78, 0.38; GCA_014652755.1, s__Kocuria subflava, 95.0, 81.51, 0.12; GCF_000010285.1, s__Kocuria rhizophila_A, 95.0, 81.47, 0.42; GCF_003687455.1, s__Kocuria tytonicola, 95.0, 80.98, 0.33; GCF_007681555.1, s__Kocuria salsicia, 95.0, …	33.29	11	0.99956	N/A	SL311011	Subway	Tsim Sha Tsui	22.2979	114.172	Underground	Subway air	Air	Air	NA	NA	NA	14/07 2017	Indoor	NA	NA	NA	NA
SL311011_bin.7	60.3647	4.26768	0.701506	1905105	425	4909	d__Bacteria	Proteobacteria	Alphaproteobacteria	o__Rhodobacterales	f__Rhodobacteraceae	g__Paracoccus	s__Paracoccus marinus	GCF_007018965.1	95	d__Bacteria;p__Proteobacteria;c__Alphaproteobacteria;o__Rhodobacterales;f__Rhodobacteraceae;g__Paracoccus;s__Paracoccus marinus	96.81	0.96	GCF_007018965.1	95	d__Bacteria;p__Proteobacteria;c__Alphaproteobacteria;o__Rhodobacterales;f__Rhodobacteraceae;g__Paracoccus;s__Paracoccus marinus	96.81	0.96	d__Bacteria;p__Proteobacteria;c__Alphaproteobacteria;o__Rhodobacterales;f__Rhodobacteraceae;g__Paracoccus;s__	taxonomic classification defined by topology and ANI	topological placement and ANI have congruent species assignments	GCF_004923205.2, s__Paracoccus aeridis, 95.0, 87.72, 0.88; GCF_002287065.1, s__Paracoccus salipaludis, 95.0, 82.53, 0.7; GCF_004522155.1, s__Paracoccus luteus, 95.0, 81.92, 0.72; GCF_000763805.1, s__Paracoccus sphaerophysae, 95.0, 81.92, 0.67; GCF_003286075.1, s__Paracoccus endophyticus, 95.0, 81.86, 0.71; GCF_900102885.1, s__Paracoccus chinensis, 95.0, 81.81, 0.67; GCF_900106665.1, s__Paracoccus…	43.54	11	N/A	N/A	SL311011	Subway	Tsim Sha Tsui	22.2979	114.172	Underground	Subway air	Air	Air	NA	NA	NA	14/07 2017	Indoor	NA	NA	NA	NA
SL311012_bin.1	61.4293	1.91919	0.694468	2082560	509	4473	d__Bacteria	Proteobacteria	Alphaproteobacteria	o__Rhodobacterales	f__Rhodobacteraceae	g__Paracoccus	s__Paracoccus salipaludis	GCF_002287065.1	95	d__Bacteria;p__Proteobacteria;c__Alphaproteobacteria;o__Rhodobacterales;f__Rhodobacteraceae;g__Paracoccus;s__Paracoccus salipaludis	98.47	0.97	GCF_002287065.1	95	d__Bacteria;p__Proteobacteria;c__Alphaproteobacteria;o__Rhodobacterales;f__Rhodobacteraceae;g__Paracoccus;s__Paracoccus salipaludis	98.47	0.97	d__Bacteria;p__Proteobacteria;c__Alphaproteobacteria;o__Rhodobacterales;f__Rhodobacteraceae;g__Paracoccus;s__	taxonomic classification defined by topology and ANI	topological placement and ANI have congruent species assignments	GCF_900102885.1, s__Paracoccus chinensis, 95.0, 90.88, 0.87; GCF_014164625.1, s__Paracoccus sp014164625, 95.0, 86.9, 0.8; GCF_000763805.1, s__Paracoccus sphaerophysae, 95.0, 83.28, 0.74; GCF_900142875.1, s__Paracoccus solventivorans, 95.0, 83.18, 0.73; GCF_900106665.1, s__Paracoccus sanguinis, 95.0, 83.16, 0.75; GCF_004522155.1, s__Paracoccus luteus, 95.0, 82.81, 0.71; GCF_003286075.1, s__Paracoc…	39.96	11	N/A	N/A	SL311012	Subway	East Tsim Sha Tsui	22.2953	114.174	Underground	Subway air	Air	Air	NA	NA	NA	14/07 2017	Indoor	NA	NA	NA	NA
SL311012_bin.2	74.9361	5.22031	0.441983	1776871	994	1833	d__Bacteria	Proteobacteria	Gammaproteobacteria	o__Pseudomonadales	f__Moraxellaceae	g__Moraxella_A	s__Moraxella_A cinereus	GCA_014647715.1	95	d__Bacteria;p__Proteobacteria;c__Gammaproteobacteria;o__Pseudomonadales;f__Moraxellaceae;g__Moraxella_A;s__Moraxella_A cinereus	96.76	0.95	N/A	N/A	N/A	N/A	N/A	d__Bacteria;p__Proteobacteria;c__Gammaproteobacteria;o__Pseudomonadales;f__Moraxellaceae;g__Moraxella_A;s__	ANI	topological placement and ANI have incongruent species assignments	GCA_014647715.1, s__Moraxella_A cinereus, 95.0, 96.76, 0.95; GCF_001553955.1, s__Moraxella_A osloensis, 95.0237, 95.69, 0.92; GCF_009867135.1, s__Moraxella_A sp002478835, 95.0237, 95.11, 0.89; GCF_001591265.1, s__Moraxella_A atlantae, 95.0, 81.03, 0.23; GCF_000379845.1, s__Moraxella_A boevrei, 95.0, 79.27, 0.28; GCF_000320365.1, s__Moraxella_A macacae, 95.0, 79.19, 0.22	69.82	11	N/A	N/A	SL311012	Subway	East Tsim Sha Tsui	22.2953	114.174	Underground	Subway air	Air	Air	NA	NA	NA	14/07 2017	Indoor	NA	NA	NA	NA
SL311012_bin.4	91.2718	4.20107	0.736763	2258734	605	4232	d__Bacteria	Actinobacteriota	Actinomycetia	o__Actinomycetales	f__Micrococcaceae	g__Micrococcus	s__Micrococcus luteus	GCF_000023205.1	95	d__Bacteria;p__Actinobacteriota;c__Actinomycetia;o__Actinomycetales;f__Micrococcaceae;g__Micrococcus;s__Micrococcus luteus	97.1	0.92	GCF_000023205.1	95	d__Bacteria;p__Actinobacteriota;c__Actinomycetia;o__Actinomycetales;f__Micrococcaceae;g__Micrococcus;s__Micrococcus luteus	97.1	0.92	d__Bacteria;p__Actinobacteriota;c__Actinomycetia;o__Actinomycetales;f__Micrococcaceae;g__Micrococcus;s__	taxonomic classification defined by topology and ANI	topological placement and ANI have congruent species assignments	GCF_014205115.1, s__Micrococcus endophyticus, 95.0, 89.22, 0.9; GCF_014204815.1, s__Micrococcus flavus, 95.0, 84.75, 0.85; GCF_001570885.1, s__Micrococcus lylae, 95.0, 83.26, 0.78; GCF_014205175.1, s__Micrococcus cohnii, 95.0, 81.62, 0.67	84.69	11	N/A	N/A	SL311012	Subway	East Tsim Sha Tsui	22.2953	114.174	Underground	Subway air	Air	Air	NA	NA	NA	14/07 2017	Indoor	NA	NA	NA	NA
SL311012_bin.5	53.4483	1.72414	0.710424	1989667	558	3871	d__Bacteria	Proteobacteria	Alphaproteobacteria	o__Rhodobacterales	f__Rhodobacteraceae	g__Paracoccus	s__Paracoccus marinus	GCF_007018965.1	95	d__Bacteria;p__Proteobacteria;c__Alphaproteobacteria;o__Rhodobacterales;f__Rhodobacteraceae;g__Paracoccus;s__Paracoccus marinus	96.66	0.96	GCF_007018965.1	95	d__Bacteria;p__Proteobacteria;c__Alphaproteobacteria;o__Rhodobacterales;f__Rhodobacteraceae;g__Paracoccus;s__Paracoccus marinus	96.66	0.96	d__Bacteria;p__Proteobacteria;c__Alphaproteobacteria;o__Rhodobacterales;f__Rhodobacteraceae;g__Paracoccus;s__	taxonomic classification defined by topology and ANI	topological placement and ANI have congruent species assignments	GCF_004923205.2, s__Paracoccus aeridis, 95.0, 87.37, 0.88; GCF_002287065.1, s__Paracoccus salipaludis, 95.0, 82.39, 0.71; GCF_900102885.1, s__Paracoccus chinensis, 95.0, 81.92, 0.7; GCF_004522155.1, s__Paracoccus luteus, 95.0, 81.59, 0.72; GCF_000763805.1, s__Paracoccus sphaerophysae, 95.0, 81.32, 0.69; GCF_014164625.1, s__Paracoccus sp014164625, 95.0, 81.1, 0.67; GCF_003286075.1, s__Paracoccus e…	41.61	11	N/A	N/A	SL311012	Subway	East Tsim Sha Tsui	22.2953	114.174	Underground	Subway air	Air	Air	NA	NA	NA	14/07 2017	Indoor	NA	NA	NA	NA
SL311013_bin.1	79.5604	2.11228	0.736406	1945482	631	3250	d__Bacteria	Actinobacteriota	Actinomycetia	o__Actinomycetales	f__Micrococcaceae	g__Micrococcus	s__Micrococcus luteus	GCF_000023205.1	95	d__Bacteria;p__Actinobacteriota;c__Actinomycetia;o__Actinomycetales;f__Micrococcaceae;g__Micrococcus;s__Micrococcus luteus	97.01	0.92	GCF_000023205.1	95	d__Bacteria;p__Actinobacteriota;c__Actinomycetia;o__Actinomycetales;f__Micrococcaceae;g__Micrococcus;s__Micrococcus luteus	97.01	0.92	d__Bacteria;p__Actinobacteriota;c__Actinomycetia;o__Actinomycetales;f__Micrococcaceae;g__Micrococcus;s__	taxonomic classification defined by topology and ANI	topological placement and ANI have congruent species assignments	GCF_014205115.1, s__Micrococcus endophyticus, 95.0, 89.47, 0.9; GCF_014204815.1, s__Micrococcus flavus, 95.0, 84.71, 0.85; GCF_001570885.1, s__Micrococcus lylae, 95.0, 83.6, 0.76; GCF_014205175.1, s__Micrococcus cohnii, 95.0, 81.7, 0.63	76.53	11	N/A	N/A	SL311013	Subway	Hung Hom	22.3036	114.181	Aboveground	Subway air	Air	Air	NA	NA	NA	14/07 2017	Indoor	NA	NA	NA	NA
SL311013_bin.2	85.6003	9.5985	0.43972	2279992	1175	2041	d__Bacteria	Proteobacteria	Gammaproteobacteria	o__Pseudomonadales	f__Moraxellaceae	g__Moraxella_A	s__Moraxella_A cinereus	GCA_014647715.1	95	d__Bacteria;p__Proteobacteria;c__Gammaproteobacteria;o__Pseudomonadales;f__Moraxellaceae;g__Moraxella_A;s__Moraxella_A cinereus	96.37	0.94	N/A	N/A	N/A	N/A	N/A	d__Bacteria;p__Proteobacteria;c__Gammaproteobacteria;o__Pseudomonadales;f__Moraxellaceae;g__Moraxella_A;s__	ANI	topological placement and ANI have incongruent species assignments	GCA_014647715.1, s__Moraxella_A cinereus, 95.0, 96.37, 0.94; GCF_001553955.1, s__Moraxella_A osloensis, 95.0237, 95.31, 0.94; GCF_009867135.1, s__Moraxella_A sp002478835, 95.0237, 94.87, 0.9; GCF_001591265.1, s__Moraxella_A atlantae, 95.0, 80.19, 0.3; GCF_000379845.1, s__Moraxella_A boevrei, 95.0, 79.21, 0.2; GCF_000320365.1, s__Moraxella_A macacae, 95.0, 78.95, 0.17	73.52	11	N/A	N/A	SL311013	Subway	Hung Hom	22.3036	114.181	Aboveground	Subway air	Air	Air	NA	NA	NA	14/07 2017	Indoor	NA	NA	NA	NA
SL311013_bin.3	71.8652	5.17241	0.702957	2492986	635	5455	d__Bacteria	Proteobacteria	Alphaproteobacteria	o__Rhodobacterales	f__Rhodobacteraceae	g__Paracoccus	s__Paracoccus salipaludis	GCF_002287065.1	95	d__Bacteria;p__Proteobacteria;c__Alphaproteobacteria;o__Rhodobacterales;f__Rhodobacteraceae;g__Paracoccus;s__Paracoccus salipaludis	98.58	0.96	GCF_002287065.1	95	d__Bacteria;p__Proteobacteria;c__Alphaproteobacteria;o__Rhodobacterales;f__Rhodobacteraceae;g__Paracoccus;s__Paracoccus salipaludis	98.58	0.96	d__Bacteria;p__Proteobacteria;c__Alphaproteobacteria;o__Rhodobacterales;f__Rhodobacteraceae;g__Paracoccus;s__	taxonomic classification defined by topology and ANI	topological placement and ANI have congruent species assignments	GCF_900102885.1, s__Paracoccus chinensis, 95.0, 91.43, 0.88; GCF_014164625.1, s__Paracoccus sp014164625, 95.0, 87.22, 0.79; GCF_000763805.1, s__Paracoccus sphaerophysae, 95.0, 83.33, 0.73; GCF_900142875.1, s__Paracoccus solventivorans, 95.0, 83.17, 0.72; GCF_900106665.1, s__Paracoccus sanguinis, 95.0, 83.17, 0.77; GCF_004522155.1, s__Paracoccus luteus, 95.0, 82.99, 0.76; GCF_003286075.1, s__Parac…	55.83	11	N/A	N/A	SL311013	Subway	Hung Hom	22.3036	114.181	Aboveground	Subway air	Air	Air	NA	NA	NA	14/07 2017	Indoor	NA	NA	NA	NA
SL311013_bin.4	54.5977	0	0.701054	1685285	365	4954	d__Bacteria	Proteobacteria	Alphaproteobacteria	o__Rhodobacterales	f__Rhodobacteraceae	g__Paracoccus	s__Paracoccus marinus	GCF_007018965.1	95	d__Bacteria;p__Proteobacteria;c__Alphaproteobacteria;o__Rhodobacterales;f__Rhodobacteraceae;g__Paracoccus;s__Paracoccus marinus	96.96	0.98	GCF_007018965.1	95	d__Bacteria;p__Proteobacteria;c__Alphaproteobacteria;o__Rhodobacterales;f__Rhodobacteraceae;g__Paracoccus;s__Paracoccus marinus	96.96	0.98	d__Bacteria;p__Proteobacteria;c__Alphaproteobacteria;o__Rhodobacterales;f__Rhodobacteraceae;g__Paracoccus;s__	taxonomic classification defined by topology and ANI	topological placement and ANI have congruent species assignments	GCF_004923205.2, s__Paracoccus aeridis, 95.0, 87.84, 0.9; GCF_004522155.1, s__Paracoccus luteus, 95.0, 82.17, 0.7; GCF_000763805.1, s__Paracoccus sphaerophysae, 95.0, 81.9, 0.69; GCF_002287065.1, s__Paracoccus salipaludis, 95.0, 81.83, 0.7; GCF_003286075.1, s__Paracoccus endophyticus, 95.0, 81.73, 0.71; GCF_900102885.1, s__Paracoccus chinensis, 95.0, 81.59, 0.73; GCF_900106665.1, s__Paracoccus sa…	42.15	11	N/A	N/A	SL311013	Subway	Hung Hom	22.3036	114.181	Aboveground	Subway air	Air	Air	NA	NA	NA	14/07 2017	Indoor	NA	NA	NA	NA
SL311013_bin.5	100	0.331126	0.601129	2425245	180	20569	d__Bacteria	Actinobacteriota	Actinomycetia	o__Propionibacteriales	f__Propionibacteriaceae	g__Cutibacterium	s__Cutibacterium acnes	GCF_003030305.1	95	d__Bacteria;p__Actinobacteriota;c__Actinomycetia;o__Propionibacteriales;f__Propionibacteriaceae;g__Cutibacterium;s__Cutibacterium acnes	99.76	1	GCF_003030305.1	95	d__Bacteria;p__Actinobacteriota;c__Actinomycetia;o__Propionibacteriales;f__Propionibacteriaceae;g__Cutibacterium;s__Cutibacterium acnes	99.76	1	d__Bacteria;p__Actinobacteriota;c__Actinomycetia;o__Propionibacteriales;f__Propionibacteriaceae;g__Cutibacterium;s__	taxonomic classification defined by topology and ANI	topological placement and ANI have congruent species assignments	GCF_001642025.1, s__Cutibacterium namnetense, 95.0, 88.24, 0.86; GCF_000204235.1, s__Cutibacterium humerusii, 95.0, 86.02, 0.88; GCF_009696315.1, s__Cutibacterium sp009696315, 95.0, 82.65, 0.76; GCF_000227295.1, s__Cutibacterium avidum, 95.0, 81.8, 0.71; GCF_900186975.1, s__Cutibacterium granulosum, 95.0, 79.02, 0.25; GCF_900605005.1, s__Cutibacterium timonense, 95.0, 78.41, 0.3	96.76	11	N/A	N/A	SL311013	Subway	Hung Hom	22.3036	114.181	Aboveground	Subway air	Air	Air	NA	NA	NA	14/07 2017	Indoor	NA	NA	NA	NA
SL311014_bin.1	79.5588	6.5265	0.738815	1937867	637	3258	d__Bacteria	Actinobacteriota	Actinomycetia	o__Actinomycetales	f__Micrococcaceae	g__Micrococcus	s__Micrococcus luteus	GCF_000023205.1	95	d__Bacteria;p__Actinobacteriota;c__Actinomycetia;o__Actinomycetales;f__Micrococcaceae;g__Micrococcus;s__Micrococcus luteus	97.12	0.97	GCF_000023205.1	95	d__Bacteria;p__Actinobacteriota;c__Actinomycetia;o__Actinomycetales;f__Micrococcaceae;g__Micrococcus;s__Micrococcus luteus	97.12	0.97	d__Bacteria;p__Actinobacteriota;c__Actinomycetia;o__Actinomycetales;f__Micrococcaceae;g__Micrococcus;s__	taxonomic classification defined by topology and ANI	topological placement and ANI have congruent species assignments	GCF_014205115.1, s__Micrococcus endophyticus, 95.0, 89.77, 0.94; GCF_014204815.1, s__Micrococcus flavus, 95.0, 84.57, 0.88; GCF_001570885.1, s__Micrococcus lylae, 95.0, 82.83, 0.78; GCF_014205175.1, s__Micrococcus cohnii, 95.0, 80.91, 0.7	71.41	11	N/A	N/A	SL311014	Subway	Mong Kok East	22.3226	114.172	Aboveground	Subway air	Air	Air	NA	NA	NA	14/07 2017	Indoor	NA	NA	NA	NA
SL311014_bin.2	74.4514	3.76176	0.696307	3012975	867	4533	d__Bacteria	Proteobacteria	Alphaproteobacteria	o__Rhodobacterales	f__Rhodobacteraceae	g__Paracoccus	s__Paracoccus salipaludis	GCF_002287065.1	95	d__Bacteria;p__Proteobacteria;c__Alphaproteobacteria;o__Rhodobacterales;f__Rhodobacteraceae;g__Paracoccus;s__Paracoccus salipaludis	98.11	0.92	GCF_002287065.1	95	d__Bacteria;p__Proteobacteria;c__Alphaproteobacteria;o__Rhodobacterales;f__Rhodobacteraceae;g__Paracoccus;s__Paracoccus salipaludis	98.11	0.92	d__Bacteria;p__Proteobacteria;c__Alphaproteobacteria;o__Rhodobacterales;f__Rhodobacteraceae;g__Paracoccus;s__	taxonomic classification defined by topology and ANI	topological placement and ANI have congruent species assignments	GCF_900102885.1, s__Paracoccus chinensis, 95.0, 90.83, 0.85; GCF_014164625.1, s__Paracoccus sp014164625, 95.0, 87.11, 0.78; GCF_007018965.1, s__Paracoccus marinus, 95.0, 83.91, 0.67; GCF_000763805.1, s__Paracoccus sphaerophysae, 95.0, 83.67, 0.71; GCF_900142875.1, s__Paracoccus solventivorans, 95.0, 83.44, 0.72; GCF_004522155.1, s__Paracoccus luteus, 95.0, 83.35, 0.72; GCF_003286075.1, s__Paracoc…	53.31	11	N/A	Genome has more than 12.5% of markers with multiple hits	SL311014	Subway	Mong Kok East	22.3226	114.172	Aboveground	Subway air	Air	Air	NA	NA	NA	14/07 2017	Indoor	NA	NA	NA	NA
SL311014_bin.4	59.8224	4.31034	0.441143	1281625	483	2700	d__Bacteria	Proteobacteria	Gammaproteobacteria	o__Pseudomonadales	f__Moraxellaceae	g__Moraxella_A	s__Moraxella_A cinereus	GCA_014647715.1	95	d__Bacteria;p__Proteobacteria;c__Gammaproteobacteria;o__Pseudomonadales;f__Moraxellaceae;g__Moraxella_A;s__Moraxella_A cinereus	96.63	0.94	N/A	N/A	N/A	N/A	N/A	d__Bacteria;p__Proteobacteria;c__Gammaproteobacteria;o__Pseudomonadales;f__Moraxellaceae;g__Moraxella_A;s__	ANI	topological placement and ANI have incongruent species assignments	GCA_014647715.1, s__Moraxella_A cinereus, 95.0, 96.63, 0.94; GCF_009867135.1, s__Moraxella_A sp002478835, 95.0237, 95.5, 0.89; GCF_001553955.1, s__Moraxella_A osloensis, 95.0237, 95.25, 0.91; GCF_001591265.1, s__Moraxella_A atlantae, 95.0, 78.54, 0.22; GCF_000379845.1, s__Moraxella_A boevrei, 95.0, 77.39, 0.2; GCF_000320365.1, s__Moraxella_A macacae, 95.0, 75.76, 0.17	39.9	11	N/A	N/A	SL311014	Subway	Mong Kok East	22.3226	114.172	Aboveground	Subway air	Air	Air	NA	NA	NA	14/07 2017	Indoor	NA	NA	NA	NA
SL311014_bin.5	66.3793	5.17241	0.710273	2571335	957	3273	d__Bacteria	Proteobacteria	Alphaproteobacteria	o__Rhodobacterales	f__Rhodobacteraceae	g__Paracoccus	s__Paracoccus marinus	GCF_007018965.1	95	d__Bacteria;p__Proteobacteria;c__Alphaproteobacteria;o__Rhodobacterales;f__Rhodobacteraceae;g__Paracoccus;s__Paracoccus marinus	96.58	0.96	GCF_007018965.1	95	d__Bacteria;p__Proteobacteria;c__Alphaproteobacteria;o__Rhodobacterales;f__Rhodobacteraceae;g__Paracoccus;s__Paracoccus marinus	96.58	0.96	d__Bacteria;p__Proteobacteria;c__Alphaproteobacteria;o__Rhodobacterales;f__Rhodobacteraceae;g__Paracoccus;s__	taxonomic classification defined by topology and ANI	topological placement and ANI have congruent species assignments	GCF_004923205.2, s__Paracoccus aeridis, 95.0, 87.16, 0.89; GCF_002287065.1, s__Paracoccus salipaludis, 95.0, 82.72, 0.69; GCF_900102885.1, s__Paracoccus chinensis, 95.0, 81.77, 0.68; GCF_004522155.1, s__Paracoccus luteus, 95.0, 81.49, 0.74; GCF_900106665.1, s__Paracoccus sanguinis, 95.0, 81.47, 0.72; GCF_000763805.1, s__Paracoccus sphaerophysae, 95.0, 81.38, 0.69; GCF_003286075.1, s__Paracoccus e…	42.6	11	N/A	Genome has more than 10.8% of markers with multiple hits	SL311014	Subway	Mong Kok East	22.3226	114.172	Aboveground	Subway air	Air	Air	NA	NA	NA	14/07 2017	Indoor	NA	NA	NA	NA
SL336563_bin.2	76.8133	2.94636	0.699409	2500642	742	3660	d__Bacteria	Proteobacteria	Gammaproteobacteria	o__Xanthomonadales	f__Xanthomonadaceae	g__Luteimonas	s__Luteimonas sp004118975	GCF_004118975.1	95	d__Bacteria;p__Proteobacteria;c__Gammaproteobacteria;o__Xanthomonadales;f__Xanthomonadaceae;g__Luteimonas;s__Luteimonas sp004118975	97.77	0.95	GCF_004118975.1	95	d__Bacteria;p__Proteobacteria;c__Gammaproteobacteria;o__Xanthomonadales;f__Xanthomonadaceae;g__Luteimonas;s__Luteimonas sp004118975	97.77	0.95	d__Bacteria;p__Proteobacteria;c__Gammaproteobacteria;o__Xanthomonadales;f__Xanthomonadaceae;g__Luteimonas;s__	taxonomic classification defined by topology and ANI	topological placement and ANI have congruent species assignments	GCF_002798175.1, s__Luteimonas sp002798175, 95.0, 90.07, 0.92; GCF_004803715.2, s__Luteimonas yindakuii, 95.0, 89.03, 0.91; GCF_000559025.1, s__Luteimonas huabeiensis, 95.0, 83.92, 0.83; GCF_001482195.1, s__Luteimonas abyssi, 95.0, 82.42, 0.83; GCA_014652935.1, s__Luteimonas padinae, 95.0, 82.04, 0.72; GCF_004352825.1, s__Luteimonas arsenica, 95.0, 81.95, 0.71; GCF_007859325.1, s__Luteimonas mari…	53.98	11	N/A	N/A	SL336563	Residence	NA	22.3959	114.2	Aboveground (closed area)	Skin	Right palm	Skin	28.4	89	NA	NA	NA	Other	Right palm	residence 3 right palm day 10 day	Residence 3
SL336563_bin.3	66.5951	5.35406	0.716452	2308339	267	10319	d__Bacteria	Actinobacteriota	Actinomycetia	o__Propionibacteriales	f__Nocardioidaceae	g__Nocardioides_A	s__Nocardioides_A massiliensis	GCF_900067705.2	95	d__Bacteria;p__Actinobacteriota;c__Actinomycetia;o__Propionibacteriales;f__Nocardioidaceae;g__Nocardioides_A;s__Nocardioides_A massiliensis	96.91	0.69	GCF_900067705.2	95	d__Bacteria;p__Actinobacteriota;c__Actinomycetia;o__Propionibacteriales;f__Nocardioidaceae;g__Nocardioides_A;s__Nocardioides_A massiliensis	96.91	0.69	d__Bacteria;p__Actinobacteriota;c__Actinomycetia;o__Propionibacteriales;f__Nocardioidaceae;g__;s__	taxonomic classification defined by topology and ANI	topological placement and ANI have congruent species assignments	N/A	52.63	11	N/A	N/A	SL336563	Residence	NA	22.3959	114.2	Aboveground (closed area)	Skin	Right palm	Skin	28.4	89	NA	NA	NA	Other	Right palm	residence 3 right palm day 10 day	Residence 3
SL336564_bin.7	52.8584	1.12043	0.700426	1673080	656	2608	d__Bacteria	Proteobacteria	Gammaproteobacteria	o__Xanthomonadales	f__Xanthomonadaceae	g__Luteimonas	s__Luteimonas sp004118975	GCF_004118975.1	95	d__Bacteria;p__Proteobacteria;c__Gammaproteobacteria;o__Xanthomonadales;f__Xanthomonadaceae;g__Luteimonas;s__Luteimonas sp004118975	97.91	0.94	GCF_004118975.1	95	d__Bacteria;p__Proteobacteria;c__Gammaproteobacteria;o__Xanthomonadales;f__Xanthomonadaceae;g__Luteimonas;s__Luteimonas sp004118975	97.91	0.94	d__Bacteria;p__Proteobacteria;c__Gammaproteobacteria;o__Xanthomonadales;f__Xanthomonadaceae;g__Luteimonas;s__	taxonomic classification defined by topology and ANI	topological placement and ANI have congruent species assignments	GCF_002798175.1, s__Luteimonas sp002798175, 95.0, 90.17, 0.93; GCF_004803715.2, s__Luteimonas yindakuii, 95.0, 89.08, 0.9; GCF_000559025.1, s__Luteimonas huabeiensis, 95.0, 83.84, 0.85; GCF_001482195.1, s__Luteimonas abyssi, 95.0, 82.25, 0.85; GCA_014652935.1, s__Luteimonas padinae, 95.0, 81.74, 0.71; GCF_007795095.1, s__Luteimonas granuli, 95.0, 81.65, 0.6; GCF_007859325.1, s__Luteimonas marina,…	45.38	11	N/A	N/A	SL336564	Residence	NA	22.3952	114.2	Aboveground (closed area)	Skin	Left palm	Skin	28.4	89	NA	NA	NA	Other	Left palm	residence 3 left palm day 10 day	Residence 3
SL336569_bin.1	61.0445	2.42355	0.738277	1401166	561	2511	d__Bacteria	Actinobacteriota	Actinomycetia	o__Actinomycetales	f__Micrococcaceae	g__Micrococcus	s__Micrococcus luteus	GCF_000023205.1	95	d__Bacteria;p__Actinobacteriota;c__Actinomycetia;o__Actinomycetales;f__Micrococcaceae;g__Micrococcus;s__Micrococcus luteus	97.59	0.96	GCF_000023205.1	95	d__Bacteria;p__Actinobacteriota;c__Actinomycetia;o__Actinomycetales;f__Micrococcaceae;g__Micrococcus;s__Micrococcus luteus	97.59	0.96	d__Bacteria;p__Actinobacteriota;c__Actinomycetia;o__Actinomycetales;f__Micrococcaceae;g__Micrococcus;s__	taxonomic classification defined by topology and ANI	topological placement and ANI have congruent species assignments	GCF_014205115.1, s__Micrococcus endophyticus, 95.0, 89.86, 0.96; GCF_014204815.1, s__Micrococcus flavus, 95.0, 84.11, 0.88; GCF_001570885.1, s__Micrococcus lylae, 95.0, 82.01, 0.85; GCF_014205175.1, s__Micrococcus cohnii, 95.0, 79.98, 0.72	47.31	11	N/A	N/A	SL336569	Public facilities	NA	22.3955	114.198	Aboveground (mixed area)	Urban public surface	Handrail (subway exit)	Metal	28.4	89	NA	NA	Outdoor	East Rail Line	Handrail	fo tan exit a handrail day 10 day	Residence 3
SL336570_bin.10	99.8893	0.562771	0.673004	3018152	97	51205	d__Bacteria	Proteobacteria	Alphaproteobacteria	o__Caulobacterales	f__Caulobacteraceae	g__Brevundimonas	s__Brevundimonas sp003938605	GCF_003938605.1	95	d__Bacteria;p__Proteobacteria;c__Alphaproteobacteria;o__Caulobacterales;f__Caulobacteraceae;g__Brevundimonas;s__Brevundimonas sp003938605	96.86	0.9	GCF_003938605.1	95	d__Bacteria;p__Proteobacteria;c__Alphaproteobacteria;o__Caulobacterales;f__Caulobacteraceae;g__Brevundimonas;s__Brevundimonas sp003938605	96.86	0.9	d__Bacteria;p__Proteobacteria;c__Alphaproteobacteria;o__Caulobacterales;f__Caulobacteraceae;g__Brevundimonas;s__	taxonomic classification defined by topology and ANI	topological placement and ANI have congruent species assignments	GCA_002430835.1, s__Brevundimonas sp002430835, 95.0, 94.6, 0.74; GCF_000204035.1, s__Brevundimonas diminuta, 95.0, 93.25, 0.82; GCF_900163625.1, s__Brevundimonas diminuta_A, 95.0, 92.5, 0.83; GCA_002386585.1, s__Brevundimonas sp002386585, 95.0, 91.53, 0.73; GCF_000318405.1, s__Brevundimonas diminuta_B, 95.0, 90.66, 0.78; GCF_000421705.1, s__Brevundimonas naejangsanensis, 95.0, 90.57, 0.82; GCF_00…	96.33	11	N/A	N/A	SL336570	Residence	NA	22.3953	114.2	Aboveground (closed area)	Skin	Left palm	Skin	29.3	74	NA	NA	NA	Other	Left palm	residence 3 left palm day 9 day	Residence 3
SL336570_bin.5	99.0734	1.2601	0.71154	3015619	214	21791	d__Bacteria	Proteobacteria	Alphaproteobacteria	o__Rhodobacterales	f__Rhodobacteraceae	g__Paracoccus	s__Paracoccus sanguinis	GCF_900106665.1	95	d__Bacteria;p__Proteobacteria;c__Alphaproteobacteria;o__Rhodobacterales;f__Rhodobacteraceae;g__Paracoccus;s__Paracoccus sanguinis	96.52	0.93	GCF_900106665.1	95	d__Bacteria;p__Proteobacteria;c__Alphaproteobacteria;o__Rhodobacterales;f__Rhodobacteraceae;g__Paracoccus;s__Paracoccus sanguinis	96.52	0.93	d__Bacteria;p__Proteobacteria;c__Alphaproteobacteria;o__Rhodobacterales;f__Rhodobacteraceae;g__Paracoccus;s__	taxonomic classification defined by topology and ANI	topological placement and ANI have congruent species assignments	GCF_000763805.1, s__Paracoccus sphaerophysae, 95.0, 85.42, 0.76; GCF_002287065.1, s__Paracoccus salipaludis, 95.0, 83.19, 0.73; GCF_900142875.1, s__Paracoccus solventivorans, 95.0, 83.09, 0.67; GCF_900102885.1, s__Paracoccus chinensis, 95.0, 82.8, 0.7; GCF_014164625.1, s__Paracoccus sp014164625, 95.0, 82.69, 0.67; GCF_004522155.1, s__Paracoccus luteus, 95.0, 82.57, 0.71; GCF_003286075.1, s__Parac…	92.91	11	N/A	N/A	SL336570	Residence	NA	22.3953	114.2	Aboveground (closed area)	Skin	Left palm	Skin	29.3	74	NA	NA	NA	Other	Left palm	residence 3 left palm day 9 day	Residence 3
SL336570_bin.8	65.4188	0.69808	0.672595	1846843	593	3499	d__Bacteria	Actinobacteriota	Actinomycetia	o__Propionibacteriales	f__Propionibacteriaceae	g__Aestuariimicrobium	s__	N/A	N/A	N/A	N/A	N/A	GCF_000421525.1	95	d__Bacteria;p__Actinobacteriota;c__Actinomycetia;o__Propionibacteriales;f__Propionibacteriaceae;g__Aestuariimicrobium;s__Aestuariimicrobium kwangyangense	77.89	0.32	d__Bacteria;p__Actinobacteriota;c__Actinomycetia;o__Propionibacteriales;f__Propionibacteriaceae;g__;s__	taxonomic classification defined by topology and ANI	N/A	N/A	54.87	11	0.9189	N/A	SL336570	Residence	NA	22.3953	114.2	Aboveground (closed area)	Skin	Left palm	Skin	29.3	74	NA	NA	NA	Other	Left palm	residence 3 left palm day 9 day	Residence 3
SL336570_bin.9	68.7983	2.29598	0.696673	2028672	443	5218	d__Bacteria	Proteobacteria	Gammaproteobacteria	o__Xanthomonadales	f__Xanthomonadaceae	g__Luteimonas	s__Luteimonas sp004118975	GCF_004118975.1	95	d__Bacteria;p__Proteobacteria;c__Gammaproteobacteria;o__Xanthomonadales;f__Xanthomonadaceae;g__Luteimonas;s__Luteimonas sp004118975	97.65	0.96	GCF_004118975.1	95	d__Bacteria;p__Proteobacteria;c__Gammaproteobacteria;o__Xanthomonadales;f__Xanthomonadaceae;g__Luteimonas;s__Luteimonas sp004118975	97.65	0.96	d__Bacteria;p__Proteobacteria;c__Gammaproteobacteria;o__Xanthomonadales;f__Xanthomonadaceae;g__Luteimonas;s__	taxonomic classification defined by topology and ANI	topological placement and ANI have congruent species assignments	GCF_002798175.1, s__Luteimonas sp002798175, 95.0, 90.4, 0.95; GCF_004803715.2, s__Luteimonas yindakuii, 95.0, 89.35, 0.91; GCF_000559025.1, s__Luteimonas huabeiensis, 95.0, 84.17, 0.85; GCF_001482195.1, s__Luteimonas abyssi, 95.0, 82.93, 0.84; GCA_014652935.1, s__Luteimonas padinae, 95.0, 82.47, 0.74; GCF_013425525.1, s__Luteimonas sp013425525, 95.0, 82.33, 0.78; GCF_007859325.1, s__Luteimonas ma…	65.89	11	N/A	N/A	SL336570	Residence	NA	22.3953	114.2	Aboveground (closed area)	Skin	Left palm	Skin	29.3	74	NA	NA	NA	Other	Left palm	residence 3 left palm day 9 day	Residence 3
SL336571_bin.1	61.6725	6.07252	0.730976	1823537	1176	1524	d__Bacteria	Actinobacteriota	Actinomycetia	o__Actinomycetales	f__Micrococcaceae	g__Micrococcus	s__Micrococcus luteus	GCF_000023205.1	95	d__Bacteria;p__Actinobacteriota;c__Actinomycetia;o__Actinomycetales;f__Micrococcaceae;g__Micrococcus;s__Micrococcus luteus	97.65	0.96	GCF_000023205.1	95	d__Bacteria;p__Actinobacteriota;c__Actinomycetia;o__Actinomycetales;f__Micrococcaceae;g__Micrococcus;s__Micrococcus luteus	97.65	0.96	d__Bacteria;p__Actinobacteriota;c__Actinomycetia;o__Actinomycetales;f__Micrococcaceae;g__Micrococcus;s__	taxonomic classification defined by topology and ANI	topological placement and ANI have congruent species assignments	GCF_014205115.1, s__Micrococcus endophyticus, 95.0, 90.03, 0.96; GCF_014204815.1, s__Micrococcus flavus, 95.0, 85.1, 0.9; GCF_001570885.1, s__Micrococcus lylae, 95.0, 82.58, 0.84; GCF_014205175.1, s__Micrococcus cohnii, 95.0, 81.55, 0.73	51.48	11	N/A	N/A	SL336571	Public facilities	NA	22.3955	114.198	Aboveground (mixed area)	Urban public surface	Handrail (subway exit)	Metal	29	82	NA	NA	Outdoor	East Rail Line	Handrail	fo tan exit a handrail day 10 night	Residence 3
SL336574_bin.1	53.9498	1.72414	0.738888	1804263	950	2039	d__Bacteria	Actinobacteriota	Actinomycetia	o__Actinomycetales	f__Micrococcaceae	g__Micrococcus	s__Micrococcus luteus	GCF_000023205.1	95	d__Bacteria;p__Actinobacteriota;c__Actinomycetia;o__Actinomycetales;f__Micrococcaceae;g__Micrococcus;s__Micrococcus luteus	96.98	0.95	GCF_000023205.1	95	d__Bacteria;p__Actinobacteriota;c__Actinomycetia;o__Actinomycetales;f__Micrococcaceae;g__Micrococcus;s__Micrococcus luteus	96.98	0.95	d__Bacteria;p__Actinobacteriota;c__Actinomycetia;o__Actinomycetales;f__Micrococcaceae;g__Micrococcus;s__	taxonomic classification defined by topology and ANI	topological placement and ANI have congruent species assignments	GCF_014205115.1, s__Micrococcus endophyticus, 95.0, 87.99, 0.92; GCF_014204815.1, s__Micrococcus flavus, 95.0, 83.32, 0.91; GCF_001570885.1, s__Micrococcus lylae, 95.0, 81.87, 0.83; GCF_014205175.1, s__Micrococcus cohnii, 95.0, 80.15, 0.64	37.13	11	N/A	N/A	SL336574	Residence	NA	22.3954	114.2	Aboveground (closed area)	Indoor surface	Doorknob	Metal	29.3	74	NA	NA	Indoor	Other	Other	residence 3 door knob day 9 day	Residence 3
SL336579_bin.4	92.6849	2.42503	0.663556	2270446	334	9543	d__Bacteria	Proteobacteria	Gammaproteobacteria	o__Xanthomonadales	f__Xanthomonadaceae	g__Lysobacter_B	s__	N/A	N/A	N/A	N/A	N/A	N/A	N/A	N/A	N/A	N/A	d__Bacteria;p__Proteobacteria;c__Gammaproteobacteria;o__Xanthomonadales;f__Xanthomonadaceae;g__Lysobacter_B;s__	taxonomic classification defined by topology and ANI	N/A	GCF_003293695.1, s__Lysobacter_B oculi, 95.0, 84.39, 0.82; GCF_003697345.1, s__Lysobacter_B pythonis, 95.0, 81.26, 0.69; GCF_900155935.1, s__Lysobacter_B tolerans, 95.0, 80.78, 0.67; GCF_002895945.1, s__Lysobacter_B silvestris, 95.0, 79.76, 0.54; GCF_002798255.1, s__Lysobacter_B sp002798255, 95.0, 78.33, 0.37; GCF_002798295.1, s__Lysobacter_B sp002798295, 95.0, 78.16, 0.38; GCF_002798195.1, s__Ly…	75.84	11	0.962731	Genome not assigned to closest species as it falls outside its pre-defined ANI radius	SL336579	Residence	NA	22.3961	114.2	Aboveground (closed area)	Indoor surface	Doorknob	Metal	28.9	85	NA	NA	Indoor	Other	Other	residence 3 door knob day 9 night	Residence 3
SL336583_bin.4	98.6306	0.405405	0.714557	3306567	252	21777	d__Bacteria	Actinobacteriota	Actinomycetia	o__Actinomycetales	f__Dermatophilaceae	g__Janibacter	s__Janibacter indicus	GCF_900176385.1	95	d__Bacteria;p__Actinobacteriota;c__Actinomycetia;o__Actinomycetales;f__Dermatophilaceae;g__Janibacter;s__Janibacter indicus	97.25	0.9	GCF_900176385.1	95	d__Bacteria;p__Actinobacteriota;c__Actinomycetia;o__Actinomycetales;f__Dermatophilaceae;g__Janibacter;s__Janibacter indicus	97.25	0.9	d__Bacteria;p__Actinobacteriota;c__Actinomycetia;o__Actinomycetales;f__Dermatophilaceae;g__Janibacter;s__	taxonomic classification defined by topology and ANI	topological placement and ANI have congruent species assignments	GCF_000297495.1, s__Janibacter hoylei, 95.0, 89.02, 0.8; GCF_001570945.1, s__Janibacter anophelis, 95.0, 86.86, 0.76; GCF_001591405.1, s__Janibacter terrae, 95.0, 86.46, 0.79; GCF_004295485.1, s__Janibacter limosus_A, 95.0, 85.61, 0.8; GCF_001570985.1, s__Janibacter limosus, 95.0, 85.28, 0.75; GCF_001428305.1, s__Janibacter sp001428305, 95.0, 85.23, 0.78; GCF_013409205.1, s__Janibacter cremeus, 9…	92.48	11	N/A	N/A	SL336583	Residence	NA	22.3956	114.2	Aboveground (closed area)	Skin	Right palm	Skin	28.9	85	NA	NA	NA	Other	Right palm	residence 3 right palm day 9 night	Residence 3
SL336584_bin.2	50.0205	6.05657	0.583084	1666531	973	1693	d__Bacteria	Actinobacteriota	Actinomycetia	o__Mycobacteriales	f__Mycobacteriaceae	g__Corynebacterium	s__	N/A	N/A	N/A	N/A	N/A	GCF_000159115.1	95	d__Bacteria;p__Actinobacteriota;c__Actinomycetia;o__Mycobacteriales;f__Mycobacteriaceae;g__Corynebacterium;s__Corynebacterium accolens	94.87	0.74	d__Bacteria;p__Actinobacteriota;c__Actinomycetia;o__Mycobacteriales;f__Mycobacteriaceae;g__Corynebacterium;s__	taxonomic classification defined by topology and ANI	N/A	GCF_000478175.1, s__Corynebacterium sp000478175, 95.0, 92.86, 0.65; GCF_003688935.1, s__Corynebacterium macginleyi, 95.0, 86.77, 0.61; GCF_001059565.1, s__Corynebacterium aurimucosum_E, 95.0, 84.97, 0.51; GCF_002861385.1, s__Corynebacterium aurimucosum_C, 95.0, 84.09, 0.38; GCA_900539985.1, s__Corynebacterium sp900539985, 95.0, 83.58, 0.47; GCF_001586215.1, s__Corynebacterium simulans, 95.0, 83.5…	46.04	11	0.999054	Genome not assigned to closest species as it falls outside its pre-defined ANI radius	SL336584	Residence	NA	22.3951	114.199	Aboveground (closed area)	Skin	Left palm	Skin	28.9	85	NA	NA	NA	Other	Left palm	residence 3 left palm day 9 night	Residence 3
SL336589_bin.1	86.9217	2.51911	0.736412	2068590	515	4661	d__Bacteria	Actinobacteriota	Actinomycetia	o__Actinomycetales	f__Micrococcaceae	g__Micrococcus	s__Micrococcus luteus	GCF_000023205.1	95	d__Bacteria;p__Actinobacteriota;c__Actinomycetia;o__Actinomycetales;f__Micrococcaceae;g__Micrococcus;s__Micrococcus luteus	97.35	0.97	GCF_000023205.1	95	d__Bacteria;p__Actinobacteriota;c__Actinomycetia;o__Actinomycetales;f__Micrococcaceae;g__Micrococcus;s__Micrococcus luteus	97.35	0.97	d__Bacteria;p__Actinobacteriota;c__Actinomycetia;o__Actinomycetales;f__Micrococcaceae;g__Micrococcus;s__	taxonomic classification defined by topology and ANI	topological placement and ANI have congruent species assignments	GCF_014205115.1, s__Micrococcus endophyticus, 95.0, 89.3, 0.94; GCF_014204815.1, s__Micrococcus flavus, 95.0, 84.72, 0.85; GCF_001570885.1, s__Micrococcus lylae, 95.0, 82.91, 0.79; GCF_014205175.1, s__Micrococcus cohnii, 95.0, 81.16, 0.7	85.37	11	N/A	N/A	SL336589	Residence	NA	22.2757	114.169	Aboveground (closed area)	Indoor surface	Doorknob	Metal	27.9	89	NA	NA	Indoor	Other	Other	residence 1 door knob day 3 night	Residence 1
SL336589_bin.2	99.6241	0.492302	0.662072	6229237	49	212661	d__Bacteria	Actinobacteriota	Actinomycetia	o__Mycobacteriales	f__Mycobacteriaceae	g__Mycobacterium	s__Mycobacterium iranicum	GCF_002101705.1	95	d__Bacteria;p__Actinobacteriota;c__Actinomycetia;o__Mycobacteriales;f__Mycobacteriaceae;g__Mycobacterium;s__Mycobacterium iranicum	98.55	0.9	GCF_002101705.1	95	d__Bacteria;p__Actinobacteriota;c__Actinomycetia;o__Mycobacteriales;f__Mycobacteriaceae;g__Mycobacterium;s__Mycobacterium iranicum	98.55	0.9	d__Bacteria;p__Actinobacteriota;c__Actinomycetia;o__Mycobacteriales;f__Mycobacteriaceae;g__Mycobacterium;s__	taxonomic classification defined by topology and ANI	topological placement and ANI have congruent species assignments	GCF_001650495.1, s__Mycobacterium iranicum_A, 95.0, 89.64, 0.79; GCF_014190915.1, s__Mycobacterium iranicum_B, 95.0, 82.63, 0.72; GCF_000612725.1, s__Mycobacterium austroafricanum, 95.0, 82.57, 0.65; GCF_001545925.1, s__Mycobacterium sp001545925, 95.0, 82.53, 0.61; GCF_002086815.1, s__Mycobacterium parafortuitum, 95.0, 82.48, 0.63; GCF_900454025.1, s__Mycobacterium gilvum, 95.0, 82.47, 0.62; GCF_…	97.34	11	N/A	N/A	SL336589	Residence	NA	22.2757	114.169	Aboveground (closed area)	Indoor surface	Doorknob	Metal	27.9	89	NA	NA	Indoor	Other	Other	residence 1 door knob day 3 night	Residence 1
SL336591_bin.4	79.0016	2.72079	0.594653	1879258	397	5275	d__Bacteria	Actinobacteriota	Actinomycetia	o__Mycobacteriales	f__Mycobacteriaceae	g__Corynebacterium	s__Corynebacterium simulans	GCF_001586215.1	95	d__Bacteria;p__Actinobacteriota;c__Actinomycetia;o__Mycobacteriales;f__Mycobacteriaceae;g__Corynebacterium;s__Corynebacterium simulans	96.89	0.96	GCF_001586215.1	95	d__Bacteria;p__Actinobacteriota;c__Actinomycetia;o__Mycobacteriales;f__Mycobacteriaceae;g__Corynebacterium;s__Corynebacterium simulans	96.89	0.96	d__Bacteria;p__Actinobacteriota;c__Actinomycetia;o__Mycobacteriales;f__Mycobacteriaceae;g__Corynebacterium;s__	taxonomic classification defined by topology and ANI	topological placement and ANI have congruent species assignments	GCF_000159135.1, s__Corynebacterium striatum, 95.0, 85.23, 0.8; GCF_002861385.1, s__Corynebacterium aurimucosum_C, 95.0, 79.49, 0.46; GCF_001059565.1, s__Corynebacterium aurimucosum_E, 95.0, 79.37, 0.44; GCF_000022905.1, s__Corynebacterium aurimucosum, 95.0, 79.37, 0.48; GCF_013408445.1, s__Corynebacterium tuberculostearicum, 96.3332, 79.34, 0.44; GCF_001836165.1, s__Corynebacterium sp001836165, …	61.76	11	N/A	N/A	SL336591	Residence	NA	22.2755	114.169	Aboveground (closed area)	Skin	Right palm	Skin	28.2	82	NA	NA	NA	Other	Right palm	residence 1 right palm day 4 day	Residence 1
SL336592_bin.1	88.8112	1.4652	0.596996	1726901	330	6454	d__Bacteria	Proteobacteria	Alphaproteobacteria	o__Rickettsiales	f__UBA3002	g__QFOX01	s__	N/A	N/A	N/A	N/A	N/A	GCA_003241645.1	95	d__Bacteria;p__Proteobacteria;c__Alphaproteobacteria;o__Rickettsiales;f__UBA3002;g__QFOX01;s__QFOX01 sp003241645	78.77	0.55	d__Bacteria;p__Proteobacteria;c__Alphaproteobacteria;o__Rickettsiales;f__UBA3002;g__;s__	taxonomic classification defined by topology and ANI	N/A	N/A	84.22	11	0.940758	N/A	SL336592	Subway	Tung Chung	22.289	113.941	Aboveground (mixed area)	Subway surface	Ticket Kiosk	Plastic	28.4	93	NA	NA	NA	NA	NA	NA	NA
SL336592_bin.2	65.2948	1.21362	0.513966	2790797	1351	2194	d__Bacteria	Proteobacteria	Gammaproteobacteria	o__Pseudomonadales	f__Cellvibrionaceae	g__Cellvibrio	s__	N/A	N/A	N/A	N/A	N/A	GCF_004363885.1	95	d__Bacteria;p__Proteobacteria;c__Gammaproteobacteria;o__Pseudomonadales;f__Cellvibrionaceae;g__Cellvibrio;s__Cellvibrio sp004363885	84.55	0.81	d__Bacteria;p__Proteobacteria;c__Gammaproteobacteria;o__Pseudomonadales;f__Cellvibrionaceae;g__Cellvibrio;s__	taxonomic classification defined by topology and ANI	N/A	GCF_000953825.1, s__Cellvibrio sp000953825, 95.0, 81.05, 0.47; GCA_002483145.1, s__Cellvibrio sp002483145, 95.0, 80.58, 0.54; GCA_903858205.1, s__Cellvibrio sp903858205, 95.0, 80.11, 0.45; GCF_008806975.1, s__Cellvibrio sp008806975, 95.0, 79.86, 0.36; GCA_003524365.1, s__Cellvibrio sp003524365, 95.0, 79.68, 0.46; GCF_001183545.1, s__Cellvibrio sp001183545, 95.0, 79.5, 0.45; GCF_008806955.1, s__Ce…	56.48	11	0.993921	Genome not assigned to closest species as it falls outside its pre-defined ANI radius	SL336592	Subway	Tung Chung	22.289	113.941	Aboveground (mixed area)	Subway surface	Ticket Kiosk	Plastic	28.4	93	NA	NA	NA	NA	NA	NA	NA
SL336592_bin.3	53.5346	8.61541	0.65514	1791642	454	4524	d__Bacteria	Proteobacteria	Alphaproteobacteria	o__Sphingomonadales	f__Sphingomonadaceae	g__Erythrobacter	s__	N/A	N/A	N/A	N/A	N/A	N/A	N/A	N/A	N/A	N/A	d__Bacteria;p__Proteobacteria;c__Alphaproteobacteria;o__Sphingomonadales;f__Sphingomonadaceae;g__Erythrobacter;s__	taxonomic classification defined by topology and ANI	N/A	GCF_000331285.1, s__Erythrobacter sp000331285, 95.0, 86.28, 0.64; GCF_001557115.1, s__Erythrobacter sp001557115, 95.0, 86.17, 0.68; GCA_013822695.1, s__Erythrobacter sp013822695, 95.0, 85.97, 0.64; GCF_001557325.1, s__Erythrobacter donghaensis_B, 95.0, 85.85, 0.65; GCF_002155685.1, s__Erythrobacter colymbi, 95.0, 85.68, 0.71; GCA_013911835.1, s__Erythrobacter sp013911835, 95.0, 85.55, 0.46; GCF_0…	39.77	11	0.996469	Genome has more than 11.7% of markers with multiple hits	SL336592	Subway	Tung Chung	22.289	113.941	Aboveground (mixed area)	Subway surface	Ticket Kiosk	Plastic	28.4	93	NA	NA	NA	NA	NA	NA	NA
SL336592_bin.4	74.2022	0.153584	0.669646	2036381	229	11171	d__Bacteria	Proteobacteria	Alphaproteobacteria	o__Sphingomonadales	f__Sphingomonadaceae	g__Tsuneonella	s__	N/A	N/A	N/A	N/A	N/A	N/A	N/A	N/A	N/A	N/A	d__Bacteria;p__Proteobacteria;c__Alphaproteobacteria;o__Sphingomonadales;f__Sphingomonadaceae;g__Tsuneonella;s__	taxonomic classification defined by topology and ANI	N/A	GCF_001698205.1, s__Tsuneonella dongtanensis, 95.0, 82.84, 0.74; GCF_003626915.1, s__Tsuneonella sp003626915, 95.0, 82.19, 0.73; GCF_003958625.1, s__Tsuneonella rigui, 95.0, 81.71, 0.71; GCF_001441535.1, s__Tsuneonella troitsensis, 95.0, 81.52, 0.71; GCA_014644315.1, s__Tsuneonella deserti, 95.0, 80.28, 0.59; GCF_007065885.1, s__Tsuneonella sp007065885, 95.0, 80.25, 0.58; GCF_009827495.1, s__Tsun…	61.09	11	0.987181	Genome not assigned to closest species as it falls outside its pre-defined ANI radius	SL336592	Subway	Tung Chung	22.289	113.941	Aboveground (mixed area)	Subway surface	Ticket Kiosk	Plastic	28.4	93	NA	NA	NA	NA	NA	NA	NA
SL336592_bin.5	96.6113	1.77826	0.681513	5899645	664	12823	d__Bacteria	Actinobacteriota	Actinomycetia	o__Mycobacteriales	f__Mycobacteriaceae	g__Mycobacterium	s__Mycobacterium obuense	GCF_001044245.1	95	d__Bacteria;p__Actinobacteriota;c__Actinomycetia;o__Mycobacteriales;f__Mycobacteriaceae;g__Mycobacterium;s__Mycobacterium obuense	98.17	0.88	GCF_001044245.1	95	d__Bacteria;p__Actinobacteriota;c__Actinomycetia;o__Mycobacteriales;f__Mycobacteriaceae;g__Mycobacterium;s__Mycobacterium obuense	98.17	0.88	d__Bacteria;p__Actinobacteriota;c__Actinomycetia;o__Mycobacteriales;f__Mycobacteriaceae;g__Mycobacterium;s__	taxonomic classification defined by topology and ANI	topological placement and ANI have congruent species assignments	GCF_007096635.1, s__Mycobacterium sp007096635, 95.0, 87.12, 0.77; GCF_001044235.1, s__Mycobacterium chlorophenolicum, 95.8643, 84.39, 0.75; GCA_000762985.1, s__Mycobacterium rufum, 95.0, 84.26, 0.72; GCF_001044255.1, s__Mycobacterium chubuense, 95.8643, 84.15, 0.71; GCF_010729305.1, s__Mycobacterium psychrotolerans, 95.0, 84.04, 0.67; GCF_000266905.1, s__Mycobacterium chubuense_A, 95.0, 82.22, 0.…	88.96	11	N/A	N/A	SL336592	Subway	Tung Chung	22.289	113.941	Aboveground (mixed area)	Subway surface	Ticket Kiosk	Plastic	28.4	93	NA	NA	NA	NA	NA	NA	NA
SL336593_bin.1	94.2208	2.47316	0.482996	3511729	679	6945	d__Bacteria	Proteobacteria	Gammaproteobacteria	o__Enterobacterales	f__Alteromonadaceae	g__Pararheinheimera	s__Pararheinheimera mesophila	GCF_000986865.1	95	d__Bacteria;p__Proteobacteria;c__Gammaproteobacteria;o__Enterobacterales;f__Alteromonadaceae;g__Pararheinheimera;s__Pararheinheimera mesophila	98.15	0.92	GCF_000986865.1	95	d__Bacteria;p__Proteobacteria;c__Gammaproteobacteria;o__Enterobacterales;f__Alteromonadaceae;g__Pararheinheimera;s__Pararheinheimera mesophila	98.15	0.92	d__Bacteria;p__Proteobacteria;c__Gammaproteobacteria;o__Enterobacterales;f__Alteromonadaceae;g__Pararheinheimera;s__	taxonomic classification defined by topology and ANI	topological placement and ANI have congruent species assignments	GCA_014645135.1, s__Pararheinheimera tangshanensis, 95.0, 86.84, 0.89; GCF_003990335.1, s__Pararheinheimera sp003990335, 95.0, 84.77, 0.84; GCF_000217935.1, s__Pararheinheimera sp000217935, 95.0, 83.89, 0.79; GCF_004005375.1, s__Pararheinheimera sp004005375, 95.0, 83.35, 0.77; GCA_003543135.1, s__Pararheinheimera sp003543135, 95.0, 78.71, 0.34; GCF_001669775.1, s__Pararheinheimera sp001669775, 95…	81.22	11	N/A	N/A	SL336593	Subway	Olympic	22.3175	114.16	Aboveground (closed area)	Subway surface	Ticket Kiosk	Plastic	28.9	85	NA	NA	NA	NA	NA	NA	NA
SL336595_bin.1	86.5893	3.3164	0.737817	2039641	502	4823	d__Bacteria	Actinobacteriota	Actinomycetia	o__Actinomycetales	f__Micrococcaceae	g__Micrococcus	s__Micrococcus luteus	GCF_000023205.1	95	d__Bacteria;p__Actinobacteriota;c__Actinomycetia;o__Actinomycetales;f__Micrococcaceae;g__Micrococcus;s__Micrococcus luteus	97.33	0.98	GCF_000023205.1	95	d__Bacteria;p__Actinobacteriota;c__Actinomycetia;o__Actinomycetales;f__Micrococcaceae;g__Micrococcus;s__Micrococcus luteus	97.33	0.98	d__Bacteria;p__Actinobacteriota;c__Actinomycetia;o__Actinomycetales;f__Micrococcaceae;g__Micrococcus;s__	taxonomic classification defined by topology and ANI	topological placement and ANI have congruent species assignments	GCF_014205115.1, s__Micrococcus endophyticus, 95.0, 89.08, 0.93; GCF_014204815.1, s__Micrococcus flavus, 95.0, 84.42, 0.88; GCF_001570885.1, s__Micrococcus lylae, 95.0, 82.81, 0.77; GCF_014205175.1, s__Micrococcus cohnii, 95.0, 80.95, 0.7	80.7	11	N/A	N/A	SL336595	Residence	NA	22.2756	114.169	Aboveground (closed area)	Indoor surface	Headboard	Wood	27.9	89	NA	NA	Indoor	Other	Other	residence 1 bed headboard day 3 night	Residence 1
SL336596_bin.1	65.5661	3.08833	0.709003	2524504	1432	1829	d__Bacteria	Deinococcota	Deinococci	o__Deinococcales	f__Deinococcaceae	g__Deinococcus	s__	N/A	N/A	N/A	N/A	N/A	N/A	N/A	N/A	N/A	N/A	d__Bacteria;p__Deinococcota;c__Deinococci;o__Deinococcales;f__Deinococcaceae;g__Deinococcus;s__	taxonomic classification defined by topology and ANI	N/A	GCF_000252445.1, s__Deinococcus gobiensis, 95.0, 91.65, 0.93; GCF_001424185.1, s__Deinococcus sp001424185, 95.0, 89.75, 0.91; GCF_002901445.1, s__Deinococcus koreensis, 95.0, 81.06, 0.75; GCF_014201885.1, s__Deinococcus budaensis, 95.0, 81.04, 0.72; GCF_000599865.1, s__Deinococcus phoenicis, 95.0, 80.76, 0.71; GCF_002953415.1, s__Deinococcus sp002953415, 95.0, 80.74, 0.68; GCF_002198095.1, s__Dei…	49.55	11	0.982116	Genome not assigned to closest species as it falls outside its pre-defined ANI radius	SL336596	Public facilities	NA	22.2758	114.169	Aboveground (open area)	Urban public surface	Handrail (park)	Metal	28.5	80	NA	NA	Outdoor	Other	Handrail	Kwong Ming Street Student Playground Handrail Day 4 Day	Residence 1
SL336597_bin.1	86.4925	3.1919	0.738152	2007404	566	3975	d__Bacteria	Actinobacteriota	Actinomycetia	o__Actinomycetales	f__Micrococcaceae	g__Micrococcus	s__Micrococcus luteus	GCF_000023205.1	95	d__Bacteria;p__Actinobacteriota;c__Actinomycetia;o__Actinomycetales;f__Micrococcaceae;g__Micrococcus;s__Micrococcus luteus	97.4	0.97	GCF_000023205.1	95	d__Bacteria;p__Actinobacteriota;c__Actinomycetia;o__Actinomycetales;f__Micrococcaceae;g__Micrococcus;s__Micrococcus luteus	97.4	0.97	d__Bacteria;p__Actinobacteriota;c__Actinomycetia;o__Actinomycetales;f__Micrococcaceae;g__Micrococcus;s__	taxonomic classification defined by topology and ANI	topological placement and ANI have congruent species assignments	GCF_014205115.1, s__Micrococcus endophyticus, 95.0, 89.22, 0.93; GCF_014204815.1, s__Micrococcus flavus, 95.0, 84.23, 0.88; GCF_001570885.1, s__Micrococcus lylae, 95.0, 82.78, 0.79; GCF_014205175.1, s__Micrococcus cohnii, 95.0, 81.2, 0.71	82.83	11	N/A	N/A	SL336597	Residence	NA	22.2757	114.169	Aboveground (closed area)	Indoor surface	Doorknob	Metal	28.2	82	NA	NA	Indoor	Other	Other	Residence 1 door knob day 4 day	Residence 1
SL336597_bin.2	81.805	1.04569	0.57761	1971360	432	5558	d__Bacteria	Actinobacteriota	Actinomycetia	o__Mycobacteriales	f__Mycobacteriaceae	g__Corynebacterium	s__Corynebacterium kroppenstedtii_B	GCA_003243515.1	95	d__Bacteria;p__Actinobacteriota;c__Actinomycetia;o__Mycobacteriales;f__Mycobacteriaceae;g__Corynebacterium;s__Corynebacterium kroppenstedtii_B	99.88	0.96	GCA_003243515.1	95	d__Bacteria;p__Actinobacteriota;c__Actinomycetia;o__Mycobacteriales;f__Mycobacteriaceae;g__Corynebacterium;s__Corynebacterium kroppenstedtii_B	99.88	0.96	d__Bacteria;p__Actinobacteriota;c__Actinomycetia;o__Mycobacteriales;f__Mycobacteriaceae;g__Corynebacterium;s__	taxonomic classification defined by topology and ANI	topological placement and ANI have congruent species assignments	GCF_000023145.1, s__Corynebacterium kroppenstedtii, 95.0, 92.96, 0.94; GCF_001552955.1, s__Corynebacterium kroppenstedtii_A, 95.0, 92.14, 0.93; GCA_902373425.1, s__Corynebacterium sp902373425, 95.0, 88.69, 0.77; GCF_003285565.1, s__Corynebacterium heidelbergense, 95.0, 78.71, 0.06; GCF_000590555.1, s__Corynebacterium argentoratense, 95.0, 78.38, 0.07; GCF_014522205.1, s__Corynebacterium sp0145222…	77.57	11	N/A	N/A	SL336597	Residence	NA	22.2757	114.169	Aboveground (closed area)	Indoor surface	Doorknob	Metal	28.2	82	NA	NA	Indoor	Other	Other	Residence 1 door knob day 4 day	Residence 1
SL336600_bin.2	65.9163	4.76133	0.449268	1604553	969	1649	d__Bacteria	Proteobacteria	Gammaproteobacteria	o__Pseudomonadales	f__Moraxellaceae	g__Moraxella_A	s__Moraxella_A osloensis	GCF_001553955.1	95.0237	d__Bacteria;p__Proteobacteria;c__Gammaproteobacteria;o__Pseudomonadales;f__Moraxellaceae;g__Moraxella_A;s__Moraxella_A osloensis	95.99	0.86	GCF_001553955.1	95.0237	d__Bacteria;p__Proteobacteria;c__Gammaproteobacteria;o__Pseudomonadales;f__Moraxellaceae;g__Moraxella_A;s__Moraxella_A osloensis	95.99	0.86	d__Bacteria;p__Proteobacteria;c__Gammaproteobacteria;o__Pseudomonadales;f__Moraxellaceae;g__Moraxella_A;s__	taxonomic classification defined by topology and ANI	topological placement and ANI have congruent species assignments	GCA_014647715.1, s__Moraxella_A cinereus, 95.0, 95.32, 0.86; GCF_009867135.1, s__Moraxella_A sp002478835, 95.0237, 94.88, 0.81; GCF_001591265.1, s__Moraxella_A atlantae, 95.0, 81.13, 0.21; GCF_000320365.1, s__Moraxella_A macacae, 95.0, 80.1, 0.12; GCF_000379845.1, s__Moraxella_A boevrei, 95.0, 77.72, 0.24	56.86	11	N/A	N/A	SL336600	Residence	NA	22.2755	114.169	Aboveground (closed area)	Skin	Left palm	Skin	28.2	82	NA	NA	NA	Other	Left palm	residence 1 left palm day 4 day	Residence 1
SL336600_bin.5	51.0269	4.22348	0.659507	1363090	565	2404	d__Bacteria	Actinobacteriota	Actinomycetia	o__Mycobacteriales	f__Mycobacteriaceae	g__Corynebacterium	s__Corynebacterium sanguinis	GCF_007641235.1	95	d__Bacteria;p__Actinobacteriota;c__Actinomycetia;o__Mycobacteriales;f__Mycobacteriaceae;g__Corynebacterium;s__Corynebacterium sanguinis	97.34	0.78	GCF_007641235.1	95	d__Bacteria;p__Actinobacteriota;c__Actinomycetia;o__Mycobacteriales;f__Mycobacteriaceae;g__Corynebacterium;s__Corynebacterium sanguinis	97.34	0.78	d__Bacteria;p__Actinobacteriota;c__Actinomycetia;o__Mycobacteriales;f__Mycobacteriaceae;g__Corynebacterium;s__	taxonomic classification defined by topology and ANI	topological placement and ANI have congruent species assignments	GCF_000159635.1, s__Corynebacterium lipophiloflavum, 95.0, 92.17, 0.78; GCF_900103625.1, s__Corynebacterium mycetoides, 95.0, 82.73, 0.71; GCF_900411315.1, s__Corynebacterium senegalense, 95.0, 81.55, 0.6; GCF_011038645.1, s__Corynebacterium sp011038645, 95.0, 81.4, 0.62; GCF_013978595.1, s__Corynebacterium sp013978595, 95.0, 80.62, 0.52; GCF_001807265.1, s__Corynebacterium sp001807265, 95.0, 80.…	36.45	11	N/A	N/A	SL336600	Residence	NA	22.2755	114.169	Aboveground (closed area)	Skin	Left palm	Skin	28.2	82	NA	NA	NA	Other	Left palm	residence 1 left palm day 4 day	Residence 1
SL336601_bin.1	94.0942	1.54878	0.499862	2016171	352	9149	d__Bacteria	Proteobacteria	Gammaproteobacteria	o__Burkholderiales	f__Neisseriaceae	g__Neisseria	s__Neisseria sp000186165	GCF_013267835.1	95.0019	d__Bacteria;p__Proteobacteria;c__Gammaproteobacteria;o__Burkholderiales;f__Neisseriaceae;g__Neisseria;s__Neisseria sp000186165	96.38	0.94	GCF_013267835.1	95.0019	d__Bacteria;p__Proteobacteria;c__Gammaproteobacteria;o__Burkholderiales;f__Neisseriaceae;g__Neisseria;s__Neisseria sp000186165	96.38	0.94	d__Bacteria;p__Proteobacteria;c__Gammaproteobacteria;o__Burkholderiales;f__Neisseriaceae;g__Neisseria;s__	taxonomic classification defined by topology and ANI	topological placement and ANI have congruent species assignments	GCF_900654165.1, s__Neisseria subflava_C, 95.6726, 94.98, 0.93; GCF_003044645.1, s__Neisseria subflava_B, 95.654, 94.94, 0.94; GCF_001618085.1, s__Neisseria flavescens_C, 95.432, 94.92, 0.93; GCF_003351665.1, s__Neisseria perflava, 95.6726, 94.9, 0.95; GCF_001618065.1, s__Neisseria flavescens_A, 95.6469, 94.73, 0.92; GCF_003045025.1, s__Neisseria subflava_A, 95.3115, 94.59, 0.93; GCF_001618015.1,…	84	11	N/A	N/A	SL336601	Subway	Tsing Yi	22.3582	114.107	Aboveground (closed area)	Subway surface	Ticket Kiosk	Plastic	29.2	82	NA	NA	NA	NA	NA	NA	NA
SL336603_bin.1	61.898	1.02064	0.735017	1421368	803	1816	d__Bacteria	Actinobacteriota	Actinomycetia	o__Actinomycetales	f__Micrococcaceae	g__Micrococcus	s__Micrococcus luteus	GCF_000023205.1	95	d__Bacteria;p__Actinobacteriota;c__Actinomycetia;o__Actinomycetales;f__Micrococcaceae;g__Micrococcus;s__Micrococcus luteus	96.87	0.98	GCF_000023205.1	95	d__Bacteria;p__Actinobacteriota;c__Actinomycetia;o__Actinomycetales;f__Micrococcaceae;g__Micrococcus;s__Micrococcus luteus	96.87	0.98	d__Bacteria;p__Actinobacteriota;c__Actinomycetia;o__Actinomycetales;f__Micrococcaceae;g__Micrococcus;s__	taxonomic classification defined by topology and ANI	topological placement and ANI have congruent species assignments	GCF_014205115.1, s__Micrococcus endophyticus, 95.0, 89.13, 0.98; GCF_014204815.1, s__Micrococcus flavus, 95.0, 83.57, 0.92; GCF_001570885.1, s__Micrococcus lylae, 95.0, 82.43, 0.92; GCF_014205175.1, s__Micrococcus cohnii, 95.0, 80.72, 0.75	50.05	11	N/A	N/A	SL336603	Subway	Kowloon	22.305	114.162	Underground	Subway surface	Ticket Kiosk	Plastic	28.8	84	NA	NA	NA	NA	NA	NA	NA
SL336604_bin.1	50.1724	9.78579	0.580605	1501845	992	1407	d__Bacteria	Actinobacteriota	Actinomycetia	o__Mycobacteriales	f__Mycobacteriaceae	g__Lawsonella	s__	N/A	N/A	N/A	N/A	N/A	N/A	N/A	N/A	N/A	N/A	d__Bacteria;p__Actinobacteriota;c__Actinomycetia;o__Mycobacteriales;f__Mycobacteriaceae;g__;s__	taxonomic novelty determined using RED	N/A	N/A	27.14	11	0.925067	Genome has more than 13.3% of markers with multiple hits	SL336604	Subway	Jordan	22.3048	114.172	Underground	Subway surface	Ticket Kiosk	Plastic	28.6	84	NA	NA	NA	NA	NA	NA	NA
SL336608_bin.1	88.6819	0.549451	0.574578	1767221	236	11164	d__Bacteria	Proteobacteria	Alphaproteobacteria	o__Micavibrionales_A	f__RGZA01	g__	s__	N/A	N/A	N/A	N/A	N/A	GCA_010031785.1	95	d__Bacteria;p__Proteobacteria;c__Alphaproteobacteria;o__Micavibrionales_A;f__RGZA01;g__RGZA01;s__RGZA01 sp010031785	75.16	0.02	d__Bacteria;p__Proteobacteria;c__Alphaproteobacteria;o__Micavibrionales_A;f__;g__;s__	taxonomic classification defined by topology and ANI	N/A	N/A	86.34	11	0.719244	N/A	SL336608	Subway	Airport	22.3162	113.937	Aboveground (closed area)	Subway surface	Ticket Kiosk	Plastic	27.9	84	NA	NA	NA	NA	NA	NA	NA
SL336608_bin.2	83.1921	1.05932	0.642932	2658253	797	3863	d__Bacteria	Deinococcota	Deinococci	o__Deinococcales	f__Deinococcaceae	g__Deinococcus	s__	N/A	N/A	N/A	N/A	N/A	N/A	N/A	N/A	N/A	N/A	d__Bacteria;p__Deinococcota;c__Deinococci;o__Deinococcales;f__Deinococcaceae;g__Deinococcus;s__	taxonomic classification defined by topology and ANI	N/A	GCF_011067105.1, s__Deinococcus wulumuqiensis, 95.0, 86.07, 0.75; GCF_000008565.1, s__Deinococcus radiodurans, 95.0, 83.27, 0.66; GCF_000252445.1, s__Deinococcus gobiensis, 95.0, 79.66, 0.52; GCF_900109185.1, s__Deinococcus reticulitermitis, 95.0, 79.64, 0.53; GCF_004634215.1, s__Deinococcus fonticola, 95.0, 79.53, 0.49; GCF_009377345.1, s__Deinococcus sp009377345, 95.0, 79.47, 0.4; GCF_001424185…	68.55	11	0.978442	Genome not assigned to closest species as it falls outside its pre-defined ANI radius	SL336608	Subway	Airport	22.3162	113.937	Aboveground (closed area)	Subway surface	Ticket Kiosk	Plastic	27.9	84	NA	NA	NA	NA	NA	NA	NA
SL336608_bin.3	98.0448	2.73826	0.663909	3254395	156	34700	d__Bacteria	Proteobacteria	Alphaproteobacteria	o__Sphingomonadales	f__Sphingomonadaceae	g__Qipengyuania	s__	N/A	N/A	N/A	N/A	N/A	GCF_004358425.1	95	d__Bacteria;p__Proteobacteria;c__Alphaproteobacteria;o__Sphingomonadales;f__Sphingomonadaceae;g__Qipengyuania;s__Qipengyuania sediminis	81.86	0.66	d__Bacteria;p__Proteobacteria;c__Alphaproteobacteria;o__Sphingomonadales;f__Sphingomonadaceae;g__Qipengyuania;s__	taxonomic classification defined by topology and ANI	N/A	GCF_009828025.1, s__Qipengyuania algicida, 95.0, 78.97, 0.39	92.95	11	0.986305	Genome not assigned to closest species as it falls outside its pre-defined ANI radius	SL336608	Subway	Airport	22.3162	113.937	Aboveground (closed area)	Subway surface	Ticket Kiosk	Plastic	27.9	84	NA	NA	NA	NA	NA	NA	NA
SL336609_bin.1	89.3944	0.8	0.638259	3128395	593	6762	d__Bacteria	Proteobacteria	Alphaproteobacteria	o__Caulobacterales	f__Parvularculaceae	g__CV81	s__	N/A	N/A	N/A	N/A	N/A	GCA_003506635.1	95	d__Bacteria;p__Proteobacteria;c__Alphaproteobacteria;o__Caulobacterales;f__Parvularculaceae;g__CV81;s__CV81 sp003506635	80.32	0.57	d__Bacteria;p__Proteobacteria;c__Alphaproteobacteria;o__Caulobacterales;f__Parvularculaceae;g__CV81;s__	taxonomic classification defined by topology and ANI	N/A	GCA_902826095.1, s__CV81 sp902826095, 95.0, 78.7, 0.48; GCA_001767925.1, s__CV81 sp001767925, 95.0, 78.26, 0.39; GCA_013389125.1, s__CV81 sp013389125, 95.0, 77.88, 0.33	87.29	11	0.970497	N/A	SL336609	Subway	Disneyland Resort	22.315	114.045	Aboveground (open area)	Subway surface	Ticket Kiosk	Plastic	30.4	75	NA	NA	NA	NA	NA	NA	NA
SL336609_bin.2	96.8391	0.862069	0.444415	2372471	425	8784	d__Bacteria	Proteobacteria	Gammaproteobacteria	o__Pseudomonadales	f__Moraxellaceae	g__Moraxella_A	s__Moraxella_A osloensis	GCF_001553955.1	95.0237	d__Bacteria;p__Proteobacteria;c__Gammaproteobacteria;o__Pseudomonadales;f__Moraxellaceae;g__Moraxella_A;s__Moraxella_A osloensis	95.4	0.91	N/A	N/A	N/A	N/A	N/A	d__Bacteria;p__Proteobacteria;c__Gammaproteobacteria;o__Pseudomonadales;f__Moraxellaceae;g__Moraxella_A;s__	ANI	topological placement and ANI have incongruent species assignments	GCF_001553955.1, s__Moraxella_A osloensis, 95.0237, 95.4, 0.91; GCF_009867135.1, s__Moraxella_A sp002478835, 95.0237, 95.35, 0.9; GCA_014647715.1, s__Moraxella_A cinereus, 95.0, 95.16, 0.92; GCF_001591265.1, s__Moraxella_A atlantae, 95.0, 78.42, 0.23; GCF_000379845.1, s__Moraxella_A boevrei, 95.0, 77.73, 0.19; GCF_000320365.1, s__Moraxella_A macacae, 95.0, 77.62, 0.12	96.53	11	N/A	N/A	SL336609	Subway	Disneyland Resort	22.315	114.045	Aboveground (open area)	Subway surface	Ticket Kiosk	Plastic	30.4	75	NA	NA	NA	NA	NA	NA	NA
SL336611_bin.1	63.1643	0.657164	0.692651	2811190	930	3201	d__Bacteria	Proteobacteria	Alphaproteobacteria	o__Sphingomonadales	f__Sphingomonadaceae	g__Sphingomonas	s__	N/A	N/A	N/A	N/A	N/A	GCF_012035195.1	95	d__Bacteria;p__Proteobacteria;c__Alphaproteobacteria;o__Sphingomonadales;f__Sphingomonadaceae;g__Sphingomonas;s__Sphingomonas sp012035195	84.32	0.7	d__Bacteria;p__Proteobacteria;c__Alphaproteobacteria;o__Sphingomonadales;f__Sphingomonadaceae;g__Sphingomonas;s__	taxonomic classification defined by topology and ANI	N/A	GCF_001425405.1, s__Sphingomonas sp001425405, 95.0, 82.68, 0.62; GCF_002374855.1, s__Sphingomonas adhaesiva, 95.0, 81.86, 0.6; GCF_002374835.1, s__Sphingomonas ginsenosidimutans, 95.0, 81.57, 0.59; GCF_900109205.1, s__Sphingomonas sp900109205, 95.0, 81.15, 0.49; GCF_013328205.1, s__Sphingomonas hominis, 95.0, 80.87, 0.54; GCF_014194975.1, s__Sphingomonas sp014194975, 95.0, 80.79, 0.56; GCA_003243…	50.84	11	0.97791	Genome not assigned to closest species as it falls outside its pre-defined ANI radius	SL336611	Subway	Nam Cheong	22.3264	114.153	Aboveground (closed area)	Subway surface	Ticket Kiosk	Plastic	30.6	74	NA	NA	NA	NA	NA	NA	NA
SL336612_bin.1	82.374	2.67584	0.737565	1933708	540	4004	d__Bacteria	Actinobacteriota	Actinomycetia	o__Actinomycetales	f__Micrococcaceae	g__Micrococcus	s__Micrococcus luteus	GCF_000023205.1	95	d__Bacteria;p__Actinobacteriota;c__Actinomycetia;o__Actinomycetales;f__Micrococcaceae;g__Micrococcus;s__Micrococcus luteus	97.35	0.97	GCF_000023205.1	95	d__Bacteria;p__Actinobacteriota;c__Actinomycetia;o__Actinomycetales;f__Micrococcaceae;g__Micrococcus;s__Micrococcus luteus	97.35	0.97	d__Bacteria;p__Actinobacteriota;c__Actinomycetia;o__Actinomycetales;f__Micrococcaceae;g__Micrococcus;s__	taxonomic classification defined by topology and ANI	topological placement and ANI have congruent species assignments	GCF_014205115.1, s__Micrococcus endophyticus, 95.0, 89.07, 0.95; GCF_014204815.1, s__Micrococcus flavus, 95.0, 84.4, 0.88; GCF_001570885.1, s__Micrococcus lylae, 95.0, 82.85, 0.8; GCF_014205175.1, s__Micrococcus cohnii, 95.0, 81.24, 0.67	78.36	11	N/A	N/A	SL336612	Residence	NA	22.2757	114.169	Aboveground (closed area)	Indoor surface	Headboard	Wood	28.1	88	NA	NA	Indoor	Other	Other	residence 1 bed headboard day 5 night	Residence 1
SL336614_bin.8	50.5325	5.18216	0.590565	1670216	1024	1624	d__Bacteria	Actinobacteriota	Actinomycetia	o__Mycobacteriales	f__Mycobacteriaceae	g__Corynebacterium	s__	N/A	N/A	N/A	N/A	N/A	GCF_002154655.1	95	d__Bacteria;p__Actinobacteriota;c__Actinomycetia;o__Mycobacteriales;f__Mycobacteriaceae;g__Corynebacterium;s__Corynebacterium kefirresidentii	94.78	0.51	d__Bacteria;p__Actinobacteriota;c__Actinomycetia;o__Mycobacteriales;f__Mycobacteriaceae;g__Corynebacterium;s__	taxonomic classification defined by topology and ANI	N/A	GCF_001059565.1, s__Corynebacterium aurimucosum_E, 95.0, 91.44, 0.49; GCF_000175635.1, s__Corynebacterium tuberculostearicum_C, 96.3332, 91.32, 0.51; GCF_013408445.1, s__Corynebacterium tuberculostearicum, 96.3332, 90.94, 0.51; GCA_900539985.1, s__Corynebacterium sp900539985, 95.0, 90.05, 0.51; GCF_000379425.1, s__Corynebacterium lubricantis, 95.0, 85.53, 0.15; GCA_014490595.1, s__Corynebacterium…	46.65	11	0.998077	N/A	SL336614	Residence	NA	22.2756	114.169	Aboveground (closed area)	Skin	Left palm	Skin	27.5	83	NA	NA	NA	Other	Left palm	residence 1 left palm day 6 night	Residence 1
SL336614_bin.9	62.8566	5.8578	0.695049	2038400	1227	1684	d__Bacteria	Proteobacteria	Gammaproteobacteria	o__Xanthomonadales	f__Xanthomonadaceae	g__Luteimonas	s__Luteimonas sp004118975	GCF_004118975.1	95	d__Bacteria;p__Proteobacteria;c__Gammaproteobacteria;o__Xanthomonadales;f__Xanthomonadaceae;g__Luteimonas;s__Luteimonas sp004118975	98	0.97	GCF_004118975.1	95	d__Bacteria;p__Proteobacteria;c__Gammaproteobacteria;o__Xanthomonadales;f__Xanthomonadaceae;g__Luteimonas;s__Luteimonas sp004118975	98	0.97	d__Bacteria;p__Proteobacteria;c__Gammaproteobacteria;o__Xanthomonadales;f__Xanthomonadaceae;g__Luteimonas;s__	taxonomic classification defined by topology and ANI	topological placement and ANI have congruent species assignments	GCF_002798175.1, s__Luteimonas sp002798175, 95.0, 89.5, 0.96; GCF_004803715.2, s__Luteimonas yindakuii, 95.0, 88.98, 0.97; GCF_000559025.1, s__Luteimonas huabeiensis, 95.0, 82.91, 0.82; GCF_014212025.1, s__Luteimonas sp014212025, 95.0, 82.06, 0.69; GCF_013425525.1, s__Luteimonas sp013425525, 95.0, 81.93, 0.81; GCF_001482195.1, s__Luteimonas abyssi, 95.0, 81.83, 0.9; GCF_008312895.1, s__Luteimonas…	38.87	11	N/A	N/A	SL336614	Residence	NA	22.2756	114.169	Aboveground (closed area)	Skin	Left palm	Skin	27.5	83	NA	NA	NA	Other	Left palm	residence 1 left palm day 6 night	Residence 1
SL336615_bin.1	83.7123	5.30581	0.73694	1969661	605	3579	d__Bacteria	Actinobacteriota	Actinomycetia	o__Actinomycetales	f__Micrococcaceae	g__Micrococcus	s__Micrococcus luteus	GCF_000023205.1	95	d__Bacteria;p__Actinobacteriota;c__Actinomycetia;o__Actinomycetales;f__Micrococcaceae;g__Micrococcus;s__Micrococcus luteus	97.43	0.95	GCF_000023205.1	95	d__Bacteria;p__Actinobacteriota;c__Actinomycetia;o__Actinomycetales;f__Micrococcaceae;g__Micrococcus;s__Micrococcus luteus	97.43	0.95	d__Bacteria;p__Actinobacteriota;c__Actinomycetia;o__Actinomycetales;f__Micrococcaceae;g__Micrococcus;s__	taxonomic classification defined by topology and ANI	topological placement and ANI have congruent species assignments	GCF_014205115.1, s__Micrococcus endophyticus, 95.0, 89.17, 0.95; GCF_014204815.1, s__Micrococcus flavus, 95.0, 84.7, 0.89; GCF_001570885.1, s__Micrococcus lylae, 95.0, 83.07, 0.8; GCF_014205175.1, s__Micrococcus cohnii, 95.0, 81.39, 0.68	76.93	11	N/A	N/A	SL336615	Residence	NA	22.2757	114.169	Aboveground (closed area)	Skin	Right palm	Skin	28.7	80	NA	NA	NA	Other	Right palm	residence 1 right palm day 7 night	Residence 1
SL336616_bin.1	80.1098	2.74465	0.738185	1893477	551	3754	d__Bacteria	Actinobacteriota	Actinomycetia	o__Actinomycetales	f__Micrococcaceae	g__Micrococcus	s__Micrococcus luteus	GCF_000023205.1	95	d__Bacteria;p__Actinobacteriota;c__Actinomycetia;o__Actinomycetales;f__Micrococcaceae;g__Micrococcus;s__Micrococcus luteus	97.33	0.94	GCF_000023205.1	95	d__Bacteria;p__Actinobacteriota;c__Actinomycetia;o__Actinomycetales;f__Micrococcaceae;g__Micrococcus;s__Micrococcus luteus	97.33	0.94	d__Bacteria;p__Actinobacteriota;c__Actinomycetia;o__Actinomycetales;f__Micrococcaceae;g__Micrococcus;s__	taxonomic classification defined by topology and ANI	topological placement and ANI have congruent species assignments	GCF_014205115.1, s__Micrococcus endophyticus, 95.0, 89.28, 0.91; GCF_014204815.1, s__Micrococcus flavus, 95.0, 84.66, 0.86; GCF_001570885.1, s__Micrococcus lylae, 95.0, 82.99, 0.79; GCF_014205175.1, s__Micrococcus cohnii, 95.0, 81.1, 0.67	70.44	11	N/A	N/A	SL336616	Residence	NA	22.2755	114.169	Aboveground (closed area)	Indoor surface	Doorknob	Metal	29.9	70	NA	NA	Indoor	Other	Other	residence 1 door knob day 8 night	Residence 1
SL336620_bin.2	97.5082	2.02922	0.671548	3328663	73	85053	d__Bacteria	Proteobacteria	Alphaproteobacteria	o__Caulobacterales	f__Caulobacteraceae	g__Brevundimonas	s__	N/A	N/A	N/A	N/A	N/A	N/A	N/A	N/A	N/A	N/A	d__Bacteria;p__Proteobacteria;c__Alphaproteobacteria;o__Caulobacterales;f__Caulobacteraceae;g__Brevundimonas;s__	taxonomic classification defined by topology and ANI	N/A	GCA_002434505.1, s__Brevundimonas sp002434505, 95.0, 89.1, 0.77; GCA_003248455.1, s__Brevundimonas sp003248455, 95.0, 88.85, 0.76; GCF_002157625.1, s__Brevundimonas sp002157625, 95.0, 88.83, 0.74; GCF_004614235.1, s__Brevundimonas intermedia, 95.0, 88.28, 0.77; GCA_002484265.1, s__Brevundimonas sp002484265, 95.0, 88.25, 0.75; GCF_902506205.1, s__Brevundimonas sp902506205, 95.0, 88.0, 0.74; GCF_90…	84.91	11	0.987511	Genome not assigned to closest species as it falls outside its pre-defined ANI radius	SL336620	Residence	NA	22.2757	114.169	Aboveground (closed area)	Skin	Left palm	Skin	28.1	88	NA	NA	NA	Other	Left palm	residence 1 left palm day 5 night	Residence 1
SL336620_bin.4	97.3834	0.735294	0.410907	2398542	171	22420	d__Bacteria	Bacteroidota	Bacteroidia	o__Flavobacteriales	f__Weeksellaceae	g__Planobacterium	s__Planobacterium taklimakanense	GCF_900187185.1	95	d__Bacteria;p__Bacteroidota;c__Bacteroidia;o__Flavobacteriales;f__Weeksellaceae;g__Planobacterium;s__Planobacterium taklimakanense	96.67	0.9	GCF_900187185.1	95	d__Bacteria;p__Bacteroidota;c__Bacteroidia;o__Flavobacteriales;f__Weeksellaceae;g__Planobacterium;s__Planobacterium taklimakanense	96.67	0.9	d__Bacteria;p__Bacteroidota;c__Bacteroidia;o__Flavobacteriales;f__Weeksellaceae;g__Planobacterium;s__	taxonomic classification defined by topology and ANI	topological placement and ANI have congruent species assignments	GCF_003336205.1, s__Planobacterium lacus, 95.0, 78.76, 0.21; GCF_008831505.1, s__Planobacterium sp008831505, 95.0, 78.51, 0.16; GCA_002319955.1, s__Planobacterium sp002319955, 95.0, 77.7, 0.12; GCF_014041915.1, s__Planobacterium sp014041915, 95.0, 77.65, 0.11	92.52	11	N/A	N/A	SL336620	Residence	NA	22.2757	114.169	Aboveground (closed area)	Skin	Left palm	Skin	28.1	88	NA	NA	NA	Other	Left palm	residence 1 left palm day 5 night	Residence 1
SL336620_bin.6	72.1065	3.09706	0.446255	1470308	431	3657	d__Bacteria	Proteobacteria	Gammaproteobacteria	o__Pseudomonadales	f__Moraxellaceae	g__Moraxella_A	s__Moraxella_A osloensis	GCF_001553955.1	95.0237	d__Bacteria;p__Proteobacteria;c__Gammaproteobacteria;o__Pseudomonadales;f__Moraxellaceae;g__Moraxella_A;s__Moraxella_A osloensis	96.96	0.92	GCF_009867135.1	95.0237	d__Bacteria;p__Proteobacteria;c__Gammaproteobacteria;o__Pseudomonadales;f__Moraxellaceae;g__Moraxella_A;s__Moraxella_A sp002478835	95.43	0.91	d__Bacteria;p__Proteobacteria;c__Gammaproteobacteria;o__Pseudomonadales;f__Moraxellaceae;g__Moraxella_A;s__	ANI	topological placement and ANI have incongruent species assignments	GCA_014647715.1, s__Moraxella_A cinereus, 95.0, 95.41, 0.93; GCF_001591265.1, s__Moraxella_A atlantae, 95.0, 77.52, 0.23; GCF_000379845.1, s__Moraxella_A boevrei, 95.0, 76.98, 0.22; GCF_000320365.1, s__Moraxella_A macacae, 95.0, 76.41, 0.1	51.6	11	N/A	N/A	SL336620	Residence	NA	22.2757	114.169	Aboveground (closed area)	Skin	Left palm	Skin	28.1	88	NA	NA	NA	Other	Left palm	residence 1 left palm day 5 night	Residence 1
SL336620_bin.7	91.7602	3.59524	0.700693	2769056	518	6903	d__Bacteria	Proteobacteria	Gammaproteobacteria	o__Xanthomonadales	f__Xanthomonadaceae	g__Luteimonas	s__Luteimonas sp004118975	GCF_004118975.1	95	d__Bacteria;p__Proteobacteria;c__Gammaproteobacteria;o__Xanthomonadales;f__Xanthomonadaceae;g__Luteimonas;s__Luteimonas sp004118975	97.59	0.96	GCF_004118975.1	95	d__Bacteria;p__Proteobacteria;c__Gammaproteobacteria;o__Xanthomonadales;f__Xanthomonadaceae;g__Luteimonas;s__Luteimonas sp004118975	97.59	0.96	d__Bacteria;p__Proteobacteria;c__Gammaproteobacteria;o__Xanthomonadales;f__Xanthomonadaceae;g__Luteimonas;s__	taxonomic classification defined by topology and ANI	topological placement and ANI have congruent species assignments	GCF_002798175.1, s__Luteimonas sp002798175, 95.0, 90.11, 0.94; GCF_004803715.2, s__Luteimonas yindakuii, 95.0, 89.04, 0.92; GCF_000559025.1, s__Luteimonas huabeiensis, 95.0, 84.0, 0.81; GCF_001482195.1, s__Luteimonas abyssi, 95.0, 82.74, 0.78; GCF_013425525.1, s__Luteimonas sp013425525, 95.0, 82.09, 0.76; GCA_014652935.1, s__Luteimonas padinae, 95.0, 82.05, 0.69; GCF_008312895.1, s__Luteimonas sp…	73.32	11	N/A	N/A	SL336620	Residence	NA	22.2757	114.169	Aboveground (closed area)	Skin	Left palm	Skin	28.1	88	NA	NA	NA	Other	Left palm	residence 1 left palm day 5 night	Residence 1
SL336621_bin.1	87.5928	3.38303	0.73666	2101671	572	4269	d__Bacteria	Actinobacteriota	Actinomycetia	o__Actinomycetales	f__Micrococcaceae	g__Micrococcus	s__Micrococcus luteus	GCF_000023205.1	95	d__Bacteria;p__Actinobacteriota;c__Actinomycetia;o__Actinomycetales;f__Micrococcaceae;g__Micrococcus;s__Micrococcus luteus	97.39	0.95	GCF_000023205.1	95	d__Bacteria;p__Actinobacteriota;c__Actinomycetia;o__Actinomycetales;f__Micrococcaceae;g__Micrococcus;s__Micrococcus luteus	97.39	0.95	d__Bacteria;p__Actinobacteriota;c__Actinomycetia;o__Actinomycetales;f__Micrococcaceae;g__Micrococcus;s__	taxonomic classification defined by topology and ANI	topological placement and ANI have congruent species assignments	GCF_014205115.1, s__Micrococcus endophyticus, 95.0, 88.88, 0.93; GCF_014204815.1, s__Micrococcus flavus, 95.0, 84.38, 0.88; GCF_001570885.1, s__Micrococcus lylae, 95.0, 82.95, 0.75; GCF_014205175.1, s__Micrococcus cohnii, 95.0, 80.97, 0.66	83.3	11	N/A	N/A	SL336621	Residence	NA	22.2757	114.169	Aboveground (closed area)	Indoor surface	Doorknob	Metal	27.5	83	NA	NA	Indoor	Other	Other	residence 1 door knob day 6 night	Residence 1
SL336622_bin.2	50.3866	0	0.671705	1606242	712	2213	d__Bacteria	Proteobacteria	Alphaproteobacteria	o__Geminicoccales	f__Geminicoccaceae	g__Arboricoccus	s__	N/A	N/A	N/A	N/A	N/A	GCF_900187945.1	95	d__Bacteria;p__Proteobacteria;c__Alphaproteobacteria;o__Geminicoccales;f__Geminicoccaceae;g__Arboricoccus;s__Arboricoccus pini	84.5	0.85	d__Bacteria;p__Proteobacteria;c__Alphaproteobacteria;o__Geminicoccales;f__Geminicoccaceae;g__;s__	taxonomic classification defined by topology and ANI	N/A	N/A	37.7	11	0.980211	Genome not assigned to closest species as it falls outside its pre-defined ANI radius	SL336622	Residence	NA	22.2755	114.169	Aboveground (closed area)	Skin	Left palm	Skin	28.7	80	NA	NA	NA	Other	Left palm	residence 1 left palm day 7 night	Residence 1
SL336622_bin.3	94.786	1.95181	0.682242	2856412	125	39608	d__Bacteria	Proteobacteria	Gammaproteobacteria	o__Xanthomonadales	f__Xanthomonadaceae	g__Pseudoxanthomonas_A	s__	N/A	N/A	N/A	N/A	N/A	GCF_003703395.1	95	d__Bacteria;p__Proteobacteria;c__Gammaproteobacteria;o__Xanthomonadales;f__Xanthomonadaceae;g__Pseudoxanthomonas_A;s__Pseudoxanthomonas_A spadix	93.87	0.85	d__Bacteria;p__Proteobacteria;c__Gammaproteobacteria;o__Xanthomonadales;f__Xanthomonadaceae;g__Pseudoxanthomonas_A;s__	taxonomic classification defined by topology and ANI	N/A	GCF_900109775.1, s__Pseudoxanthomonas_A sp900109775, 95.0, 85.4, 0.79; GCF_004284655.1, s__Pseudoxanthomonas_A spadix_A, 95.0, 85.27, 0.79; GCF_004284195.1, s__Pseudoxanthomonas_A sp004284195, 95.0, 85.04, 0.8; GCF_004122095.1, s__Pseudoxanthomonas_A composti, 95.0, 82.68, 0.7; GCF_010211755.1, s__Pseudoxanthomonas_A sangjuensis, 95.0, 81.42, 0.55; GCF_006542425.1, s__Pseudoxanthomonas_A sp006542…	86.68	11	0.996363	Genome not assigned to closest species as it falls outside its pre-defined ANI radius	SL336622	Residence	NA	22.2755	114.169	Aboveground (closed area)	Skin	Left palm	Skin	28.7	80	NA	NA	NA	Other	Left palm	residence 1 left palm day 7 night	Residence 1
SL336622_bin.4	81.4007	5.01911	0.738546	1910140	566	3661	d__Bacteria	Actinobacteriota	Actinomycetia	o__Actinomycetales	f__Micrococcaceae	g__Micrococcus	s__Micrococcus luteus	GCF_000023205.1	95	d__Bacteria;p__Actinobacteriota;c__Actinomycetia;o__Actinomycetales;f__Micrococcaceae;g__Micrococcus;s__Micrococcus luteus	97.24	0.96	GCF_000023205.1	95	d__Bacteria;p__Actinobacteriota;c__Actinomycetia;o__Actinomycetales;f__Micrococcaceae;g__Micrococcus;s__Micrococcus luteus	97.24	0.96	d__Bacteria;p__Actinobacteriota;c__Actinomycetia;o__Actinomycetales;f__Micrococcaceae;g__Micrococcus;s__	taxonomic classification defined by topology and ANI	topological placement and ANI have congruent species assignments	GCF_014205115.1, s__Micrococcus endophyticus, 95.0, 88.93, 0.94; GCF_014204815.1, s__Micrococcus flavus, 95.0, 84.03, 0.89; GCF_001570885.1, s__Micrococcus lylae, 95.0, 82.71, 0.77; GCF_014205175.1, s__Micrococcus cohnii, 95.0, 80.82, 0.64	67.24	11	N/A	N/A	SL336622	Residence	NA	22.2755	114.169	Aboveground (closed area)	Skin	Left palm	Skin	28.7	80	NA	NA	NA	Other	Left palm	residence 1 left palm day 7 night	Residence 1
SL336622_bin.6	83.0183	1.71569	0.365167	2221553	771	3617	d__Bacteria	Bacteroidota	Bacteroidia	o__Flavobacteriales	f__Weeksellaceae	g__Epilithonimonas	s__Epilithonimonas sp002391865	GCF_003860605.1	95	d__Bacteria;p__Bacteroidota;c__Bacteroidia;o__Flavobacteriales;f__Weeksellaceae;g__Epilithonimonas;s__Epilithonimonas sp002391865	95.54	0.9	N/A	N/A	N/A	N/A	N/A	d__Bacteria;p__Bacteroidota;c__Bacteroidia;o__Flavobacteriales;f__Weeksellaceae;g__Epilithonimonas;s__	ANI	topological placement and ANI have incongruent species assignments	GCF_003860605.1, s__Epilithonimonas sp002391865, 95.0, 95.54, 0.9; GCF_003730015.1, s__Epilithonimonas hominis, 95.0, 94.89, 0.88; GCA_002476905.1, s__Epilithonimonas sp002476905, 95.0, 92.83, 0.83; GCA_002383165.1, s__Epilithonimonas sp002383165, 95.0, 92.16, 0.86; GCA_002345565.1, s__Epilithonimonas sp002345565, 95.0, 86.2, 0.73; GCF_003385395.1, s__Epilithonimonas hispanica, 95.0, 85.96, 0.79;…	77.7	11	N/A	N/A	SL336622	Residence	NA	22.2755	114.169	Aboveground (closed area)	Skin	Left palm	Skin	28.7	80	NA	NA	NA	Other	Left palm	residence 1 left palm day 7 night	Residence 1
SL336622_bin.8	55.4702	1.72414	0.618653	4505618	1060	4776	d__Bacteria	Proteobacteria	Alphaproteobacteria	o__Rhizobiales	f__Rhizobiaceae	g__Pararhizobium	s__	N/A	N/A	N/A	N/A	N/A	GCF_001424985.1	95	d__Bacteria;p__Proteobacteria;c__Alphaproteobacteria;o__Rhizobiales;f__Rhizobiaceae;g__Pararhizobium;s__Pararhizobium sp001424985	89.78	0.66	d__Bacteria;p__Proteobacteria;c__Alphaproteobacteria;o__Rhizobiales;f__Rhizobiaceae;g__Pararhizobium;s__	taxonomic classification defined by topology and ANI	N/A	GCF_001931685.1, s__Pararhizobium arenae, 95.0, 84.26, 0.51; GCF_001687365.1, s__Pararhizobium polonicum, 95.0, 81.49, 0.51; GCF_900473795.1, s__Pararhizobium sp900473795, 95.0, 81.3, 0.49; GCF_001425605.1, s__Pararhizobium sp001425605, 95.0, 81.24, 0.49; GCF_001426685.1, s__Pararhizobium sp001426685, 95.0, 81.12, 0.51; GCF_000745255.1, s__Pararhizobium sp000745255, 95.0, 81.1, 0.53; GCF_00037960…	38.61	11	0.992559	Genome not assigned to closest species as it falls outside its pre-defined ANI radius	SL336622	Residence	NA	22.2755	114.169	Aboveground (closed area)	Skin	Left palm	Skin	28.7	80	NA	NA	NA	Other	Left palm	residence 1 left palm day 7 night	Residence 1
SL336622_bin.9	97.343	0.543478	0.653795	4856358	133	55312	d__Bacteria	Proteobacteria	Gammaproteobacteria	o__Xanthomonadales	f__Xanthomonadaceae	g__Xanthomonas	s__Xanthomonas campestris	GCF_000007145.1	95	d__Bacteria;p__Proteobacteria;c__Gammaproteobacteria;o__Xanthomonadales;f__Xanthomonadaceae;g__Xanthomonas;s__Xanthomonas campestris	98.62	0.97	GCF_000007145.1	95	d__Bacteria;p__Proteobacteria;c__Gammaproteobacteria;o__Xanthomonadales;f__Xanthomonadaceae;g__Xanthomonas;s__Xanthomonas campestris	98.62	0.97	d__Bacteria;p__Proteobacteria;c__Gammaproteobacteria;o__Xanthomonadales;f__Xanthomonadaceae;g__Xanthomonas;s__	taxonomic classification defined by topology and ANI	topological placement and ANI have congruent species assignments	GCF_002940205.1, s__Xanthomonas arboricola_C, 95.0, 86.98, 0.8; GCF_903989465.1, s__Xanthomonas euroxanthea, 95.0, 86.97, 0.82; GCF_003353015.1, s__Xanthomonas arboricola_E, 95.0, 86.96, 0.82; GCF_001013475.1, s__Xanthomonas arboricola, 95.0, 86.9, 0.82; GCF_002939945.1, s__Xanthomonas arboricola_A, 95.0, 86.86, 0.78; GCF_002939985.1, s__Xanthomonas hortorum_A, 96.0883, 86.79, 0.8; GCF_003064105.…	77.8	11	N/A	N/A	SL336622	Residence	NA	22.2755	114.169	Aboveground (closed area)	Skin	Left palm	Skin	28.7	80	NA	NA	NA	Other	Left palm	residence 1 left palm day 7 night	Residence 1
SL336623_bin.1	80.2565	2.91414	0.698376	2504444	993	2866	d__Bacteria	Proteobacteria	Alphaproteobacteria	o__Rhodobacterales	f__Rhodobacteraceae	g__Paracoccus	s__Paracoccus aeridis	GCF_004923205.2	95	d__Bacteria;p__Proteobacteria;c__Alphaproteobacteria;o__Rhodobacterales;f__Rhodobacteraceae;g__Paracoccus;s__Paracoccus aeridis	99.15	0.95	GCF_004923205.2	95	d__Bacteria;p__Proteobacteria;c__Alphaproteobacteria;o__Rhodobacterales;f__Rhodobacteraceae;g__Paracoccus;s__Paracoccus aeridis	99.15	0.95	d__Bacteria;p__Proteobacteria;c__Alphaproteobacteria;o__Rhodobacterales;f__Rhodobacteraceae;g__Paracoccus;s__	taxonomic classification defined by topology and ANI	topological placement and ANI have congruent species assignments	GCF_007018965.1, s__Paracoccus marinus, 95.0, 87.97, 0.86; GCF_002287065.1, s__Paracoccus salipaludis, 95.0, 82.21, 0.71; GCF_900106665.1, s__Paracoccus sanguinis, 95.0, 82.03, 0.69; GCF_004522155.1, s__Paracoccus luteus, 95.0, 81.78, 0.71; GCF_900142875.1, s__Paracoccus solventivorans, 95.0, 81.77, 0.62; GCF_000763805.1, s__Paracoccus sphaerophysae, 95.0, 81.74, 0.67; GCF_003286075.1, s__Paracoc…	65.48	11	N/A	N/A	SL336623	Residence	NA	22.2755	114.169	Aboveground (closed area)	Indoor surface	Headboard	Wood	29.9	70	NA	NA	Indoor	Other	Other	residence 1 bed headboard day 8 night	Residence 1
SL336623_bin.2	86.4799	1.39144	0.735175	2028977	515	4662	d__Bacteria	Actinobacteriota	Actinomycetia	o__Actinomycetales	f__Micrococcaceae	g__Micrococcus	s__Micrococcus luteus	GCF_000023205.1	95	d__Bacteria;p__Actinobacteriota;c__Actinomycetia;o__Actinomycetales;f__Micrococcaceae;g__Micrococcus;s__Micrococcus luteus	97.43	0.96	GCF_000023205.1	95	d__Bacteria;p__Actinobacteriota;c__Actinomycetia;o__Actinomycetales;f__Micrococcaceae;g__Micrococcus;s__Micrococcus luteus	97.43	0.96	d__Bacteria;p__Actinobacteriota;c__Actinomycetia;o__Actinomycetales;f__Micrococcaceae;g__Micrococcus;s__	taxonomic classification defined by topology and ANI	topological placement and ANI have congruent species assignments	GCF_014205115.1, s__Micrococcus endophyticus, 95.0, 89.48, 0.93; GCF_014204815.1, s__Micrococcus flavus, 95.0, 84.52, 0.86; GCF_001570885.1, s__Micrococcus lylae, 95.0, 83.13, 0.77; GCF_014205175.1, s__Micrococcus cohnii, 95.0, 81.29, 0.68	79.65	11	N/A	N/A	SL336623	Residence	NA	22.2755	114.169	Aboveground (closed area)	Indoor surface	Headboard	Wood	29.9	70	NA	NA	Indoor	Other	Other	residence 1 bed headboard day 8 night	Residence 1
SL336626_bin.1	60.502	6.95847	0.740664	2166622	1196	1918	d__Bacteria	Actinobacteriota	Actinomycetia	o__Actinomycetales	f__Microbacteriaceae	g__Amnibacterium	s__	N/A	N/A	N/A	N/A	N/A	N/A	N/A	N/A	N/A	N/A	d__Bacteria;p__Actinobacteriota;c__Actinomycetia;o__Actinomycetales;f__Microbacteriaceae;g__;s__	taxonomic novelty determined using RED	N/A	N/A	36.35	11	0.968655	N/A	SL336626	Public facilities	NA	22.2757	114.169	Aboveground (open area)	Urban public surface	Handrail (park)	Metal	28.5	87	NA	NA	Outdoor	Other	Handrail	Kwong Ming Street Student Playground Handrail Day 5 Night	Residence 1
SL336627_bin.3	68.6742	3.19684	0.446417	1657696	871	2003	d__Bacteria	Proteobacteria	Gammaproteobacteria	o__Pseudomonadales	f__Moraxellaceae	g__Moraxella_A	s__Moraxella_A osloensis	GCF_001553955.1	95.0237	d__Bacteria;p__Proteobacteria;c__Gammaproteobacteria;o__Pseudomonadales;f__Moraxellaceae;g__Moraxella_A;s__Moraxella_A osloensis	96.61	0.92	GCF_001553955.1	95.0237	d__Bacteria;p__Proteobacteria;c__Gammaproteobacteria;o__Pseudomonadales;f__Moraxellaceae;g__Moraxella_A;s__Moraxella_A osloensis	96.61	0.92	d__Bacteria;p__Proteobacteria;c__Gammaproteobacteria;o__Pseudomonadales;f__Moraxellaceae;g__Moraxella_A;s__	taxonomic classification defined by topology and ANI	topological placement and ANI have congruent species assignments	GCA_014647715.1, s__Moraxella_A cinereus, 95.0, 96.16, 0.89; GCF_009867135.1, s__Moraxella_A sp002478835, 95.0237, 95.26, 0.83; GCF_000320365.1, s__Moraxella_A macacae, 95.0, 81.04, 0.09; GCF_001591265.1, s__Moraxella_A atlantae, 95.0, 80.96, 0.3; GCF_000379845.1, s__Moraxella_A boevrei, 95.0, 78.64, 0.18	63.27	11	N/A	N/A	SL336627	Residence	NA	22.2756	114.169	Aboveground (closed area)	Skin	Right palm	Skin	28.1	88	NA	NA	NA	Other	Right palm	residence 1 right palm day 5 night	Residence 1
SL336627_bin.4	98.7677	1.2013	0.675598	3186719	48	90900	d__Bacteria	Proteobacteria	Alphaproteobacteria	o__Caulobacterales	f__Caulobacteraceae	g__Brevundimonas	s__Brevundimonas diminuta	GCF_000204035.1	95	d__Bacteria;p__Proteobacteria;c__Alphaproteobacteria;o__Caulobacterales;f__Caulobacteraceae;g__Brevundimonas;s__Brevundimonas diminuta	95.89	0.83	GCF_000204035.1	95	d__Bacteria;p__Proteobacteria;c__Alphaproteobacteria;o__Caulobacterales;f__Caulobacteraceae;g__Brevundimonas;s__Brevundimonas diminuta	95.89	0.83	d__Bacteria;p__Proteobacteria;c__Alphaproteobacteria;o__Caulobacterales;f__Caulobacteraceae;g__Brevundimonas;s__	taxonomic classification defined by topology and ANI	topological placement and ANI have congruent species assignments	GCA_002430835.1, s__Brevundimonas sp002430835, 95.0, 93.67, 0.79; GCF_900163625.1, s__Brevundimonas diminuta_A, 95.0, 93.06, 0.81; GCF_003938605.1, s__Brevundimonas sp003938605, 95.0, 92.98, 0.81; GCA_002386585.1, s__Brevundimonas sp002386585, 95.0, 91.76, 0.77; GCF_000318405.1, s__Brevundimonas diminuta_B, 95.0, 90.4, 0.73; GCF_000421705.1, s__Brevundimonas naejangsanensis, 95.0, 90.19, 0.76; GC…	96.61	11	N/A	N/A	SL336627	Residence	NA	22.2756	114.169	Aboveground (closed area)	Skin	Right palm	Skin	28.1	88	NA	NA	NA	Other	Right palm	residence 1 right palm day 5 night	Residence 1
SL336629_bin.1	82.043	8.8784	0.60445	1962733	573	3838	d__Bacteria	Actinobacteriota	Actinomycetia	o__Mycobacteriales	f__Mycobacteriaceae	g__Corynebacterium	s__Corynebacterium tuberculostearicum_C	GCF_000175635.1	96.3332	d__Bacteria;p__Actinobacteriota;c__Actinomycetia;o__Mycobacteriales;f__Mycobacteriaceae;g__Corynebacterium;s__Corynebacterium tuberculostearicum_C	96.37	0.95	GCF_000175635.1	96.3332	d__Bacteria;p__Actinobacteriota;c__Actinomycetia;o__Mycobacteriales;f__Mycobacteriaceae;g__Corynebacterium;s__Corynebacterium tuberculostearicum_C	96.37	0.95	d__Bacteria;p__Actinobacteriota;c__Actinomycetia;o__Mycobacteriales;f__Mycobacteriaceae;g__Corynebacterium;s__	taxonomic classification defined by topology and ANI	topological placement and ANI have congruent species assignments	GCF_013408445.1, s__Corynebacterium tuberculostearicum, 96.3332, 96.3, 0.96; GCA_900539985.1, s__Corynebacterium sp900539985, 95.0, 94.66, 0.89; GCF_001059565.1, s__Corynebacterium aurimucosum_E, 95.0, 93.65, 0.94; GCF_002154655.1, s__Corynebacterium kefirresidentii, 95.0, 89.35, 0.95; GCF_000159115.1, s__Corynebacterium accolens, 95.0, 81.38, 0.72; GCF_000478175.1, s__Corynebacterium sp000478175…	66.81	11	N/A	N/A	SL336629	Residence	NA	22.2756	114.169	Aboveground (closed area)	Indoor surface	Headboard	Wood	28.7	80	NA	NA	Indoor	Other	Other	residence 1 bed headboard day 7 night	Residence 1
SL336629_bin.2	85.221	4.94484	0.734868	2097953	604	3853	d__Bacteria	Actinobacteriota	Actinomycetia	o__Actinomycetales	f__Micrococcaceae	g__Micrococcus	s__Micrococcus luteus	GCF_000023205.1	95	d__Bacteria;p__Actinobacteriota;c__Actinomycetia;o__Actinomycetales;f__Micrococcaceae;g__Micrococcus;s__Micrococcus luteus	97.37	0.91	GCF_000023205.1	95	d__Bacteria;p__Actinobacteriota;c__Actinomycetia;o__Actinomycetales;f__Micrococcaceae;g__Micrococcus;s__Micrococcus luteus	97.37	0.91	d__Bacteria;p__Actinobacteriota;c__Actinomycetia;o__Actinomycetales;f__Micrococcaceae;g__Micrococcus;s__	taxonomic classification defined by topology and ANI	topological placement and ANI have congruent species assignments	GCF_014205115.1, s__Micrococcus endophyticus, 95.0, 89.6, 0.89; GCF_014204815.1, s__Micrococcus flavus, 95.0, 84.72, 0.81; GCF_001570885.1, s__Micrococcus lylae, 95.0, 83.14, 0.73; GCF_014205175.1, s__Micrococcus cohnii, 95.0, 81.47, 0.64	80.03	11	N/A	N/A	SL336629	Residence	NA	22.2756	114.169	Aboveground (closed area)	Indoor surface	Headboard	Wood	28.7	80	NA	NA	Indoor	Other	Other	residence 1 bed headboard day 7 night	Residence 1
SL336630_bin.1	87.7059	1.21059	0.457318	3076474	471	8964	d__Bacteria	Bacteroidota	Bacteroidia	o__Bacteroidales	f__Bacteroidaceae	g__Prevotella	s__Prevotella sp900551275	GCA_900551275.1	95	d__Bacteria;p__Bacteroidota;c__Bacteroidia;o__Bacteroidales;f__Bacteroidaceae;g__Prevotella;s__Prevotella sp900551275	96	0.75	GCA_900551275.1	95	d__Bacteria;p__Bacteroidota;c__Bacteroidia;o__Bacteroidales;f__Bacteroidaceae;g__Prevotella;s__Prevotella sp900551275	96	0.75	d__Bacteria;p__Bacteroidota;c__Bacteroidia;o__Bacteroidales;f__Bacteroidaceae;g__Prevotella;s__	taxonomic classification defined by topology and ANI	topological placement and ANI have congruent species assignments	GCF_902167755.1, s__Prevotella sp900557255, 95.5173, 94.3, 0.78; GCF_000157935.1, s__Prevotella copri, 95.5173, 94.06, 0.75; GCF_009494395.1, s__Prevotella sp900546535, 95.0, 87.81, 0.73; GCF_002224675.1, s__Prevotella copri_A, 95.0, 87.26, 0.66; GCA_900544825.1, s__Prevotella sp900544825, 95.0, 86.52, 0.62; GCA_900551985.1, s__Prevotella sp900551985, 95.0, 85.97, 0.58; GCA_900555035.1, s__Prevot…	87.14	11	N/A	N/A	SL336630	Public facilities	NA	22.2755	114.169	Aboveground (open area)	Urban public surface	Handrail (park)	Metal	29.9	70	NA	NA	Outdoor	Other	Handrail	Kwong Ming Street Student Playground Handrail Day 8 Night	Residence 1
SL336631_bin.2	56.0731	0.854701	0.683766	4340984	2601	1682	d__Bacteria	Acidobacteriota	Thermoanaerobaculia	o__UBA5704	f__UBA5704	g__UBA5704	s__	N/A	N/A	N/A	N/A	N/A	GCA_002420005.1	95	d__Bacteria;p__Acidobacteriota;c__Thermoanaerobaculia;o__UBA5704;f__UBA5704;g__UBA5704;s__UBA5704 sp002420005	77.58	0.41	d__Bacteria;p__Acidobacteriota;c__Thermoanaerobaculia;o__UBA5704;f__UBA5704;g__;s__	taxonomic classification defined by topology and ANI	N/A	N/A	44.51	11	0.859588	N/A	SL336631	Public facilities	NA	22.2755	114.169	Aboveground (closed area)	Urban public surface	Handrail (park)	Metal	31.1	74	NA	NA	Outdoor	Other	Handrail	Kwong Ming Street Student Playground Handrail day 10 day	Residence 4
SL336634_bin.2	73.4674	7.12005	0.442877	1836194	1010	1897	d__Bacteria	Proteobacteria	Gammaproteobacteria	o__Pseudomonadales	f__Moraxellaceae	g__Moraxella_A	s__Moraxella_A osloensis	GCF_001553955.1	95.0237	d__Bacteria;p__Proteobacteria;c__Gammaproteobacteria;o__Pseudomonadales;f__Moraxellaceae;g__Moraxella_A;s__Moraxella_A osloensis	97.05	0.88	GCF_001553955.1	95.0237	d__Bacteria;p__Proteobacteria;c__Gammaproteobacteria;o__Pseudomonadales;f__Moraxellaceae;g__Moraxella_A;s__Moraxella_A osloensis	97.05	0.88	d__Bacteria;p__Proteobacteria;c__Gammaproteobacteria;o__Pseudomonadales;f__Moraxellaceae;g__Moraxella_A;s__	taxonomic classification defined by topology and ANI	topological placement and ANI have congruent species assignments	GCA_014647715.1, s__Moraxella_A cinereus, 95.0, 96.3, 0.87; GCF_009867135.1, s__Moraxella_A sp002478835, 95.0237, 95.65, 0.81; GCF_000379845.1, s__Moraxella_A boevrei, 95.0, 79.91, 0.19; GCF_001591265.1, s__Moraxella_A atlantae, 95.0, 79.43, 0.23; GCF_000320365.1, s__Moraxella_A macacae, 95.0, 79.12, 0.13	67.76	11	N/A	N/A	SL336634	Residence	NA	22.2757	114.169	Aboveground (closed area)	Skin	Left palm	Skin	30	78	NA	NA	NA	Other	Left palm	residence 1 left palm day 6 day	Residence 1
SL336634_bin.4	53.1159	6.04258	0.59603	1331414	492	2815	d__Bacteria	Actinobacteriota	Actinomycetia	o__Mycobacteriales	f__Mycobacteriaceae	g__Corynebacterium	s__Corynebacterium kefirresidentii	GCF_002154655.1	95	d__Bacteria;p__Actinobacteriota;c__Actinomycetia;o__Mycobacteriales;f__Mycobacteriaceae;g__Corynebacterium;s__Corynebacterium kefirresidentii	95.94	0.98	GCF_002154655.1	95	d__Bacteria;p__Actinobacteriota;c__Actinomycetia;o__Mycobacteriales;f__Mycobacteriaceae;g__Corynebacterium;s__Corynebacterium kefirresidentii	95.94	0.98	d__Bacteria;p__Actinobacteriota;c__Actinomycetia;o__Mycobacteriales;f__Mycobacteriaceae;g__Corynebacterium;s__	taxonomic classification defined by topology and ANI	topological placement and ANI have congruent species assignments	GCF_000175635.1, s__Corynebacterium tuberculostearicum_C, 96.3332, 89.9, 0.97; GCF_001059565.1, s__Corynebacterium aurimucosum_E, 95.0, 89.63, 0.96; GCF_013408445.1, s__Corynebacterium tuberculostearicum, 96.3332, 89.49, 0.96; GCA_900539985.1, s__Corynebacterium sp900539985, 95.0, 88.96, 0.91; GCF_000478175.1, s__Corynebacterium sp000478175, 95.0, 81.13, 0.6; GCF_000159115.1, s__Corynebacterium a…	49.45	11	N/A	N/A	SL336634	Residence	NA	22.2757	114.169	Aboveground (closed area)	Skin	Left palm	Skin	30	78	NA	NA	NA	Other	Left palm	residence 1 left palm day 6 day	Residence 1
SL336635_bin.1	55.399	1.37615	0.734521	1306326	520	2557	d__Bacteria	Actinobacteriota	Actinomycetia	o__Actinomycetales	f__Micrococcaceae	g__Micrococcus	s__Micrococcus luteus	GCF_000023205.1	95	d__Bacteria;p__Actinobacteriota;c__Actinomycetia;o__Actinomycetales;f__Micrococcaceae;g__Micrococcus;s__Micrococcus luteus	96.97	0.97	GCF_000023205.1	95	d__Bacteria;p__Actinobacteriota;c__Actinomycetia;o__Actinomycetales;f__Micrococcaceae;g__Micrococcus;s__Micrococcus luteus	96.97	0.97	d__Bacteria;p__Actinobacteriota;c__Actinomycetia;o__Actinomycetales;f__Micrococcaceae;g__Micrococcus;s__	taxonomic classification defined by topology and ANI	topological placement and ANI have congruent species assignments	GCF_014205115.1, s__Micrococcus endophyticus, 95.0, 89.49, 0.97; GCF_014204815.1, s__Micrococcus flavus, 95.0, 84.13, 0.94; GCF_001570885.1, s__Micrococcus lylae, 95.0, 82.4, 0.82; GCF_014205175.1, s__Micrococcus cohnii, 95.0, 81.36, 0.66	44.25	11	N/A	N/A	SL336635	Public facilities	NA	22.2784	114.166	Underground	Urban public surface	Handrail (subway exit)	Metal	28.1	80	NA	NA	Outdoor	South Island Line	Handrail	Admiralty Exit A Day 7 Day	Residence 1
SL336636_bin.1	77.1057	4.06728	0.735515	1873249	598	3377	d__Bacteria	Actinobacteriota	Actinomycetia	o__Actinomycetales	f__Micrococcaceae	g__Micrococcus	s__Micrococcus luteus	GCF_000023205.1	95	d__Bacteria;p__Actinobacteriota;c__Actinomycetia;o__Actinomycetales;f__Micrococcaceae;g__Micrococcus;s__Micrococcus luteus	97.2	0.93	GCF_000023205.1	95	d__Bacteria;p__Actinobacteriota;c__Actinomycetia;o__Actinomycetales;f__Micrococcaceae;g__Micrococcus;s__Micrococcus luteus	97.2	0.93	d__Bacteria;p__Actinobacteriota;c__Actinomycetia;o__Actinomycetales;f__Micrococcaceae;g__Micrococcus;s__	taxonomic classification defined by topology and ANI	topological placement and ANI have congruent species assignments	GCF_014205115.1, s__Micrococcus endophyticus, 95.0, 89.26, 0.9; GCF_014204815.1, s__Micrococcus flavus, 95.0, 84.77, 0.86; GCF_001570885.1, s__Micrococcus lylae, 95.0, 83.21, 0.76; GCF_014205175.1, s__Micrococcus cohnii, 95.0, 81.68, 0.68	72.19	11	N/A	N/A	SL336636	Residence	NA	22.2757	114.169	Aboveground (closed area)	Indoor surface	Doorknob	Metal	28.7	80	NA	NA	Indoor	Other	Other	residence 1 door knob day 7 night	Residence 1
SL336637_bin.1	51.4107	9.66562	0.422697	1823416	1348	1284	d__Bacteria	Proteobacteria	Gammaproteobacteria	o__Pseudomonadales	f__Moraxellaceae	g__Acinetobacter	s__	N/A	N/A	N/A	N/A	N/A	N/A	N/A	N/A	N/A	N/A	d__Bacteria;p__Proteobacteria;c__Gammaproteobacteria;o__Pseudomonadales;f__Moraxellaceae;g__Acinetobacter;s__	ANI	N/A	GCF_001704115.1, s__Acinetobacter larvae, 95.0, 92.05, 0.06; GCF_000488255.1, s__Acinetobacter indicus, 95.0, 92.01, 0.32; GCF_001758345.1, s__Acinetobacter towneri_A, 95.0, 91.47, 0.41; GCF_006965565.1, s__Acinetobacter junii_A, 95.0, 91.07, 0.15; GCF_000487975.1, s__Acinetobacter lwoffii, 96.2485, 90.04, 0.44; GCF_000368085.1, s__Acinetobacter nosocomialis, 95.0, 89.68, 0.09; GCF_000368045.1, s…	33.59	11	0.992392	Genome has more than 15.0% of markers with multiple hits	SL336637	Public facilities	NA	22.2782	114.166	Underground	Urban public surface	Handrail (subway exit)	Metal	29.9	70	NA	NA	Outdoor	South Island Line	Handrail	Admiralty Exit A Day 8 Night	Residence 1
SL336640_bin.1	52.3853	0.835518	0.733666	1153145	460	2504	d__Bacteria	Actinobacteriota	Actinomycetia	o__Actinomycetales	f__Micrococcaceae	g__Micrococcus	s__Micrococcus luteus	GCF_000023205.1	95	d__Bacteria;p__Actinobacteriota;c__Actinomycetia;o__Actinomycetales;f__Micrococcaceae;g__Micrococcus;s__Micrococcus luteus	97.56	0.91	GCF_000023205.1	95	d__Bacteria;p__Actinobacteriota;c__Actinomycetia;o__Actinomycetales;f__Micrococcaceae;g__Micrococcus;s__Micrococcus luteus	97.56	0.91	d__Bacteria;p__Actinobacteriota;c__Actinomycetia;o__Actinomycetales;f__Micrococcaceae;g__Micrococcus;s__	taxonomic classification defined by topology and ANI	topological placement and ANI have congruent species assignments	GCF_014205115.1, s__Micrococcus endophyticus, 95.0, 89.78, 0.9; GCF_014204815.1, s__Micrococcus flavus, 95.0, 84.18, 0.87; GCF_001570885.1, s__Micrococcus lylae, 95.0, 82.33, 0.8; GCF_014205175.1, s__Micrococcus cohnii, 95.0, 81.55, 0.71	39.05	11	N/A	N/A	SL336640	Public facilities	NA	22.2789	114.166	Underground	Urban public surface	Handrail (subway exit)	Metal	27.6	83	NA	NA	Outdoor	South Island Line	Handrail	Admiralty Exit A Day 4 Night	Residence 1
SL336641_bin.2	50.3259	8.91353	0.682143	1750002	1096	1626	d__Bacteria	Proteobacteria	Alphaproteobacteria	o__Caulobacterales	f__Caulobacteraceae	g__Brevundimonas	s__	N/A	N/A	N/A	N/A	N/A	N/A	N/A	N/A	N/A	N/A	d__Bacteria;p__Proteobacteria;c__Alphaproteobacteria;o__Caulobacterales;f__Caulobacteraceae;g__Brevundimonas;s__	taxonomic classification defined by topology and ANI	N/A	GCF_000204035.1, s__Brevundimonas diminuta, 95.0, 91.48, 0.68; GCA_002430835.1, s__Brevundimonas sp002430835, 95.0, 89.43, 0.72; GCF_000635915.2, s__Brevundimonas naejangsanensis_A, 95.0, 88.18, 0.6; GCA_002386585.1, s__Brevundimonas sp002386585, 95.0, 88.02, 0.64; GCF_900163625.1, s__Brevundimonas diminuta_A, 95.0, 87.94, 0.8; GCF_003938605.1, s__Brevundimonas sp003938605, 95.0, 87.91, 0.8; GCF_…	31.47	11	0.98483	Genome not assigned to closest species as it falls outside its pre-defined ANI radius	SL336641	Residence	NA	22.2757	114.169	Aboveground (closed area)	Skin	Right palm	Skin	30	78	NA	NA	NA	Other	Right palm	residence 1 right palm day 6 day	Residence 1
SL336643_bin.3	51.7544	7.01754	0.595983	1216449	522	2259	d__Bacteria	Actinobacteriota	Actinomycetia	o__Mycobacteriales	f__Mycobacteriaceae	g__Corynebacterium	s__Corynebacterium kefirresidentii	GCF_002154655.1	95	d__Bacteria;p__Actinobacteriota;c__Actinomycetia;o__Mycobacteriales;f__Mycobacteriaceae;g__Corynebacterium;s__Corynebacterium kefirresidentii	96.73	0.96	GCF_002154655.1	95	d__Bacteria;p__Actinobacteriota;c__Actinomycetia;o__Mycobacteriales;f__Mycobacteriaceae;g__Corynebacterium;s__Corynebacterium kefirresidentii	96.73	0.96	d__Bacteria;p__Actinobacteriota;c__Actinomycetia;o__Mycobacteriales;f__Mycobacteriaceae;g__Corynebacterium;s__	taxonomic classification defined by topology and ANI	topological placement and ANI have congruent species assignments	GCF_000175635.1, s__Corynebacterium tuberculostearicum_C, 96.3332, 89.86, 0.98; GCF_013408445.1, s__Corynebacterium tuberculostearicum, 96.3332, 89.8, 0.97; GCF_001059565.1, s__Corynebacterium aurimucosum_E, 95.0, 89.36, 0.96; GCA_900539985.1, s__Corynebacterium sp900539985, 95.0, 89.2, 0.92; GCF_000478175.1, s__Corynebacterium sp000478175, 95.0, 80.07, 0.63; GCF_001812805.1, s__Corynebacterium s…	33.53	11	N/A	N/A	SL336643	Residence	NA	22.2757	114.169	Aboveground (closed area)	Indoor surface	Doorknob	Metal	28.4	84	NA	NA	Indoor	Other	Other	residential 1 door knob day 8 day	Residence 1
SL336644_bin.2	52.0955	1.01406	0.700435	1515934	891	1727	d__Bacteria	Proteobacteria	Gammaproteobacteria	o__Xanthomonadales	f__Xanthomonadaceae	g__Luteimonas	s__Luteimonas sp004118975	GCF_004118975.1	95	d__Bacteria;p__Proteobacteria;c__Gammaproteobacteria;o__Xanthomonadales;f__Xanthomonadaceae;g__Luteimonas;s__Luteimonas sp004118975	97.82	1	GCF_004118975.1	95	d__Bacteria;p__Proteobacteria;c__Gammaproteobacteria;o__Xanthomonadales;f__Xanthomonadaceae;g__Luteimonas;s__Luteimonas sp004118975	97.82	1	d__Bacteria;p__Proteobacteria;c__Gammaproteobacteria;o__Xanthomonadales;f__Xanthomonadaceae;g__Luteimonas;s__	taxonomic classification defined by topology and ANI	topological placement and ANI have congruent species assignments	GCF_002798175.1, s__Luteimonas sp002798175, 95.0, 89.88, 0.98; GCF_004803715.2, s__Luteimonas yindakuii, 95.0, 89.47, 0.93; GCF_000559025.1, s__Luteimonas huabeiensis, 95.0, 83.38, 0.84; GCF_001482195.1, s__Luteimonas abyssi, 95.0, 82.48, 0.84; GCA_014652935.1, s__Luteimonas padinae, 95.0, 82.42, 0.71; GCF_004352825.1, s__Luteimonas arsenica, 95.0, 82.1, 0.69; GCF_004352845.1, s__Luteimonas terri…	45.72	11	N/A	N/A	SL336644	Residence	NA	22.2755	114.169	Aboveground (closed area)	Skin	Left palm	Skin	29	80	NA	NA	NA	Other	Left palm	residence 1 left palm day 9 day	Residence 1
SL336649_bin.1	85.8601	4.82926	0.737149	2068445	569	4080	d__Bacteria	Actinobacteriota	Actinomycetia	o__Actinomycetales	f__Micrococcaceae	g__Micrococcus	s__Micrococcus luteus	GCF_000023205.1	95	d__Bacteria;p__Actinobacteriota;c__Actinomycetia;o__Actinomycetales;f__Micrococcaceae;g__Micrococcus;s__Micrococcus luteus	97.25	0.96	GCF_000023205.1	95	d__Bacteria;p__Actinobacteriota;c__Actinomycetia;o__Actinomycetales;f__Micrococcaceae;g__Micrococcus;s__Micrococcus luteus	97.25	0.96	d__Bacteria;p__Actinobacteriota;c__Actinomycetia;o__Actinomycetales;f__Micrococcaceae;g__Micrococcus;s__	taxonomic classification defined by topology and ANI	topological placement and ANI have congruent species assignments	GCF_014205115.1, s__Micrococcus endophyticus, 95.0, 89.35, 0.94; GCF_014204815.1, s__Micrococcus flavus, 95.0, 84.86, 0.86; GCF_001570885.1, s__Micrococcus lylae, 95.0, 82.94, 0.78; GCF_014205175.1, s__Micrococcus cohnii, 95.0, 81.59, 0.66	78.36	11	N/A	N/A	SL336649	Residence	NA	22.2757	114.169	Aboveground (closed area)	Indoor surface	Headboard	Wood	28.4	84	NA	NA	Indoor	Other	Other	residence 1 bed headboard day 8 day	Residence 1
SL336650_bin.4	89.5228	1.78414	0.658432	2102942	149	27013	d__Bacteria	Actinobacteriota	Actinomycetia	o__Mycobacteriales	f__Mycobacteriaceae	g__Corynebacterium	s__Corynebacterium sp013978595	GCF_013978595.1	95	d__Bacteria;p__Actinobacteriota;c__Actinomycetia;o__Mycobacteriales;f__Mycobacteriaceae;g__Corynebacterium;s__Corynebacterium sp013978595	96.78	0.94	GCF_013978595.1	95	d__Bacteria;p__Actinobacteriota;c__Actinomycetia;o__Mycobacteriales;f__Mycobacteriaceae;g__Corynebacterium;s__Corynebacterium sp013978595	96.78	0.94	d__Bacteria;p__Actinobacteriota;c__Actinomycetia;o__Mycobacteriales;f__Mycobacteriaceae;g__Corynebacterium;s__	taxonomic classification defined by topology and ANI	topological placement and ANI have congruent species assignments	GCF_001807265.1, s__Corynebacterium sp001807265, 95.0, 92.95, 0.9; GCF_900156035.1, s__Corynebacterium afermentans, 95.0, 91.76, 0.85; GCF_900176865.1, s__Corynebacterium fournieri, 95.0, 87.85, 0.86; GCA_014490595.1, s__Corynebacterium sp014490595, 95.0, 86.05, 0.71; GCF_012396315.1, s__Corynebacterium mucifaciens, 95.0, 85.63, 0.78; GCF_000577555.1, s__Corynebacterium jeddahense, 95.0, 85.24, 0…	86.54	11	N/A	N/A	SL336650	Residence	NA	22.2754	114.169	Aboveground (closed area)	Skin	Right palm	Skin	29	80	NA	NA	NA	Other	Right palm	residence 1 right palm day 9 day	Residence 1
SL336651_bin.2	83.8483	2.48471	0.736494	2086809	606	3837	d__Bacteria	Actinobacteriota	Actinomycetia	o__Actinomycetales	f__Micrococcaceae	g__Micrococcus	s__Micrococcus luteus	GCF_000023205.1	95	d__Bacteria;p__Actinobacteriota;c__Actinomycetia;o__Actinomycetales;f__Micrococcaceae;g__Micrococcus;s__Micrococcus luteus	97.14	0.9	GCF_000023205.1	95	d__Bacteria;p__Actinobacteriota;c__Actinomycetia;o__Actinomycetales;f__Micrococcaceae;g__Micrococcus;s__Micrococcus luteus	97.14	0.9	d__Bacteria;p__Actinobacteriota;c__Actinomycetia;o__Actinomycetales;f__Micrococcaceae;g__Micrococcus;s__	taxonomic classification defined by topology and ANI	topological placement and ANI have congruent species assignments	GCF_014205115.1, s__Micrococcus endophyticus, 95.0, 89.21, 0.9; GCF_014204815.1, s__Micrococcus flavus, 95.0, 84.74, 0.83; GCF_001570885.1, s__Micrococcus lylae, 95.0, 83.11, 0.75; GCF_014205175.1, s__Micrococcus cohnii, 95.0, 81.38, 0.64	77.11	11	N/A	N/A	SL336651	Residence	NA	22.2757	114.169	Aboveground (closed area)	Indoor surface	Doorknob	Metal	29.2	82	NA	NA	Indoor	Other	Other	residence 1 door knob day 10 day	Residence 1
SL336652_bin.1	74.9538	2.15596	0.737578	1746817	539	3607	d__Bacteria	Actinobacteriota	Actinomycetia	o__Actinomycetales	f__Micrococcaceae	g__Micrococcus	s__Micrococcus luteus	GCF_000023205.1	95	d__Bacteria;p__Actinobacteriota;c__Actinomycetia;o__Actinomycetales;f__Micrococcaceae;g__Micrococcus;s__Micrococcus luteus	97.21	0.95	GCF_000023205.1	95	d__Bacteria;p__Actinobacteriota;c__Actinomycetia;o__Actinomycetales;f__Micrococcaceae;g__Micrococcus;s__Micrococcus luteus	97.21	0.95	d__Bacteria;p__Actinobacteriota;c__Actinomycetia;o__Actinomycetales;f__Micrococcaceae;g__Micrococcus;s__	taxonomic classification defined by topology and ANI	topological placement and ANI have congruent species assignments	GCF_014205115.1, s__Micrococcus endophyticus, 95.0, 89.41, 0.94; GCF_014204815.1, s__Micrococcus flavus, 95.0, 84.26, 0.91; GCF_001570885.1, s__Micrococcus lylae, 95.0, 82.62, 0.8; GCF_014205175.1, s__Micrococcus cohnii, 95.0, 80.55, 0.75	61.23	11	N/A	N/A	SL336652	Residence	NA	22.2757	114.169	Aboveground (closed area)	Indoor surface	Headboard	Wood	26.9	92	NA	NA	Indoor	Other	Other	residence 1 bed headboard day 5 day	Residence 1
SL336652_bin.2	81.6667	1.24444	0.602029	1832255	380	5671	d__Bacteria	Actinobacteriota	Actinomycetia	o__Actinomycetales	f__Micrococcaceae	g__Rothia	s__Rothia sp001808955	GCF_001808955.1	95	d__Bacteria;p__Actinobacteriota;c__Actinomycetia;o__Actinomycetales;f__Micrococcaceae;g__Rothia;s__Rothia sp001808955	95.71	0.96	GCF_000175615.1	95	d__Bacteria;p__Actinobacteriota;c__Actinomycetia;o__Actinomycetales;f__Micrococcaceae;g__Rothia;s__Rothia mucilaginosa	95.66	0.95	d__Bacteria;p__Actinobacteriota;c__Actinomycetia;o__Actinomycetales;f__Micrococcaceae;g__Rothia;s__	ANI	topological placement and ANI have incongruent species assignments	GCF_001548235.1, s__Rothia mucilaginosa_B, 95.0, 95.06, 0.96; GCF_001061665.1, s__Rothia mucilaginosa_A, 95.0, 89.57, 0.93; GCA_902373285.1, s__Rothia sp902373285, 95.0, 88.05, 0.88; GCF_002355935.1, s__Rothia aeria, 95.0, 79.1, 0.4; GCF_000164695.2, s__Rothia dentocariosa, 95.0, 78.95, 0.35; GCF_014217215.1, s__Rothia nasimurium_C, 95.0, 78.64, 0.28; GCA_014635585.1, s__Rothia aerolata, 95.0, 78…	75.54	11	N/A	N/A	SL336652	Residence	NA	22.2757	114.169	Aboveground (closed area)	Indoor surface	Headboard	Wood	26.9	92	NA	NA	Indoor	Other	Other	residence 1 bed headboard day 5 day	Residence 1
SL336653_bin.1	83.2159	3.68119	0.735461	1982667	554	4117	d__Bacteria	Actinobacteriota	Actinomycetia	o__Actinomycetales	f__Micrococcaceae	g__Micrococcus	s__Micrococcus luteus	GCF_000023205.1	95	d__Bacteria;p__Actinobacteriota;c__Actinomycetia;o__Actinomycetales;f__Micrococcaceae;g__Micrococcus;s__Micrococcus luteus	97.53	0.97	GCF_000023205.1	95	d__Bacteria;p__Actinobacteriota;c__Actinomycetia;o__Actinomycetales;f__Micrococcaceae;g__Micrococcus;s__Micrococcus luteus	97.53	0.97	d__Bacteria;p__Actinobacteriota;c__Actinomycetia;o__Actinomycetales;f__Micrococcaceae;g__Micrococcus;s__	taxonomic classification defined by topology and ANI	topological placement and ANI have congruent species assignments	GCF_014205115.1, s__Micrococcus endophyticus, 95.0, 89.4, 0.95; GCF_014204815.1, s__Micrococcus flavus, 95.0, 84.6, 0.89; GCF_001570885.1, s__Micrococcus lylae, 95.0, 83.06, 0.77; GCF_014205175.1, s__Micrococcus cohnii, 95.0, 80.81, 0.69	72.98	11	N/A	N/A	SL336653	Residence	NA	22.2757	114.169	Aboveground (closed area)	Indoor surface	Headboard	Wood	30	78	NA	NA	Indoor	Other	Other	residence 1 bed headboard day 6 day	Residence 1
SL336654_bin.1	72.592	2.43243	0.72012	2027134	674	3228	d__Bacteria	Actinobacteriota	Actinomycetia	o__Actinomycetales	f__Dermatophilaceae	g__Janibacter	s__Janibacter indicus	GCF_900176385.1	95	d__Bacteria;p__Actinobacteriota;c__Actinomycetia;o__Actinomycetales;f__Dermatophilaceae;g__Janibacter;s__Janibacter indicus	97.55	0.97	GCF_900176385.1	95	d__Bacteria;p__Actinobacteriota;c__Actinomycetia;o__Actinomycetales;f__Dermatophilaceae;g__Janibacter;s__Janibacter indicus	97.55	0.97	d__Bacteria;p__Actinobacteriota;c__Actinomycetia;o__Actinomycetales;f__Dermatophilaceae;g__Janibacter;s__	taxonomic classification defined by topology and ANI	topological placement and ANI have congruent species assignments	GCF_000297495.1, s__Janibacter hoylei, 95.0, 88.62, 0.95; GCF_001570945.1, s__Janibacter anophelis, 95.0, 86.78, 0.91; GCF_001591405.1, s__Janibacter terrae, 95.0, 86.6, 0.93; GCF_004295485.1, s__Janibacter limosus_A, 95.0, 85.57, 0.94; GCF_001428305.1, s__Janibacter sp001428305, 95.0, 85.14, 0.93; GCF_001570985.1, s__Janibacter limosus, 95.0, 84.87, 0.9; GCF_013409205.1, s__Janibacter cremeus, 9…	62.26	11	N/A	N/A	SL336654	Residence	NA	22.2755	114.169	Aboveground (closed area)	Indoor surface	Headboard	Wood	28.1	80	NA	NA	Indoor	Other	Other	residence 1 bed headboard day 7 day	Residence 1
SL336654_bin.2	85.3402	2.52294	0.738152	1950859	507	4555	d__Bacteria	Actinobacteriota	Actinomycetia	o__Actinomycetales	f__Micrococcaceae	g__Micrococcus	s__Micrococcus luteus	GCF_000023205.1	95	d__Bacteria;p__Actinobacteriota;c__Actinomycetia;o__Actinomycetales;f__Micrococcaceae;g__Micrococcus;s__Micrococcus luteus	97.36	0.98	GCF_000023205.1	95	d__Bacteria;p__Actinobacteriota;c__Actinomycetia;o__Actinomycetales;f__Micrococcaceae;g__Micrococcus;s__Micrococcus luteus	97.36	0.98	d__Bacteria;p__Actinobacteriota;c__Actinomycetia;o__Actinomycetales;f__Micrococcaceae;g__Micrococcus;s__	taxonomic classification defined by topology and ANI	topological placement and ANI have congruent species assignments	GCF_014205115.1, s__Micrococcus endophyticus, 95.0, 89.24, 0.96; GCF_014204815.1, s__Micrococcus flavus, 95.0, 84.46, 0.9; GCF_001570885.1, s__Micrococcus lylae, 95.0, 83.09, 0.81; GCF_014205175.1, s__Micrococcus cohnii, 95.0, 80.92, 0.67	78.54	11	N/A	N/A	SL336654	Residence	NA	22.2755	114.169	Aboveground (closed area)	Indoor surface	Headboard	Wood	28.1	80	NA	NA	Indoor	Other	Other	residence 1 bed headboard day 7 day	Residence 1
SL336655_bin.1	83.2154	3.22375	0.737076	2077149	801	3141	d__Bacteria	Actinobacteriota	Actinomycetia	o__Actinomycetales	f__Micrococcaceae	g__Micrococcus	s__Micrococcus luteus	GCF_000023205.1	95	d__Bacteria;p__Actinobacteriota;c__Actinomycetia;o__Actinomycetales;f__Micrococcaceae;g__Micrococcus;s__Micrococcus luteus	97.55	0.99	GCF_000023205.1	95	d__Bacteria;p__Actinobacteriota;c__Actinomycetia;o__Actinomycetales;f__Micrococcaceae;g__Micrococcus;s__Micrococcus luteus	97.55	0.99	d__Bacteria;p__Actinobacteriota;c__Actinomycetia;o__Actinomycetales;f__Micrococcaceae;g__Micrococcus;s__	taxonomic classification defined by topology and ANI	topological placement and ANI have congruent species assignments	GCF_014205115.1, s__Micrococcus endophyticus, 95.0, 89.23, 0.97; GCF_014204815.1, s__Micrococcus flavus, 95.0, 84.13, 0.93; GCF_001570885.1, s__Micrococcus lylae, 95.0, 82.43, 0.79; GCF_014205175.1, s__Micrococcus cohnii, 95.0, 80.82, 0.76	67.8	11	N/A	N/A	SL336655	Residence	NA	22.2756	114.169	Aboveground (closed area)	Skin	Left palm	Skin	28.4	84	NA	NA	NA	Other	Left palm	residence 1 left palm day 8 day	Residence 1
SL336656_bin.1	88.6064	3.09633	0.736763	2049577	564	4109	d__Bacteria	Actinobacteriota	Actinomycetia	o__Actinomycetales	f__Micrococcaceae	g__Micrococcus	s__Micrococcus luteus	GCF_000023205.1	95	d__Bacteria;p__Actinobacteriota;c__Actinomycetia;o__Actinomycetales;f__Micrococcaceae;g__Micrococcus;s__Micrococcus luteus	97.39	0.95	GCF_000023205.1	95	d__Bacteria;p__Actinobacteriota;c__Actinomycetia;o__Actinomycetales;f__Micrococcaceae;g__Micrococcus;s__Micrococcus luteus	97.39	0.95	d__Bacteria;p__Actinobacteriota;c__Actinomycetia;o__Actinomycetales;f__Micrococcaceae;g__Micrococcus;s__	taxonomic classification defined by topology and ANI	topological placement and ANI have congruent species assignments	GCF_014205115.1, s__Micrococcus endophyticus, 95.0, 89.26, 0.94; GCF_014204815.1, s__Micrococcus flavus, 95.0, 84.55, 0.85; GCF_001570885.1, s__Micrococcus lylae, 95.0, 82.71, 0.8; GCF_014205175.1, s__Micrococcus cohnii, 95.0, 81.23, 0.69	88.82	11	N/A	N/A	SL336656	Residence	NA	22.2757	114.169	Aboveground (closed area)	Indoor surface	Doorknob	Metal	29	80	NA	NA	Indoor	Other	Other	Residence 1 door knob day 9 day	Residence 1
SL336661_bin.2	86.4167	3.20082	0.735778	2065518	557	4307	d__Bacteria	Actinobacteriota	Actinomycetia	o__Actinomycetales	f__Micrococcaceae	g__Micrococcus	s__Micrococcus luteus	GCF_000023205.1	95	d__Bacteria;p__Actinobacteriota;c__Actinomycetia;o__Actinomycetales;f__Micrococcaceae;g__Micrococcus;s__Micrococcus luteus	97.29	0.96	GCF_000023205.1	95	d__Bacteria;p__Actinobacteriota;c__Actinomycetia;o__Actinomycetales;f__Micrococcaceae;g__Micrococcus;s__Micrococcus luteus	97.29	0.96	d__Bacteria;p__Actinobacteriota;c__Actinomycetia;o__Actinomycetales;f__Micrococcaceae;g__Micrococcus;s__	taxonomic classification defined by topology and ANI	topological placement and ANI have congruent species assignments	GCF_014205115.1, s__Micrococcus endophyticus, 95.0, 89.11, 0.95; GCF_014204815.1, s__Micrococcus flavus, 95.0, 84.51, 0.88; GCF_001570885.1, s__Micrococcus lylae, 95.0, 82.97, 0.78; GCF_014205175.1, s__Micrococcus cohnii, 95.0, 81.42, 0.68	80.09	11	N/A	N/A	SL336661	Residence	NA	22.2757	114.169	Aboveground (closed area)	Skin	Right palm	Skin	28.4	84	NA	NA	NA	Other	Right palm	residence 1 right palm day 8 day	Residence 1
SL336664_bin.1	51.0064	5.66732	0.727716	1361052	921	1415	d__Bacteria	Actinobacteriota	Actinomycetia	o__Actinomycetales	f__Micrococcaceae	g__Micrococcus	s__Micrococcus luteus	GCF_000023205.1	95	d__Bacteria;p__Actinobacteriota;c__Actinomycetia;o__Actinomycetales;f__Micrococcaceae;g__Micrococcus;s__Micrococcus luteus	96.1	1	GCF_000023205.1	95	d__Bacteria;p__Actinobacteriota;c__Actinomycetia;o__Actinomycetales;f__Micrococcaceae;g__Micrococcus;s__Micrococcus luteus	96.1	1	d__Bacteria;p__Actinobacteriota;c__Actinomycetia;o__Actinomycetales;f__Micrococcaceae;g__Micrococcus;s__	taxonomic classification defined by topology and ANI	topological placement and ANI have congruent species assignments	GCF_014205115.1, s__Micrococcus endophyticus, 95.0, 89.11, 1.0; GCF_014204815.1, s__Micrococcus flavus, 95.0, 83.32, 0.89; GCF_001570885.1, s__Micrococcus lylae, 95.0, 80.53, 0.89; GCF_014205175.1, s__Micrococcus cohnii, 95.0, 80.27, 0.78	38.95	11	N/A	N/A	SL336664	Residence	NA	22.2754	114.169	Aboveground (open area)	Indoor surface	Headboard	Wood	27.6	83	NA	NA	Indoor	Other	Other	residence 1 bed headboard day 4 night	Residence 1
SL336666_bin.3	51.9824	8.66268	0.567686	2340570	834	3089	d__Bacteria	Actinobacteriota	Actinomycetia	o__Mycobacteriales	f__Mycobacteriaceae	g__Corynebacterium	s__	N/A	N/A	N/A	N/A	N/A	GCF_001586215.1	95	d__Bacteria;p__Actinobacteriota;c__Actinomycetia;o__Mycobacteriales;f__Mycobacteriaceae;g__Corynebacterium;s__Corynebacterium simulans	94.82	0.52	d__Bacteria;p__Actinobacteriota;c__Actinomycetia;o__Mycobacteriales;f__Mycobacteriaceae;g__Corynebacterium;s__	taxonomic classification defined by topology and ANI	N/A	GCF_002154655.1, s__Corynebacterium kefirresidentii, 95.0, 84.72, 0.38; GCF_000159135.1, s__Corynebacterium striatum, 95.0, 84.35, 0.47; GCF_013408445.1, s__Corynebacterium tuberculostearicum, 96.3332, 81.95, 0.34; GCF_000175635.1, s__Corynebacterium tuberculostearicum_C, 96.3332, 81.9, 0.37; GCA_900539985.1, s__Corynebacterium sp900539985, 95.0, 81.86, 0.31; GCF_001059565.1, s__Corynebacterium a…	30.06	11	0.998832	N/A	SL336666	Residence	NA	22.2755	114.169	Aboveground (closed area)	Skin	Right palm	Skin	28.1	80	NA	NA	NA	Other	Right palm	residence 1 right palm day 7 day	Residence 1
SL336669_bin.1	70.1638	2.54478	0.737137	1585413	789	2154	d__Bacteria	Actinobacteriota	Actinomycetia	o__Actinomycetales	f__Micrococcaceae	g__Micrococcus	s__Micrococcus luteus	GCF_000023205.1	95	d__Bacteria;p__Actinobacteriota;c__Actinomycetia;o__Actinomycetales;f__Micrococcaceae;g__Micrococcus;s__Micrococcus luteus	97.41	0.99	GCF_000023205.1	95	d__Bacteria;p__Actinobacteriota;c__Actinomycetia;o__Actinomycetales;f__Micrococcaceae;g__Micrococcus;s__Micrococcus luteus	97.41	0.99	d__Bacteria;p__Actinobacteriota;c__Actinomycetia;o__Actinomycetales;f__Micrococcaceae;g__Micrococcus;s__	taxonomic classification defined by topology and ANI	topological placement and ANI have congruent species assignments	GCF_014205115.1, s__Micrococcus endophyticus, 95.0, 88.93, 0.97; GCF_014204815.1, s__Micrococcus flavus, 95.0, 83.61, 0.94; GCF_001570885.1, s__Micrococcus lylae, 95.0, 82.59, 0.81; GCF_014205175.1, s__Micrococcus cohnii, 95.0, 80.91, 0.71	57.45	11	N/A	N/A	SL336669	Residence	NA	22.2756	114.169	Aboveground (closed area)	Indoor surface	Headboard	Wood	29	80	NA	NA	Indoor	Other	Other	residence 1 bed headboard day 9 night	Residence 1
SL336669_bin.2	97.8322	0	0.65447	3376671	61	114834	d__Bacteria	Proteobacteria	Alphaproteobacteria	o__Rhodobacterales	f__Rhodobacteraceae	g__Paracoccus	s__	N/A	N/A	N/A	N/A	N/A	GCF_900188295.1	95	d__Bacteria;p__Proteobacteria;c__Alphaproteobacteria;o__Rhodobacterales;f__Rhodobacteraceae;g__Paracoccus;s__Paracoccus sediminis	85.62	0.75	d__Bacteria;p__Proteobacteria;c__Alphaproteobacteria;o__Rhodobacterales;f__Rhodobacteraceae;g__Paracoccus;s__	taxonomic classification defined by topology and ANI	N/A	GCA_014642735.1, s__Paracoccus acridae, 95.0, 84.67, 0.72; GCF_009708075.1, s__Paracoccus sp009708075, 95.0, 84.63, 0.71; GCF_900631945.1, s__Paracoccus haematequi, 95.0, 84.53, 0.72; GCF_004310345.1, s__Paracoccus subflavus, 95.0, 84.28, 0.69; GCA_014656455.1, s__Paracoccus aerius, 95.0, 84.01, 0.72; GCF_005048265.1, s__Paracoccus hibiscisoli, 95.0, 81.6, 0.58; GCF_003709565.1, s__Paracoccus sig…	97.52	11	0.99153	Genome not assigned to closest species as it falls outside its pre-defined ANI radius	SL336669	Residence	NA	22.2756	114.169	Aboveground (closed area)	Indoor surface	Headboard	Wood	29	80	NA	NA	Indoor	Other	Other	residence 1 bed headboard day 9 night	Residence 1
SL336672_bin.1	73.6737	5.86713	0.431546	2070885	1216	1694	d__Bacteria	Proteobacteria	Gammaproteobacteria	o__Pseudomonadales	f__Moraxellaceae	g__Acinetobacter	s__Acinetobacter johnsonii	GCF_000368045.1	95	d__Bacteria;p__Proteobacteria;c__Gammaproteobacteria;o__Pseudomonadales;f__Moraxellaceae;g__Acinetobacter;s__Acinetobacter johnsonii	96.28	0.9	GCF_000368045.1	95	d__Bacteria;p__Proteobacteria;c__Gammaproteobacteria;o__Pseudomonadales;f__Moraxellaceae;g__Acinetobacter;s__Acinetobacter johnsonii	96.28	0.9	d__Bacteria;p__Proteobacteria;c__Gammaproteobacteria;o__Pseudomonadales;f__Moraxellaceae;g__Acinetobacter;s__	taxonomic classification defined by topology and ANI	topological placement and ANI have congruent species assignments	GCF_002165305.2, s__Acinetobacter sp002165305, 95.0, 95.02, 0.86; GCF_002135205.1, s__Acinetobacter sp002135205, 95.0, 91.48, 0.78; GCF_003611475.1, s__Acinetobacter sp003611475, 95.0, 84.66, 0.53; GCF_000761495.1, s__Acinetobacter idrijaensis, 96.0267, 84.28, 0.59; GCF_004331035.1, s__Acinetobacter sp004331035, 95.0, 83.54, 0.59; GCF_001758345.1, s__Acinetobacter towneri_A, 95.0, 83.46, 0.63; GC…	73.06	11	N/A	N/A	SL336672	Public facilities	NA	22.2781	114.166	Underground	Urban public surface	Handrail (subway exit)	Metal	29.5	70	NA	NA	Outdoor	South Island Line	Handrail	Admiralty Exit A Day 7 Night	Residence 1
SL336674_bin.1	66.3468	2.0604	0.735405	1526120	576	2712	d__Bacteria	Actinobacteriota	Actinomycetia	o__Actinomycetales	f__Micrococcaceae	g__Micrococcus	s__Micrococcus luteus	GCF_000023205.1	95	d__Bacteria;p__Actinobacteriota;c__Actinomycetia;o__Actinomycetales;f__Micrococcaceae;g__Micrococcus;s__Micrococcus luteus	97.22	0.97	GCF_000023205.1	95	d__Bacteria;p__Actinobacteriota;c__Actinomycetia;o__Actinomycetales;f__Micrococcaceae;g__Micrococcus;s__Micrococcus luteus	97.22	0.97	d__Bacteria;p__Actinobacteriota;c__Actinomycetia;o__Actinomycetales;f__Micrococcaceae;g__Micrococcus;s__	taxonomic classification defined by topology and ANI	topological placement and ANI have congruent species assignments	GCF_014205115.1, s__Micrococcus endophyticus, 95.0, 89.51, 0.96; GCF_014204815.1, s__Micrococcus flavus, 95.0, 84.03, 0.93; GCF_001570885.1, s__Micrococcus lylae, 95.0, 82.46, 0.82; GCF_014205175.1, s__Micrococcus cohnii, 95.0, 81.54, 0.69	59.72	11	N/A	N/A	SL336674	Public facilities	NA	22.2784	114.166	Underground	Urban public surface	Handrail (subway exit)	Metal	29	80	NA	NA	Outdoor	South Island Line	Handrail	Admiralty exit A day 9 day	Residence 1
SL336677_bin.1	67.7046	2.00306	0.7344	1559979	866	1839	d__Bacteria	Actinobacteriota	Actinomycetia	o__Actinomycetales	f__Micrococcaceae	g__Micrococcus	s__Micrococcus luteus	GCF_000023205.1	95	d__Bacteria;p__Actinobacteriota;c__Actinomycetia;o__Actinomycetales;f__Micrococcaceae;g__Micrococcus;s__Micrococcus luteus	97.28	0.95	GCF_000023205.1	95	d__Bacteria;p__Actinobacteriota;c__Actinomycetia;o__Actinomycetales;f__Micrococcaceae;g__Micrococcus;s__Micrococcus luteus	97.28	0.95	d__Bacteria;p__Actinobacteriota;c__Actinomycetia;o__Actinomycetales;f__Micrococcaceae;g__Micrococcus;s__	taxonomic classification defined by topology and ANI	topological placement and ANI have congruent species assignments	GCF_014205115.1, s__Micrococcus endophyticus, 95.0, 89.43, 0.94; GCF_014204815.1, s__Micrococcus flavus, 95.0, 84.02, 0.89; GCF_001570885.1, s__Micrococcus lylae, 95.0, 82.85, 0.79; GCF_014205175.1, s__Micrococcus cohnii, 95.0, 80.82, 0.71	61.9	11	N/A	N/A	SL336677	Public facilities	NA	22.2785	114.166	Underground	Urban public surface	Handrail (subway exit)	Metal	27.5	83	NA	NA	Outdoor	South Island Line	Handrail	admiralty Exit A Day 6 Night	Residence 1
SL336679_bin.1	92.1392	4.28195	0.665053	2063937	402	6301	d__Bacteria	Proteobacteria	Alphaproteobacteria	o__Sphingomonadales	f__Sphingomonadaceae	g__QFOP01	s__QFOP01 sp003248785	GCA_003248785.1	95	d__Bacteria;p__Proteobacteria;c__Alphaproteobacteria;o__Sphingomonadales;f__Sphingomonadaceae;g__QFOP01;s__QFOP01 sp003248785	98.46	0.94	GCA_003248785.1	95	d__Bacteria;p__Proteobacteria;c__Alphaproteobacteria;o__Sphingomonadales;f__Sphingomonadaceae;g__QFOP01;s__QFOP01 sp003248785	98.46	0.94	d__Bacteria;p__Proteobacteria;c__Alphaproteobacteria;o__Sphingomonadales;f__Sphingomonadaceae;g__;s__	taxonomic classification defined by topology and ANI	topological placement and ANI have congruent species assignments	N/A	78.96	11	N/A	N/A	SL336679	Residence	NA	22.2757	114.169	Aboveground (closed area)	Skin	Left palm	Skin	29.9	70	NA	NA	NA	Other	Left palm	residence 1 left palm day 8 night	Residence 1
SL336679_bin.2	61.6757	2.25078	0.672882	2112045	1169	1867	d__Bacteria	Proteobacteria	Gammaproteobacteria	o__Burkholderiales	f__Burkholderiaceae	g__Ottowia	s__	N/A	N/A	N/A	N/A	N/A	GCF_013423955.1	95	d__Bacteria;p__Proteobacteria;c__Gammaproteobacteria;o__Burkholderiales;f__Burkholderiaceae;g__Ottowia;s__Ottowia beijingensis	85.61	0.92	d__Bacteria;p__Proteobacteria;c__Gammaproteobacteria;o__Burkholderiales;f__Burkholderiaceae;g__Ottowia;s__	taxonomic classification defined by topology and ANI	N/A	GCA_001897615.1, s__Ottowia sp001897615, 95.0, 82.81, 0.79; GCF_008017535.1, s__Ottowia sp008017535, 95.0, 82.71, 0.8; GCF_003008535.1, s__Ottowia oryzae, 95.0, 81.86, 0.84; GCA_009778355.1, s__Ottowia sp009778355, 95.0, 79.72, 0.48; GCF_003859965.1, s__Ottowia sp003859965, 95.0, 79.69, 0.57; GCA_004299095.1, s__Ottowia sp004299095, 95.0, 78.0, 0.36; GCF_001262075.1, s__Ottowia sp001262075, 95.0,…	46.08	11	0.977827	Genome not assigned to closest species as it falls outside its pre-defined ANI radius	SL336679	Residence	NA	22.2757	114.169	Aboveground (closed area)	Skin	Left palm	Skin	29.9	70	NA	NA	NA	Other	Left palm	residence 1 left palm day 8 night	Residence 1
SL336679_bin.3	61.8738	7.7788	0.711357	1893924	1142	1648	d__Bacteria	Actinobacteriota	Actinomycetia	o__Actinomycetales	f__Microbacteriaceae	g__Microbacterium	s__Microbacterium lacticum	GCF_006716815.1	95	d__Bacteria;p__Actinobacteriota;c__Actinomycetia;o__Actinomycetales;f__Microbacteriaceae;g__Microbacterium;s__Microbacterium lacticum	97.54	0.96	GCF_006716815.1	95	d__Bacteria;p__Actinobacteriota;c__Actinomycetia;o__Actinomycetales;f__Microbacteriaceae;g__Microbacterium;s__Microbacterium lacticum	97.54	0.96	d__Bacteria;p__Actinobacteriota;c__Actinomycetia;o__Actinomycetales;f__Microbacteriaceae;g__Microbacterium;s__	taxonomic classification defined by topology and ANI	topological placement and ANI have congruent species assignments	GCA_001898315.1, s__Microbacterium sp001898315, 95.0, 83.06, 0.9; GCA_003248845.1, s__Microbacterium sp003248845, 95.0, 82.61, 0.7; GCF_001974985.1, s__Microbacterium aurum, 95.0, 82.48, 0.87; GCF_000411455.1, s__Microbacterium sp000411455, 95.0, 82.42, 0.69; GCF_001592125.1, s__Microbacterium hominis, 95.0, 82.41, 0.88; GCA_003248655.1, s__Microbacterium sp003248655, 95.0, 82.35, 0.82; GCA_00172…	37.24	11	N/A	N/A	SL336679	Residence	NA	22.2757	114.169	Aboveground (closed area)	Skin	Left palm	Skin	29.9	70	NA	NA	NA	Other	Left palm	residence 1 left palm day 8 night	Residence 1
SL336681_bin.2	82.1784	4.15028	0.737363	2129161	633	3803	d__Bacteria	Actinobacteriota	Actinomycetia	o__Actinomycetales	f__Micrococcaceae	g__Micrococcus	s__Micrococcus luteus	GCF_000023205.1	95	d__Bacteria;p__Actinobacteriota;c__Actinomycetia;o__Actinomycetales;f__Micrococcaceae;g__Micrococcus;s__Micrococcus luteus	97.21	0.91	GCF_000023205.1	95	d__Bacteria;p__Actinobacteriota;c__Actinomycetia;o__Actinomycetales;f__Micrococcaceae;g__Micrococcus;s__Micrococcus luteus	97.21	0.91	d__Bacteria;p__Actinobacteriota;c__Actinomycetia;o__Actinomycetales;f__Micrococcaceae;g__Micrococcus;s__	taxonomic classification defined by topology and ANI	topological placement and ANI have congruent species assignments	GCF_014205115.1, s__Micrococcus endophyticus, 95.0, 89.24, 0.88; GCF_014204815.1, s__Micrococcus flavus, 95.0, 84.57, 0.82; GCF_001570885.1, s__Micrococcus lylae, 95.0, 82.81, 0.76; GCF_014205175.1, s__Micrococcus cohnii, 95.0, 81.23, 0.64	69.88	11	N/A	N/A	SL336681	Residence	NA	22.2757	114.169	Aboveground (closed area)	Skin	Right palm	Skin	29	80	NA	NA	NA	Other	Right palm	residence 1 right palm day 9 night	Residence 1
SL336681_bin.3	83.8633	5.51223	0.699554	2629313	1024	3056	d__Bacteria	Proteobacteria	Gammaproteobacteria	o__Xanthomonadales	f__Xanthomonadaceae	g__Luteimonas	s__Luteimonas sp004118975	GCF_004118975.1	95	d__Bacteria;p__Proteobacteria;c__Gammaproteobacteria;o__Xanthomonadales;f__Xanthomonadaceae;g__Luteimonas;s__Luteimonas sp004118975	97.61	0.98	GCF_004118975.1	95	d__Bacteria;p__Proteobacteria;c__Gammaproteobacteria;o__Xanthomonadales;f__Xanthomonadaceae;g__Luteimonas;s__Luteimonas sp004118975	97.61	0.98	d__Bacteria;p__Proteobacteria;c__Gammaproteobacteria;o__Xanthomonadales;f__Xanthomonadaceae;g__Luteimonas;s__	taxonomic classification defined by topology and ANI	topological placement and ANI have congruent species assignments	GCF_002798175.1, s__Luteimonas sp002798175, 95.0, 90.12, 0.96; GCF_004803715.2, s__Luteimonas yindakuii, 95.0, 89.15, 0.95; GCF_000559025.1, s__Luteimonas huabeiensis, 95.0, 83.95, 0.86; GCF_001482195.1, s__Luteimonas abyssi, 95.0, 82.78, 0.84; GCA_014652935.1, s__Luteimonas padinae, 95.0, 82.49, 0.72; GCF_013425525.1, s__Luteimonas sp013425525, 95.0, 82.35, 0.77; GCF_008312895.1, s__Luteimonas s…	74.81	11	N/A	N/A	SL336681	Residence	NA	22.2757	114.169	Aboveground (closed area)	Skin	Right palm	Skin	29	80	NA	NA	NA	Other	Right palm	residence 1 right palm day 9 night	Residence 1
SL336681_bin.4	97.3724	0.900901	0.601737	2082233	142	34211	d__Bacteria	Actinobacteriota	Actinomycetia	o__Mycobacteriales	f__Mycobacteriaceae	g__Corynebacterium	s__Corynebacterium dentalis	GCF_900232865.1	95	d__Bacteria;p__Actinobacteriota;c__Actinomycetia;o__Mycobacteriales;f__Mycobacteriaceae;g__Corynebacterium;s__Corynebacterium dentalis	98.66	0.97	GCF_900232865.1	95	d__Bacteria;p__Actinobacteriota;c__Actinomycetia;o__Mycobacteriales;f__Mycobacteriaceae;g__Corynebacterium;s__Corynebacterium dentalis	98.66	0.97	d__Bacteria;p__Actinobacteriota;c__Actinomycetia;o__Mycobacteriales;f__Mycobacteriaceae;g__Corynebacterium;s__	taxonomic classification defined by topology and ANI	topological placement and ANI have congruent species assignments	GCF_009026825.1, s__Corynebacterium sp009026825, 95.0, 79.34, 0.4; GCF_000738175.1, s__Corynebacterium jeikeium_C, 95.0, 79.2, 0.38; GCF_000163435.1, s__Corynebacterium jeikeium, 95.0, 79.19, 0.35; GCF_001815985.1, s__Corynebacterium sp001815985, 95.0, 79.07, 0.29; GCF_000069945.1, s__Corynebacterium urealyticum, 95.0, 78.99, 0.3; GCA_000525655.1, s__Corynebacterium falsenii, 95.0, 78.75, 0.38; G…	95.26	11	N/A	N/A	SL336681	Residence	NA	22.2757	114.169	Aboveground (closed area)	Skin	Right palm	Skin	29	80	NA	NA	NA	Other	Right palm	residence 1 right palm day 9 night	Residence 1
SL336685_bin.1	84.3702	4.42788	0.736606	2012151	571	3959	d__Bacteria	Actinobacteriota	Actinomycetia	o__Actinomycetales	f__Micrococcaceae	g__Micrococcus	s__Micrococcus luteus	GCF_000023205.1	95	d__Bacteria;p__Actinobacteriota;c__Actinomycetia;o__Actinomycetales;f__Micrococcaceae;g__Micrococcus;s__Micrococcus luteus	97.33	0.94	GCF_000023205.1	95	d__Bacteria;p__Actinobacteriota;c__Actinomycetia;o__Actinomycetales;f__Micrococcaceae;g__Micrococcus;s__Micrococcus luteus	97.33	0.94	d__Bacteria;p__Actinobacteriota;c__Actinomycetia;o__Actinomycetales;f__Micrococcaceae;g__Micrococcus;s__	taxonomic classification defined by topology and ANI	topological placement and ANI have congruent species assignments	GCF_014205115.1, s__Micrococcus endophyticus, 95.0, 89.44, 0.93; GCF_014204815.1, s__Micrococcus flavus, 95.0, 84.74, 0.87; GCF_001570885.1, s__Micrococcus lylae, 95.0, 83.04, 0.78; GCF_014205175.1, s__Micrococcus cohnii, 95.0, 81.39, 0.69	77.57	11	N/A	N/A	SL336685	Residence	NA	22.2757	114.169	Aboveground (closed area)	Skin	Right palm	Skin	29.9	70	NA	NA	NA	Other	Right palm	residence 1 right palm day 8 night	Residence 1
SL336687_bin.4	96.6234	0.779221	0.686829	2504737	95	113987	d__Bacteria	Proteobacteria	Alphaproteobacteria	o__Caulobacterales	f__Caulobacteraceae	g__Brevundimonas	s__	N/A	N/A	N/A	N/A	N/A	N/A	N/A	N/A	N/A	N/A	d__Bacteria;p__Proteobacteria;c__Alphaproteobacteria;o__Caulobacterales;f__Caulobacteraceae;g__Brevundimonas;s__	taxonomic classification defined by topology and ANI	N/A	GCA_003248965.1, s__Brevundimonas sp003248965, 95.0, 83.4, 0.76; GCA_003248925.1, s__Brevundimonas sp003248925, 95.0, 83.14, 0.65; GCF_002157625.1, s__Brevundimonas sp002157625, 95.0, 82.93, 0.74; GCA_002434505.1, s__Brevundimonas sp002434505, 95.0, 82.88, 0.78; GCA_002479325.1, s__Brevundimonas sp002479325, 95.0, 82.83, 0.67; GCF_004614235.1, s__Brevundimonas intermedia, 95.0, 82.71, 0.77; GCF_0…	92.22	11	0.967304	Genome not assigned to closest species as it falls outside its pre-defined ANI radius	SL336687	Residence	NA	22.2755	114.169	Aboveground (closed area)	Skin	Left palm	Skin	29	80	NA	NA	NA	Other	Left palm	residence 1 left palm day 9 night	Residence 1
SL336687_bin.5	73.1215	3.42307	0.736856	1857079	606	3276	d__Bacteria	Actinobacteriota	Actinomycetia	o__Actinomycetales	f__Micrococcaceae	g__Micrococcus	s__Micrococcus luteus	GCF_000023205.1	95	d__Bacteria;p__Actinobacteriota;c__Actinomycetia;o__Actinomycetales;f__Micrococcaceae;g__Micrococcus;s__Micrococcus luteus	97.13	0.9	GCF_000023205.1	95	d__Bacteria;p__Actinobacteriota;c__Actinomycetia;o__Actinomycetales;f__Micrococcaceae;g__Micrococcus;s__Micrococcus luteus	97.13	0.9	d__Bacteria;p__Actinobacteriota;c__Actinomycetia;o__Actinomycetales;f__Micrococcaceae;g__Micrococcus;s__	taxonomic classification defined by topology and ANI	topological placement and ANI have congruent species assignments	GCF_014205115.1, s__Micrococcus endophyticus, 95.0, 88.89, 0.88; GCF_014204815.1, s__Micrococcus flavus, 95.0, 84.54, 0.83; GCF_001570885.1, s__Micrococcus lylae, 95.0, 82.97, 0.75; GCF_014205175.1, s__Micrococcus cohnii, 95.0, 81.12, 0.63	67.46	11	N/A	N/A	SL336687	Residence	NA	22.2755	114.169	Aboveground (closed area)	Skin	Left palm	Skin	29	80	NA	NA	NA	Other	Left palm	residence 1 left palm day 9 night	Residence 1
SL336687_bin.6	62.2247	8.49049	0.59719	1665369	1107	1470	d__Bacteria	Actinobacteriota	Actinomycetia	o__Mycobacteriales	f__Mycobacteriaceae	g__Corynebacterium	s__	N/A	N/A	N/A	N/A	N/A	N/A	N/A	N/A	N/A	N/A	d__Bacteria;p__Actinobacteriota;c__Actinomycetia;o__Mycobacteriales;f__Mycobacteriaceae;g__Corynebacterium;s__	taxonomic classification defined by topology and ANI	N/A	GCF_002154655.1, s__Corynebacterium kefirresidentii, 95.0, 93.82, 0.74; GCF_013408445.1, s__Corynebacterium tuberculostearicum, 96.3332, 91.69, 0.74; GCF_001059565.1, s__Corynebacterium aurimucosum_E, 95.0, 91.35, 0.74; GCF_000175635.1, s__Corynebacterium tuberculostearicum_C, 96.3332, 91.13, 0.74; GCA_900539985.1, s__Corynebacterium sp900539985, 95.0, 90.16, 0.74; GCF_001586215.1, s__Corynebacte…	53.23	11	0.997585	Genome not assigned to closest species as it falls outside its pre-defined ANI radius	SL336687	Residence	NA	22.2755	114.169	Aboveground (closed area)	Skin	Left palm	Skin	29	80	NA	NA	NA	Other	Left palm	residence 1 left palm day 9 night	Residence 1
SL336687_bin.7	71.5359	2.94509	0.699604	2184363	1114	2106	d__Bacteria	Proteobacteria	Gammaproteobacteria	o__Xanthomonadales	f__Xanthomonadaceae	g__Luteimonas	s__Luteimonas sp004118975	GCF_004118975.1	95	d__Bacteria;p__Proteobacteria;c__Gammaproteobacteria;o__Xanthomonadales;f__Xanthomonadaceae;g__Luteimonas;s__Luteimonas sp004118975	97.95	0.98	GCF_004118975.1	95	d__Bacteria;p__Proteobacteria;c__Gammaproteobacteria;o__Xanthomonadales;f__Xanthomonadaceae;g__Luteimonas;s__Luteimonas sp004118975	97.95	0.98	d__Bacteria;p__Proteobacteria;c__Gammaproteobacteria;o__Xanthomonadales;f__Xanthomonadaceae;g__Luteimonas;s__	taxonomic classification defined by topology and ANI	topological placement and ANI have congruent species assignments	GCF_002798175.1, s__Luteimonas sp002798175, 95.0, 90.44, 0.97; GCF_004803715.2, s__Luteimonas yindakuii, 95.0, 89.16, 0.94; GCF_000559025.1, s__Luteimonas huabeiensis, 95.0, 83.78, 0.92; GCF_001482195.1, s__Luteimonas abyssi, 95.0, 82.52, 0.81; GCF_008312895.1, s__Luteimonas sp008312895, 95.0, 81.89, 0.78; GCA_014652935.1, s__Luteimonas padinae, 95.0, 81.64, 0.77; GCF_013425525.1, s__Luteimonas s…	58.75	11	N/A	N/A	SL336687	Residence	NA	22.2755	114.169	Aboveground (closed area)	Skin	Left palm	Skin	29	80	NA	NA	NA	Other	Left palm	residence 1 left palm day 9 night	Residence 1
SL336687_bin.8	56.1417	5.10608	0.417559	996977	625	1582	d__Bacteria	Firmicutes	Bacilli	o__Lactobacillales	f__Streptococcaceae	g__Streptococcus	s__Streptococcus mitis_AD	GCF_002096815.1	95	d__Bacteria;p__Firmicutes;c__Bacilli;o__Lactobacillales;f__Streptococcaceae;g__Streptococcus;s__Streptococcus mitis_AD	96.26	0.94	GCF_001076775.1	95	d__Bacteria;p__Firmicutes;c__Bacilli;o__Lactobacillales;f__Streptococcaceae;g__Streptococcus;s__Streptococcus pseudopneumoniae_G	94.59	0.87	d__Bacteria;p__Firmicutes;c__Bacilli;o__Lactobacillales;f__Streptococcaceae;g__Streptococcus;s__	ANI	topological placement and ANI have incongruent species assignments	GCF_000148585.2, s__Streptococcus mitis, 95.0, 95.63, 0.9; GCF_001650315.1, s__Streptococcus sp001650315, 95.0, 95.55, 0.94; GCA_001579665.1, s__Streptococcus mitis_S, 95.0, 95.42, 0.94; GCF_003942765.1, s__Streptococcus mitis_BE, 95.0, 95.34, 0.97; GCF_001070805.1, s__Streptococcus pseudopneumoniae_O, 95.0, 95.26, 0.94; GCF_002096855.1, s__Streptococcus mitis_Y, 95.0, 95.11, 0.87; GCA_000385835.…	53.01	11	N/A	N/A	SL336687	Residence	NA	22.2755	114.169	Aboveground (closed area)	Skin	Left palm	Skin	29	80	NA	NA	NA	Other	Left palm	residence 1 left palm day 9 night	Residence 1
SL336689_bin.6	56.6614	1.75505	0.71361	1577150	961	1648	d__Bacteria	Proteobacteria	Alphaproteobacteria	o__Rhodobacterales	f__Rhodobacteraceae	g__Paracoccus	s__Paracoccus sanguinis	GCF_900106665.1	95	d__Bacteria;p__Proteobacteria;c__Alphaproteobacteria;o__Rhodobacterales;f__Rhodobacteraceae;g__Paracoccus;s__Paracoccus sanguinis	96.76	0.98	GCF_900106665.1	95	d__Bacteria;p__Proteobacteria;c__Alphaproteobacteria;o__Rhodobacterales;f__Rhodobacteraceae;g__Paracoccus;s__Paracoccus sanguinis	96.76	0.98	d__Bacteria;p__Proteobacteria;c__Alphaproteobacteria;o__Rhodobacterales;f__Rhodobacteraceae;g__Paracoccus;s__	taxonomic classification defined by topology and ANI	topological placement and ANI have congruent species assignments	GCF_000763805.1, s__Paracoccus sphaerophysae, 95.0, 85.6, 0.94; GCF_002287065.1, s__Paracoccus salipaludis, 95.0, 83.68, 0.84; GCF_900142875.1, s__Paracoccus solventivorans, 95.0, 83.2, 0.73; GCF_900102885.1, s__Paracoccus chinensis, 95.0, 83.12, 0.82; GCF_002105555.1, s__Paracoccus contaminans, 95.0, 83.01, 0.84; GCF_004522155.1, s__Paracoccus luteus, 95.0, 82.7, 0.88; GCF_003286075.1, s__Paraco…	38.67	11	N/A	N/A	SL336689	Residence	NA	22.3951	114.198	Aboveground (closed area)	Skin	Left palm	Skin	27	85	NA	NA	NA	Other	Left palm	residence 3 left palm day 2 day	Residence 3
SL336691_bin.1	74.3103	0.862069	0.669489	2063411	475	4999	d__Bacteria	Proteobacteria	Gammaproteobacteria	o__Xanthomonadales	f__Xanthomonadaceae	g__Pseudoxanthomonas_B	s__Pseudoxanthomonas_B suwonensis_A	GCA_003240695.1	95	d__Bacteria;p__Proteobacteria;c__Gammaproteobacteria;o__Xanthomonadales;f__Xanthomonadaceae;g__Pseudoxanthomonas_B;s__Pseudoxanthomonas_B suwonensis_A	97.27	0.95	GCA_003240695.1	95	d__Bacteria;p__Proteobacteria;c__Gammaproteobacteria;o__Xanthomonadales;f__Xanthomonadaceae;g__Pseudoxanthomonas_B;s__Pseudoxanthomonas_B suwonensis_A	97.27	0.95	d__Bacteria;p__Proteobacteria;c__Gammaproteobacteria;o__Xanthomonadales;f__Xanthomonadaceae;g__;s__	taxonomic classification defined by topology and ANI	topological placement and ANI have congruent species assignments	N/A	58.94	11	N/A	N/A	SL336691	Residence	NA	22.3961	114.199	Aboveground (closed area)	Skin	Right palm	Skin	29.7	78	NA	NA	NA	Other	Right palm	residence 3 right palm day 6 day	Residence 3
SL336691_bin.3	92.6306	0.27027	0.722547	2400057	126	28760	d__Bacteria	Actinobacteriota	Actinomycetia	o__Actinomycetales	f__Dermatophilaceae	g__Kytococcus	s__Kytococcus sedentarius	GCF_000023925.1	95	d__Bacteria;p__Actinobacteriota;c__Actinomycetia;o__Actinomycetales;f__Dermatophilaceae;g__Kytococcus;s__Kytococcus sedentarius	96.85	0.92	GCF_000023925.1	95	d__Bacteria;p__Actinobacteriota;c__Actinomycetia;o__Actinomycetales;f__Dermatophilaceae;g__Kytococcus;s__Kytococcus sedentarius	96.85	0.92	d__Bacteria;p__Actinobacteriota;c__Actinomycetia;o__Actinomycetales;f__Dermatophilaceae;g__Kytococcus;s__	taxonomic classification defined by topology and ANI	topological placement and ANI have congruent species assignments	GCF_002847825.1, s__Kytococcus schroeteri, 95.0, 84.58, 0.75; GCF_900187395.1, s__Kytococcus aerolatus, 95.0, 83.02, 0.72	95.18	11	N/A	N/A	SL336691	Residence	NA	22.3961	114.199	Aboveground (closed area)	Skin	Right palm	Skin	29.7	78	NA	NA	NA	Other	Right palm	residence 3 right palm day 6 day	Residence 3
SL336691_bin.6	82.2157	1.66667	0.713381	2628715	465	6463	d__Bacteria	Actinobacteriota	Actinomycetia	o__Mycobacteriales	f__Mycobacteriaceae	g__Dietzia	s__Dietzia cinnamea	GCF_001571065.1	95.1735	d__Bacteria;p__Actinobacteriota;c__Actinomycetia;o__Mycobacteriales;f__Mycobacteriaceae;g__Dietzia;s__Dietzia cinnamea	97.91	0.94	GCF_001571065.1	95.1735	d__Bacteria;p__Actinobacteriota;c__Actinomycetia;o__Mycobacteriales;f__Mycobacteriaceae;g__Dietzia;s__Dietzia cinnamea	97.91	0.94	d__Bacteria;p__Actinobacteriota;c__Actinomycetia;o__Mycobacteriales;f__Mycobacteriaceae;g__Dietzia;s__	taxonomic classification defined by topology and ANI	topological placement and ANI have congruent species assignments	GCF_000186325.1, s__Dietzia cinnamea_A, 95.1735, 95.16, 0.86; GCF_003096075.1, s__Dietzia lutea, 95.0, 93.48, 0.92; GCF_014144855.1, s__Dietzia maris, 95.0, 85.96, 0.64; GCF_008369165.1, s__Dietzia sp008369165, 95.0, 83.77, 0.83; GCA_002415925.1, s__Dietzia sp002415925, 95.0, 83.34, 0.75; GCF_014145145.1, s__Dietzia cercidiphylli, 95.0, 83.06, 0.61; GCA_012841845.1, s__Dietzia sp012841845, 95.0, …	76.89	11	N/A	N/A	SL336691	Residence	NA	22.3961	114.199	Aboveground (closed area)	Skin	Right palm	Skin	29.7	78	NA	NA	NA	Other	Right palm	residence 3 right palm day 6 day	Residence 3
SL336691_bin.7	61.6809	0.854701	0.451058	812127	78	18125	d__Bacteria	Patescibacteria	Saccharimonadia	o__Saccharimonadales	f__Saccharimonadaceae	g__UBA2112	s__	N/A	N/A	N/A	N/A	N/A	GCA_002331045.1	95	d__Bacteria;p__Patescibacteria;c__Saccharimonadia;o__Saccharimonadales;f__Saccharimonadaceae;g__UBA2112;s__UBA2112 sp002331045	77.97	0.06	d__Bacteria;p__Patescibacteria;c__Saccharimonadia;o__Saccharimonadales;f__Saccharimonadaceae;g__;s__	taxonomic classification defined by topology and ANI	N/A	N/A	73.71	11	0.870743	N/A	SL336691	Residence	NA	22.3961	114.199	Aboveground (closed area)	Skin	Right palm	Skin	29.7	78	NA	NA	NA	Other	Right palm	residence 3 right palm day 6 day	Residence 3
SL336692_bin.1	100	0.735294	0.405869	2594451	73	67396	d__Bacteria	Bacteroidota	Bacteroidia	o__Flavobacteriales	f__Weeksellaceae	g__Planobacterium	s__Planobacterium taklimakanense	GCF_900187185.1	95	d__Bacteria;p__Bacteroidota;c__Bacteroidia;o__Flavobacteriales;f__Weeksellaceae;g__Planobacterium;s__Planobacterium taklimakanense	96.22	0.85	GCF_900187185.1	95	d__Bacteria;p__Bacteroidota;c__Bacteroidia;o__Flavobacteriales;f__Weeksellaceae;g__Planobacterium;s__Planobacterium taklimakanense	96.22	0.85	d__Bacteria;p__Bacteroidota;c__Bacteroidia;o__Flavobacteriales;f__Weeksellaceae;g__Planobacterium;s__	taxonomic classification defined by topology and ANI	topological placement and ANI have congruent species assignments	GCF_008831505.1, s__Planobacterium sp008831505, 95.0, 78.14, 0.14; GCA_002319955.1, s__Planobacterium sp002319955, 95.0, 78.01, 0.13; GCF_003336205.1, s__Planobacterium lacus, 95.0, 77.93, 0.22; GCF_014041915.1, s__Planobacterium sp014041915, 95.0, 77.13, 0.12	96.94	11	N/A	N/A	SL336692	Residence	NA	22.3952	114.2	Aboveground (closed area)	Skin	Right palm	Skin	28.4	80	NA	NA	NA	Other	Right palm	residence 3 right palm day 4 day	Residence 3
SL336692_bin.3	81.4706	2.71259	0.689009	2547392	683	4376	d__Bacteria	Proteobacteria	Alphaproteobacteria	o__Caulobacterales	f__Caulobacteraceae	g__Brevundimonas	s__	N/A	N/A	N/A	N/A	N/A	N/A	N/A	N/A	N/A	N/A	d__Bacteria;p__Proteobacteria;c__Alphaproteobacteria;o__Caulobacterales;f__Caulobacteraceae;g__Brevundimonas;s__	taxonomic classification defined by topology and ANI	N/A	GCA_003248925.1, s__Brevundimonas sp003248925, 95.0, 86.17, 0.77; GCA_002479325.1, s__Brevundimonas sp002479325, 95.0, 85.72, 0.77; GCF_002157625.1, s__Brevundimonas sp002157625, 95.0, 84.1, 0.76; GCA_003248455.1, s__Brevundimonas sp003248455, 95.0, 83.93, 0.71; GCF_011064825.1, s__Brevundimonas mediterranea_A, 95.0657, 83.87, 0.8; GCA_003248965.1, s__Brevundimonas sp003248965, 95.0, 83.85, 0.73;…	66.11	11	0.981196	Genome not assigned to closest species as it falls outside its pre-defined ANI radius	SL336692	Residence	NA	22.3952	114.2	Aboveground (closed area)	Skin	Right palm	Skin	28.4	80	NA	NA	NA	Other	Right palm	residence 3 right palm day 4 day	Residence 3
SL336694_bin.1	54.4391	7.87879	0.600874	1455748	909	1491	d__Bacteria	Actinobacteriota	Actinomycetia	o__Mycobacteriales	f__Mycobacteriaceae	g__Corynebacterium	s__	N/A	N/A	N/A	N/A	N/A	GCF_000175635.1	96.3332	d__Bacteria;p__Actinobacteriota;c__Actinomycetia;o__Mycobacteriales;f__Mycobacteriaceae;g__Corynebacterium;s__Corynebacterium tuberculostearicum_C	93.99	0.44	d__Bacteria;p__Actinobacteriota;c__Actinomycetia;o__Mycobacteriales;f__Mycobacteriaceae;g__Corynebacterium;s__	taxonomic classification defined by topology and ANI	N/A	GCF_001059565.1, s__Corynebacterium aurimucosum_E, 95.0, 93.98, 0.44; GCA_900539985.1, s__Corynebacterium sp900539985, 95.0, 93.56, 0.38; GCF_013408445.1, s__Corynebacterium tuberculostearicum, 96.3332, 93.54, 0.46; GCF_001457455.1, s__Corynebacterium diphtheriae, 95.0, 89.37, 0.34; GCF_002154655.1, s__Corynebacterium kefirresidentii, 95.0, 89.15, 0.42; GCF_001586215.1, s__Corynebacterium simulan…	26.86	11	0.999587	Genome has more than 15.0% of markers with multiple hits	SL336694	Residence	NA	22.3955	114.2	Aboveground (closed area)	Skin	Right palm	Skin	29.7	74	NA	NA	NA	Other	Right palm	residence 3 left palm day 7 day	Residence 3
SL336694_bin.8	60.6147	2.53225	0.668625	1671977	415	4207	d__Bacteria	Proteobacteria	Gammaproteobacteria	o__Xanthomonadales	f__Xanthomonadaceae	g__Pseudoxanthomonas_B	s__Pseudoxanthomonas_B suwonensis_A	GCA_003240695.1	95	d__Bacteria;p__Proteobacteria;c__Gammaproteobacteria;o__Xanthomonadales;f__Xanthomonadaceae;g__Pseudoxanthomonas_B;s__Pseudoxanthomonas_B suwonensis_A	97.39	0.91	GCA_003240695.1	95	d__Bacteria;p__Proteobacteria;c__Gammaproteobacteria;o__Xanthomonadales;f__Xanthomonadaceae;g__Pseudoxanthomonas_B;s__Pseudoxanthomonas_B suwonensis_A	97.39	0.91	d__Bacteria;p__Proteobacteria;c__Gammaproteobacteria;o__Xanthomonadales;f__Xanthomonadaceae;g__;s__	taxonomic classification defined by topology and ANI	topological placement and ANI have congruent species assignments	N/A	53.03	11	N/A	N/A	SL336694	Residence	NA	22.3955	114.2	Aboveground (closed area)	Skin	Right palm	Skin	29.7	74	NA	NA	NA	Other	Right palm	residence 3 left palm day 7 day	Residence 3
SL336697_bin.3	95.7601	0.664251	0.672768	4811182	257	31816	d__Bacteria	Actinobacteriota	Actinomycetia	o__Mycobacteriales	f__Mycobacteriaceae	g__Gordonia	s__Gordonia bronchialis	GCF_000024785.1	95	d__Bacteria;p__Actinobacteriota;c__Actinomycetia;o__Mycobacteriales;f__Mycobacteriaceae;g__Gordonia;s__Gordonia bronchialis	99.61	0.94	GCF_000024785.1	95	d__Bacteria;p__Actinobacteriota;c__Actinomycetia;o__Mycobacteriales;f__Mycobacteriaceae;g__Gordonia;s__Gordonia bronchialis	99.61	0.94	d__Bacteria;p__Actinobacteriota;c__Actinomycetia;o__Mycobacteriales;f__Mycobacteriaceae;g__Gordonia;s__	taxonomic classification defined by topology and ANI	topological placement and ANI have congruent species assignments	GCF_000327325.1, s__Gordonia rubripertincta, 95.0, 80.98, 0.56; GCF_900105725.1, s__Gordonia westfalica, 95.0, 80.89, 0.58; GCF_000298235.1, s__Gordonia namibiensis, 95.0, 80.73, 0.54; GCF_000344155.1, s__Gordonia paraffinivorans, 95.0, 80.56, 0.55; GCA_014041935.1, s__Gordonia sp014041935, 95.0, 80.54, 0.55; GCF_011290605.1, s__Gordonia sp002009645, 95.0, 80.53, 0.56; GCF_000225505.1, s__Gordoni…	90.17	11	N/A	N/A	SL336697	Residence	NA	22.3949	114.2	Aboveground (closed area)	Skin	Right palm	Skin	27	85	NA	NA	NA	Other	Right palm	residence 3 right palm day 2 day	Residence 3
SL336697_bin.4	98.7297	0.547138	0.729583	2160319	95	44697	d__Bacteria	Actinobacteriota	Actinomycetia	o__Actinomycetales	f__Microbacteriaceae	g__Agrococcus	s__	N/A	N/A	N/A	N/A	N/A	N/A	N/A	N/A	N/A	N/A	d__Bacteria;p__Actinobacteriota;c__Actinomycetia;o__Actinomycetales;f__Microbacteriaceae;g__Agrococcus;s__	taxonomic classification defined by topology and ANI	N/A	GCF_000425105.1, s__Agrococcus lahaulensis, 95.0, 86.03, 0.82; GCF_000400485.1, s__Agrococcus pavilionensis, 95.0, 85.85, 0.83; GCF_900104705.1, s__Agrococcus carbonis, 95.0, 85.79, 0.83; GCA_014645235.1, s__Agrococcus terreus, 95.0, 85.76, 0.82; GCF_004022445.1, s__Agrococcus lahaulensis_A, 95.0, 85.65, 0.75; GCF_003752465.1, s__Agrococcus jenensis, 95.0, 84.96, 0.8; GCF_007988785.1, s__Agrococc…	94.42	11	0.959899	Genome not assigned to closest species as it falls outside its pre-defined ANI radius	SL336697	Residence	NA	22.3949	114.2	Aboveground (closed area)	Skin	Right palm	Skin	27	85	NA	NA	NA	Other	Right palm	residence 3 right palm day 2 day	Residence 3
SL336699_bin.5	54.6082	0	0.714982	1727818	957	1893	d__Bacteria	Proteobacteria	Alphaproteobacteria	o__Rhodobacterales	f__Rhodobacteraceae	g__Paracoccus	s__Paracoccus sanguinis	GCF_900106665.1	95	d__Bacteria;p__Proteobacteria;c__Alphaproteobacteria;o__Rhodobacterales;f__Rhodobacteraceae;g__Paracoccus;s__Paracoccus sanguinis	96.95	0.96	GCF_900106665.1	95	d__Bacteria;p__Proteobacteria;c__Alphaproteobacteria;o__Rhodobacterales;f__Rhodobacteraceae;g__Paracoccus;s__Paracoccus sanguinis	96.95	0.96	d__Bacteria;p__Proteobacteria;c__Alphaproteobacteria;o__Rhodobacterales;f__Rhodobacteraceae;g__Paracoccus;s__	taxonomic classification defined by topology and ANI	topological placement and ANI have congruent species assignments	GCF_000763805.1, s__Paracoccus sphaerophysae, 95.0, 86.32, 0.89; GCF_900102885.1, s__Paracoccus chinensis, 95.0, 83.07, 0.76; GCF_900142875.1, s__Paracoccus solventivorans, 95.0, 82.95, 0.79; GCF_002287065.1, s__Paracoccus salipaludis, 95.0, 82.79, 0.87; GCF_014164625.1, s__Paracoccus sp014164625, 95.0, 82.76, 0.77; GCF_002105555.1, s__Paracoccus contaminans, 95.0, 82.7, 0.79; GCF_003286075.1, s_…	38.36	11	N/A	N/A	SL336699	Residence	NA	22.3954	114.199	Aboveground (closed area)	Skin	Left palm	Skin	28.4	80	NA	NA	NA	Other	Left palm	residence 3 left palm day 4 day	Residence 3
SL336701_bin.7	56.5047	0	0.673556	1974482	1007	2073	d__Bacteria	Proteobacteria	Gammaproteobacteria	o__Xanthomonadales	f__Xanthomonadaceae	g__Pseudoxanthomonas_B	s__Pseudoxanthomonas_B suwonensis_A	GCA_003240695.1	95	d__Bacteria;p__Proteobacteria;c__Gammaproteobacteria;o__Xanthomonadales;f__Xanthomonadaceae;g__Pseudoxanthomonas_B;s__Pseudoxanthomonas_B suwonensis_A	97.44	0.95	GCA_003240695.1	95	d__Bacteria;p__Proteobacteria;c__Gammaproteobacteria;o__Xanthomonadales;f__Xanthomonadaceae;g__Pseudoxanthomonas_B;s__Pseudoxanthomonas_B suwonensis_A	97.44	0.95	d__Bacteria;p__Proteobacteria;c__Gammaproteobacteria;o__Xanthomonadales;f__Xanthomonadaceae;g__;s__	taxonomic classification defined by topology and ANI	topological placement and ANI have congruent species assignments	N/A	43.48	11	N/A	N/A	SL336701	Residence	NA	22.3954	114.199	Aboveground (closed area)	Skin	Left palm	Skin	29.7	78	NA	NA	NA	Other	Left palm	residence 3 left palm day 6 day	Residence 3
SL336703_bin.3	50.4092	5.62898	0.590091	1926081	1262	1478	d__Bacteria	Actinobacteriota	Actinomycetia	o__Mycobacteriales	f__Mycobacteriaceae	g__Corynebacterium	s__	N/A	N/A	N/A	N/A	N/A	N/A	N/A	N/A	N/A	N/A	d__Bacteria;p__Actinobacteriota;c__Actinomycetia;o__Mycobacteriales;f__Mycobacteriaceae;g__Corynebacterium;s__	ANI	N/A	GCF_000175635.1, s__Corynebacterium tuberculostearicum_C, 96.3332, 94.22, 0.41; GCF_001059565.1, s__Corynebacterium aurimucosum_E, 95.0, 92.98, 0.41; GCF_013408445.1, s__Corynebacterium tuberculostearicum, 96.3332, 92.68, 0.41; GCA_900539985.1, s__Corynebacterium sp900539985, 95.0, 92.33, 0.39; GCF_002154655.1, s__Corynebacterium kefirresidentii, 95.0, 88.53, 0.43; GCF_002355155.1, s__Corynebacte…	32.8	11	0.995416	N/A	SL336703	Residence	NA	22.3952	114.2	Aboveground (closed area)	Skin	Left palm	Skin	28.3	86	NA	NA	NA	Other	Left palm	residence 3 left palm day 8 day	Residence 3
SL336703_bin.8	99.6329	0.660793	0.631857	2672366	60	60601	d__Bacteria	Actinobacteriota	Actinomycetia	o__Mycobacteriales	f__Mycobacteriaceae	g__Corynebacterium	s__	N/A	N/A	N/A	N/A	N/A	N/A	N/A	N/A	N/A	N/A	d__Bacteria;p__Actinobacteriota;c__Actinomycetia;o__Mycobacteriales;f__Mycobacteriaceae;g__Corynebacterium;s__	taxonomic classification defined by topology and ANI	N/A	GCF_000833575.1, s__Corynebacterium singulare, 95.0, 84.87, 0.76; GCF_002861385.1, s__Corynebacterium aurimucosum_C, 95.0, 84.15, 0.73; GCF_000988205.1, s__Corynebacterium minutissimum_A, 95.0, 83.96, 0.73; GCF_001836165.1, s__Corynebacterium sp001836165, 95.0, 83.95, 0.71; GCF_900447475.1, s__Corynebacterium minutissimum_B, 95.0, 83.83, 0.72; GCF_000805675.1, s__Corynebacterium minutissimum, 95.…	96.49	11	0.992766	Genome not assigned to closest species as it falls outside its pre-defined ANI radius	SL336703	Residence	NA	22.3952	114.2	Aboveground (closed area)	Skin	Left palm	Skin	28.3	86	NA	NA	NA	Other	Left palm	residence 3 left palm day 8 day	Residence 3
SL336705_bin.1	71.3292	2.66055	0.737191	1606884	563	2968	d__Bacteria	Actinobacteriota	Actinomycetia	o__Actinomycetales	f__Micrococcaceae	g__Micrococcus	s__Micrococcus luteus	GCF_000023205.1	95	d__Bacteria;p__Actinobacteriota;c__Actinomycetia;o__Actinomycetales;f__Micrococcaceae;g__Micrococcus;s__Micrococcus luteus	97.38	0.96	GCF_000023205.1	95	d__Bacteria;p__Actinobacteriota;c__Actinomycetia;o__Actinomycetales;f__Micrococcaceae;g__Micrococcus;s__Micrococcus luteus	97.38	0.96	d__Bacteria;p__Actinobacteriota;c__Actinomycetia;o__Actinomycetales;f__Micrococcaceae;g__Micrococcus;s__	taxonomic classification defined by topology and ANI	topological placement and ANI have congruent species assignments	GCF_014205115.1, s__Micrococcus endophyticus, 95.0, 88.82, 0.94; GCF_014204815.1, s__Micrococcus flavus, 95.0, 83.9, 0.9; GCF_001570885.1, s__Micrococcus lylae, 95.0, 82.2, 0.83; GCF_014205175.1, s__Micrococcus cohnii, 95.0, 80.34, 0.71	60.69	11	N/A	N/A	SL336705	Residence	NA	22.3957	114.2	Aboveground (closed area)	Indoor surface	Doorknob	Metal	27	85	NA	NA	Indoor	Other	Other	residence 3 door knob day 2 day	Residence 3
SL336706_bin.1	63.2184	1.72414	0.741707	1318965	506	2657	d__Bacteria	Actinobacteriota	Actinomycetia	o__Actinomycetales	f__Micrococcaceae	g__Micrococcus	s__Micrococcus luteus	GCF_000023205.1	95	d__Bacteria;p__Actinobacteriota;c__Actinomycetia;o__Actinomycetales;f__Micrococcaceae;g__Micrococcus;s__Micrococcus luteus	97.46	0.98	GCF_000023205.1	95	d__Bacteria;p__Actinobacteriota;c__Actinomycetia;o__Actinomycetales;f__Micrococcaceae;g__Micrococcus;s__Micrococcus luteus	97.46	0.98	d__Bacteria;p__Actinobacteriota;c__Actinomycetia;o__Actinomycetales;f__Micrococcaceae;g__Micrococcus;s__	taxonomic classification defined by topology and ANI	topological placement and ANI have congruent species assignments	GCF_014205115.1, s__Micrococcus endophyticus, 95.0, 89.21, 0.96; GCF_014204815.1, s__Micrococcus flavus, 95.0, 84.0, 0.9; GCF_001570885.1, s__Micrococcus lylae, 95.0, 82.06, 0.83; GCF_014205175.1, s__Micrococcus cohnii, 95.0, 80.87, 0.71	43.72	11	N/A	N/A	SL336706	Residence	NA	22.3957	114.2	Aboveground (closed area)	Indoor surface	Doorknob	Metal	28	87	NA	NA	Indoor	Other	Other	residence 3 door knob day 3 day	Residence 3
SL336717_bin.1	97.3444	2.26147	0.682084	4907758	669	10121	d__Bacteria	Actinobacteriota	Actinomycetia	o__Mycobacteriales	f__Mycobacteriaceae	g__Gordonia	s__Gordonia sp002009645	GCF_011290605.1	95	d__Bacteria;p__Actinobacteriota;c__Actinomycetia;o__Mycobacteriales;f__Mycobacteriaceae;g__Gordonia;s__Gordonia sp002009645	97.68	0.91	GCF_011290605.1	95	d__Bacteria;p__Actinobacteriota;c__Actinomycetia;o__Mycobacteriales;f__Mycobacteriaceae;g__Gordonia;s__Gordonia sp002009645	97.68	0.91	d__Bacteria;p__Actinobacteriota;c__Actinomycetia;o__Mycobacteriales;f__Mycobacteriaceae;g__Gordonia;s__	taxonomic classification defined by topology and ANI	topological placement and ANI have congruent species assignments	GCF_002149015.1, s__Gordonia lacunae, 95.0, 89.02, 0.85; GCF_001698225.1, s__Gordonia terrae, 95.0, 88.66, 0.87; GCF_000143885.2, s__Gordonia sp000143885, 95.0, 88.49, 0.85; GCA_014041935.1, s__Gordonia sp014041935, 95.0, 83.44, 0.72; GCF_000225505.1, s__Gordonia alkanivorans, 95.0, 83.36, 0.7; GCF_900105725.1, s__Gordonia westfalica, 95.0, 83.23, 0.74; GCF_000327325.1, s__Gordonia rubripertincta…	83.34	11	N/A	N/A	SL336717	Residence	NA	22.3951	114.2	Aboveground (closed area)	Indoor surface	Doorknob	Metal	29.7	78	NA	NA	Indoor	Other	Other	residence 3 door knob day 6 day	Residence 3
SL336722_bin.1	77.4402	0.945946	0.736854	2715743	797	3870	d__Bacteria	Actinobacteriota	Actinomycetia	o__Actinomycetales	f__Dermatophilaceae	g__Janibacter	s__	N/A	N/A	N/A	N/A	N/A	GCF_013408565.1	95	d__Bacteria;p__Actinobacteriota;c__Actinomycetia;o__Actinomycetales;f__Dermatophilaceae;g__Janibacter;s__Janibacter alkaliphilus	82.96	0.74	d__Bacteria;p__Actinobacteriota;c__Actinomycetia;o__Actinomycetales;f__Dermatophilaceae;g__Janibacter;s__	taxonomic classification defined by topology and ANI	N/A	GCF_003721155.3, s__Janibacter melonis, 95.0, 81.82, 0.72; GCF_900176385.1, s__Janibacter indicus, 95.0, 81.32, 0.72; GCF_001591405.1, s__Janibacter terrae, 95.0, 81.18, 0.68; GCF_000297495.1, s__Janibacter hoylei, 95.0, 81.14, 0.67; GCF_001570945.1, s__Janibacter anophelis, 95.0, 81.09, 0.68; GCF_007828725.1, s__Janibacter asiaticum, 95.0, 80.53, 0.62; GCF_004295485.1, s__Janibacter limosus_A, 9…	68.47	11	0.953928	Genome not assigned to closest species as it falls outside its pre-defined ANI radius	SL336722	Public facilities	NA	22.3952	114.199	Aboveground (open area)	Urban public surface	Handrail (park)	Metal	28.2	85	NA	NA	Outdoor	Other	Handrail	fo tan park handrail day 3 night	Residence 3
SL336723_bin.1	98.1503	1.82359	0.68095	2927763	167	24961	d__Bacteria	Proteobacteria	Alphaproteobacteria	o__Caulobacterales	f__Caulobacteraceae	g__Brevundimonas	s__Brevundimonas sp003248455	GCA_003248455.1	95	d__Bacteria;p__Proteobacteria;c__Alphaproteobacteria;o__Caulobacterales;f__Caulobacteraceae;g__Brevundimonas;s__Brevundimonas sp003248455	97.28	0.85	GCA_003248455.1	95	d__Bacteria;p__Proteobacteria;c__Alphaproteobacteria;o__Caulobacterales;f__Caulobacteraceae;g__Brevundimonas;s__Brevundimonas sp003248455	97.28	0.85	d__Bacteria;p__Proteobacteria;c__Alphaproteobacteria;o__Caulobacterales;f__Caulobacteraceae;g__Brevundimonas;s__	taxonomic classification defined by topology and ANI	topological placement and ANI have congruent species assignments	GCF_002157625.1, s__Brevundimonas sp002157625, 95.0, 89.51, 0.78; GCA_002434505.1, s__Brevundimonas sp002434505, 95.0, 89.4, 0.84; GCA_002484265.1, s__Brevundimonas sp002484265, 95.0, 88.83, 0.84; GCF_001592205.1, s__Brevundimonas vesicularis, 95.0, 87.91, 0.8; GCF_004614235.1, s__Brevundimonas intermedia, 95.0, 87.57, 0.78; GCF_902506205.1, s__Brevundimonas sp902506205, 95.0, 87.52, 0.78; GCF_00…	93.39	11	N/A	N/A	SL336723	Public facilities	NA	22.3952	114.198	Aboveground (mixed area)	Urban public surface	Handrail (subway exit)	Metal	28.4	80	NA	NA	Outdoor	East Rail Line	Handrail	fo tan exit a handrail day 4 day	Residence 3
SL336723_bin.2	65.6254	4.2719	0.66627	2651999	876	3267	d__Bacteria	Proteobacteria	Alphaproteobacteria	o__Sphingomonadales	f__Sphingomonadaceae	g__Sphingomonas	s__Sphingomonas olei	GCF_000980895.1	95	d__Bacteria;p__Proteobacteria;c__Alphaproteobacteria;o__Sphingomonadales;f__Sphingomonadaceae;g__Sphingomonas;s__Sphingomonas olei	96.74	0.84	GCF_000980895.1	95	d__Bacteria;p__Proteobacteria;c__Alphaproteobacteria;o__Sphingomonadales;f__Sphingomonadaceae;g__Sphingomonas;s__Sphingomonas olei	96.74	0.84	d__Bacteria;p__Proteobacteria;c__Alphaproteobacteria;o__Sphingomonadales;f__Sphingomonadaceae;g__Sphingomonas;s__	taxonomic classification defined by topology and ANI	topological placement and ANI have congruent species assignments	GCF_002197685.1, s__Sphingomonas dokdonensis, 95.0, 82.73, 0.65; GCF_900109205.1, s__Sphingomonas sp900109205, 95.0, 82.56, 0.65; GCF_001981525.1, s__Sphingomonas jeddahensis, 95.0, 82.25, 0.6; GCF_002197665.1, s__Sphingomonas mucosissima, 95.0, 81.91, 0.55; GCF_014217605.1, s__Sphingomonas sp014217605, 95.0, 81.78, 0.56; GCF_002117915.1, s__Sphingomonas sp002117915, 95.0, 81.51, 0.6; GCF_0023748…	44.47	11	N/A	N/A	SL336723	Public facilities	NA	22.3952	114.198	Aboveground (mixed area)	Urban public surface	Handrail (subway exit)	Metal	28.4	80	NA	NA	Outdoor	East Rail Line	Handrail	fo tan exit a handrail day 4 day	Residence 3
SL336729_bin.1	57.7586	0	0.743137	1100033	429	2660	d__Bacteria	Actinobacteriota	Actinomycetia	o__Actinomycetales	f__Micrococcaceae	g__Micrococcus	s__Micrococcus luteus	GCF_000023205.1	95	d__Bacteria;p__Actinobacteriota;c__Actinomycetia;o__Actinomycetales;f__Micrococcaceae;g__Micrococcus;s__Micrococcus luteus	97.26	0.97	GCF_000023205.1	95	d__Bacteria;p__Actinobacteriota;c__Actinomycetia;o__Actinomycetales;f__Micrococcaceae;g__Micrococcus;s__Micrococcus luteus	97.26	0.97	d__Bacteria;p__Actinobacteriota;c__Actinomycetia;o__Actinomycetales;f__Micrococcaceae;g__Micrococcus;s__	taxonomic classification defined by topology and ANI	topological placement and ANI have congruent species assignments	GCF_014205115.1, s__Micrococcus endophyticus, 95.0, 89.36, 0.97; GCF_014204815.1, s__Micrococcus flavus, 95.0, 83.95, 0.92; GCF_001570885.1, s__Micrococcus lylae, 95.0, 82.37, 0.83; GCF_014205175.1, s__Micrococcus cohnii, 95.0, 79.93, 0.81	41.57	11	N/A	N/A	SL336729	Public facilities	NA	22.395	114.198	Aboveground (mixed area)	Urban public surface	Handrail (subway exit)	Metal	27	85	NA	NA	Outdoor	East Rail Line	Handrail	fo tan exit a handrail day 2 day	Residence 3
SL336736_bin.1	74.1379	0.862069	0.728524	4025018	653	8199	d__Bacteria	Proteobacteria	Alphaproteobacteria	o__Rhizobiales	f__Beijerinckiaceae	g__Lichenihabitans	s__	N/A	N/A	N/A	N/A	N/A	GCF_004137685.1	95	d__Bacteria;p__Proteobacteria;c__Alphaproteobacteria;o__Rhizobiales;f__Beijerinckiaceae;g__Lichenihabitans;s__Lichenihabitans minor	86.28	0.78	d__Bacteria;p__Proteobacteria;c__Alphaproteobacteria;o__Rhizobiales;f__Beijerinckiaceae;g__Lichenihabitans;s__	taxonomic classification defined by topology and ANI	N/A	GCF_004137085.1, s__Lichenihabitans ramalinae, 95.0, 83.62, 0.72; GCF_004323635.1, s__Lichenihabitans psoromatis, 95.0, 76.5, 0.19	57.53	11	0.989626	Genome not assigned to closest species as it falls outside its pre-defined ANI radius	SL336736	Public facilities	NA	22.3956	114.199	Aboveground (open area)	Urban public surface	Handrail (park)	Metal	28	95	NA	NA	Outdoor	Other	Handrail	Fo Tan park railing day 1 night	Residence 3
SL336736_bin.2	93.3429	2.05916	0.685816	3533976	337	14684	d__Bacteria	Proteobacteria	Alphaproteobacteria	o__Sphingomonadales	f__Sphingomonadaceae	g__Sphingomonas	s__	N/A	N/A	N/A	N/A	N/A	GCF_903644135.1	95	d__Bacteria;p__Proteobacteria;c__Alphaproteobacteria;o__Sphingomonadales;f__Sphingomonadaceae;g__Sphingomonas;s__Sphingomonas sp903644135	82.53	0.54	d__Bacteria;p__Proteobacteria;c__Alphaproteobacteria;o__Sphingomonadales;f__Sphingomonadaceae;g__Sphingomonas;s__	taxonomic classification defined by topology and ANI	N/A	GCF_013409985.1, s__Sphingomonas melonis_A, 95.0, 80.94, 0.54; GCF_000764535.1, s__Sphingomonas taxi, 95.0, 80.93, 0.53; GCA_002292295.1, s__Sphingomonas sp002292295, 95.0, 80.87, 0.51; GCA_014641735.1, s__Sphingomonas metalli, 95.0, 80.83, 0.51; GCF_000632225.1, s__Sphingomonas sp000632225, 95.0, 80.83, 0.53; GCF_900115745.1, s__Sphingomonas rubra, 95.0, 80.78, 0.51; GCF_003355005.1, s__Sphingom…	82.19	11	0.966067	N/A	SL336736	Public facilities	NA	22.3956	114.199	Aboveground (open area)	Urban public surface	Handrail (park)	Metal	28	95	NA	NA	Outdoor	Other	Handrail	Fo Tan park railing day 1 night	Residence 3
SL336742_bin.1	75.47	1.93548	0.696979	8139867	2550	3509	d__Bacteria	Myxococcota	Polyangia	o__Polyangiales	f__Polyangiaceae	g__Byssovorax	s__	N/A	N/A	N/A	N/A	N/A	GCA_001312805.1	95	d__Bacteria;p__Myxococcota;c__Polyangia;o__Polyangiales;f__Polyangiaceae;g__Byssovorax;s__Byssovorax cruenta	80.66	0.23	d__Bacteria;p__Myxococcota;c__Polyangia;o__Polyangiales;f__Polyangiaceae;g__;s__	taxonomic classification defined by topology and ANI	N/A	N/A	63.85	11	0.956646	N/A	SL336742	Public facilities	NA	22.3948	114.198	Aboveground (mixed area)	Urban public surface	Handrail (subway exit)	Metal	28.3	83	NA	NA	Outdoor	East Rail Line	Handrail	fo tan exit a handrail day 7 night	Residence 3
SL336743_bin.6	97.7415	0.200501	0.653092	4216159	72	90591	d__Bacteria	Actinobacteriota	Actinomycetia	o__Mycobacteriales	f__Mycobacteriaceae	g__YC2-7	s__	N/A	N/A	N/A	N/A	N/A	GCF_008297975.1	95	d__Bacteria;p__Actinobacteriota;c__Actinomycetia;o__Mycobacteriales;f__Mycobacteriaceae;g__YC2-7;s__YC2-7 sp008297975	82.37	0.73	d__Bacteria;p__Actinobacteriota;c__Actinomycetia;o__Mycobacteriales;f__Mycobacteriaceae;g__YC2-7;s__	taxonomic classification defined by topology and ANI	N/A	GCF_012932915.1, s__YC2-7 sp012932915, 95.0, 78.29, 0.37	95.33	11	0.975531	Genome not assigned to closest species as it falls outside its pre-defined ANI radius	SL336743	Residence	NA	22.3953	114.199	Aboveground (closed area)	Skin	Right palm	Skin	28.7	83	NA	NA	NA	Other	Right palm	residence 3 right palm day 8 night	Residence 3
SL336744_bin.1	60.964	4.08694	0.736129	1487407	859	1799	d__Bacteria	Actinobacteriota	Actinomycetia	o__Actinomycetales	f__Micrococcaceae	g__Micrococcus	s__Micrococcus luteus	GCF_000023205.1	95	d__Bacteria;p__Actinobacteriota;c__Actinomycetia;o__Actinomycetales;f__Micrococcaceae;g__Micrococcus;s__Micrococcus luteus	97.21	0.95	GCF_000023205.1	95	d__Bacteria;p__Actinobacteriota;c__Actinomycetia;o__Actinomycetales;f__Micrococcaceae;g__Micrococcus;s__Micrococcus luteus	97.21	0.95	d__Bacteria;p__Actinobacteriota;c__Actinomycetia;o__Actinomycetales;f__Micrococcaceae;g__Micrococcus;s__	taxonomic classification defined by topology and ANI	topological placement and ANI have congruent species assignments	GCF_014205115.1, s__Micrococcus endophyticus, 95.0, 90.09, 0.9; GCF_014204815.1, s__Micrococcus flavus, 95.0, 83.85, 0.86; GCF_001570885.1, s__Micrococcus lylae, 95.0, 82.08, 0.83; GCF_014205175.1, s__Micrococcus cohnii, 95.0, 81.17, 0.63	45.32	11	N/A	N/A	SL336744	Public facilities	NA	22.3948	114.198	Aboveground (mixed area)	Urban public surface	Handrail (subway exit)	Metal	28	95	NA	NA	Outdoor	East Rail Line	Handrail	fo tan exit a handrail day 1 night	Residence 3
SL336752_bin.1	99.8378	0.540541	0.724227	3577293	57	184882	d__Bacteria	Actinobacteriota	Actinomycetia	o__Actinomycetales	f__Dermatophilaceae	g__Barrientosiimonas	s__	N/A	N/A	N/A	N/A	N/A	GCF_006716095.1	95	d__Bacteria;p__Actinobacteriota;c__Actinomycetia;o__Actinomycetales;f__Dermatophilaceae;g__Barrientosiimonas;s__Barrientosiimonas humi	93.65	0.91	d__Bacteria;p__Actinobacteriota;c__Actinomycetia;o__Actinomycetales;f__Dermatophilaceae;g__;s__	taxonomic classification defined by topology and ANI	N/A	N/A	97.04	11	0.99035	Genome not assigned to closest species as it falls outside its pre-defined ANI radius	SL336752	Residence	NA	22.3951	114.2	Aboveground (closed area)	Indoor surface	Doorknob	Metal	28	95	NA	NA	Indoor	Other	Other	residence 3 door knob day 1 night	Residence 3
SL336755_bin.1	99.7077	0.133333	0.712893	4480605	146	53851	d__Bacteria	Proteobacteria	Alphaproteobacteria	o__Rhodobacterales	f__Rhodobacteraceae	g__Amaricoccus	s__	N/A	N/A	N/A	N/A	N/A	GCF_014201905.1	95	d__Bacteria;p__Proteobacteria;c__Alphaproteobacteria;o__Rhodobacterales;f__Rhodobacteraceae;g__Amaricoccus;s__Amaricoccus macauensis	79.86	0.44	d__Bacteria;p__Proteobacteria;c__Alphaproteobacteria;o__Rhodobacterales;f__Rhodobacteraceae;g__Amaricoccus;s__	taxonomic classification defined by topology and ANI	N/A	GCA_003241785.1, s__Amaricoccus sp003241785, 95.0, 80.15, 0.5; GCF_006385685.1, s__Amaricoccus sp006385685, 95.0, 79.94, 0.49; GCF_003258405.1, s__Amaricoccus sp003258405, 95.0, 79.03, 0.38	96.84	11	0.929127	N/A	SL336755	Residence	NA	22.3949	114.2	Aboveground (closed area)	Indoor surface	Doorknob	Metal	26.9	93	NA	NA	Indoor	Other	Other	residence 3 door knob day 4 night	Residence 3
SL336761_bin.1	90.1644	4.84928	0.736842	2097376	518	4698	d__Bacteria	Actinobacteriota	Actinomycetia	o__Actinomycetales	f__Micrococcaceae	g__Micrococcus	s__Micrococcus luteus	GCF_000023205.1	95	d__Bacteria;p__Actinobacteriota;c__Actinomycetia;o__Actinomycetales;f__Micrococcaceae;g__Micrococcus;s__Micrococcus luteus	97.28	0.92	GCF_000023205.1	95	d__Bacteria;p__Actinobacteriota;c__Actinomycetia;o__Actinomycetales;f__Micrococcaceae;g__Micrococcus;s__Micrococcus luteus	97.28	0.92	d__Bacteria;p__Actinobacteriota;c__Actinomycetia;o__Actinomycetales;f__Micrococcaceae;g__Micrococcus;s__	taxonomic classification defined by topology and ANI	topological placement and ANI have congruent species assignments	GCF_014205115.1, s__Micrococcus endophyticus, 95.0, 89.21, 0.91; GCF_014204815.1, s__Micrococcus flavus, 95.0, 84.44, 0.84; GCF_001570885.1, s__Micrococcus lylae, 95.0, 83.04, 0.78; GCF_014205175.1, s__Micrococcus cohnii, 95.0, 81.48, 0.66	83.76	11	N/A	N/A	SL336761	Residence	NA	22.3952	114.199	Aboveground (closed area)	Indoor surface	Doorknob	Metal	28.8	83	NA	NA	Indoor	Other	Other	residence 3 door knob day 2 night	Residence 3
SL336767_bin.2	51.7836	0.31348	0.675963	2416632	1416	1711	d__Bacteria	Proteobacteria	Alphaproteobacteria	o__Rhizobiales	f__Beijerinckiaceae	g__Bosea	s__	N/A	N/A	N/A	N/A	N/A	GCF_900156025.1	95	d__Bacteria;p__Proteobacteria;c__Alphaproteobacteria;o__Rhizobiales;f__Beijerinckiaceae;g__Bosea;s__Bosea sp900156025	85.38	0.73	d__Bacteria;p__Proteobacteria;c__Alphaproteobacteria;o__Rhizobiales;f__Beijerinckiaceae;g__Bosea;s__	taxonomic classification defined by topology and ANI	N/A	GCF_000745475.1, s__Bosea vestrisii, 95.0, 83.35, 0.71; GCF_900168195.1, s__Bosea thiooxidans, 95.0, 83.29, 0.66; GCA_900466745.1, s__Bosea sp900466745, 95.0, 83.19, 0.65; GCA_001898115.1, s__Bosea sp001898115, 95.0, 82.95, 0.69; GCF_011764485.1, s__Bosea sp011764485, 95.0, 82.87, 0.73; GCF_002220095.1, s__Bosea sp002220095, 95.0, 82.8, 0.64; GCF_008253865.1, s__Bosea sp008253865, 95.0, 82.74, 0.…	40.2	11	0.986727	Genome not assigned to closest species as it falls outside its pre-defined ANI radius	SL336767	Public facilities	NA	22.3956	114.199	Aboveground (open area)	Urban public surface	Handrail (park)	Metal	28.7	83	NA	NA	Outdoor	Other	Handrail	fo tan park railing day 8 night	Residence 3
SL336770_bin.2	69.0396	7.63583	0.592494	2007737	1170	1734	d__Bacteria	Actinobacteriota	Actinomycetia	o__Mycobacteriales	f__Mycobacteriaceae	g__Corynebacterium	s__Corynebacterium accolens	GCF_000159115.1	95	d__Bacteria;p__Actinobacteriota;c__Actinomycetia;o__Mycobacteriales;f__Mycobacteriaceae;g__Corynebacterium;s__Corynebacterium accolens	96.36	0.81	GCF_000159115.1	95	d__Bacteria;p__Actinobacteriota;c__Actinomycetia;o__Mycobacteriales;f__Mycobacteriaceae;g__Corynebacterium;s__Corynebacterium accolens	96.36	0.81	d__Bacteria;p__Actinobacteriota;c__Actinomycetia;o__Mycobacteriales;f__Mycobacteriaceae;g__Corynebacterium;s__	taxonomic classification defined by topology and ANI	topological placement and ANI have congruent species assignments	GCF_000478175.1, s__Corynebacterium sp000478175, 95.0, 94.2, 0.82; GCF_003688935.1, s__Corynebacterium macginleyi, 95.0, 87.61, 0.75; GCF_001457455.1, s__Corynebacterium diphtheriae, 95.0, 85.34, 0.18; GCF_001586215.1, s__Corynebacterium simulans, 95.0, 83.24, 0.41; GCF_001812805.1, s__Corynebacterium sp001812805, 95.0, 83.07, 0.29; GCF_000833575.1, s__Corynebacterium singulare, 95.0, 82.98, 0.37…	51.18	11	N/A	N/A	SL336770	Residence	NA	22.3951	114.199	Aboveground (closed area)	Skin	Left palm	Skin	28.2	85	NA	NA	NA	Other	Left palm	residence 3 left palm day 3 night	Residence 3
SL336772_bin.2	93.0729	3.19382	0.654991	4520198	710	9473	d__Bacteria	Actinobacteriota	Actinomycetia	o__Mycobacteriales	f__Mycobacteriaceae	g__Gordonia	s__Gordonia sputi	GCF_000248055.1	95	d__Bacteria;p__Actinobacteriota;c__Actinomycetia;o__Mycobacteriales;f__Mycobacteriaceae;g__Gordonia;s__Gordonia sputi	96.54	0.89	GCF_000248055.1	95	d__Bacteria;p__Actinobacteriota;c__Actinomycetia;o__Mycobacteriales;f__Mycobacteriaceae;g__Gordonia;s__Gordonia sputi	96.54	0.89	d__Bacteria;p__Actinobacteriota;c__Actinomycetia;o__Mycobacteriales;f__Mycobacteriaceae;g__Gordonia;s__	taxonomic classification defined by topology and ANI	topological placement and ANI have congruent species assignments	GCF_001186365.1, s__Gordonia jacobaea, 95.0, 91.78, 0.9; GCF_000332975.1, s__Gordonia aichiensis, 95.0, 85.17, 0.82; GCF_000248075.1, s__Gordonia otitidis, 95.0, 84.55, 0.76; GCF_900105725.1, s__Gordonia westfalica, 95.0, 79.83, 0.48; GCF_000024785.1, s__Gordonia bronchialis, 95.0, 79.56, 0.47; GCF_000241325.1, s__Gordonia polyisoprenivorans, 95.0, 79.47, 0.52; GCF_001485495.1, s__Gordonia desulf…	78.6	11	N/A	N/A	SL336772	Residence	NA	22.3954	114.199	Aboveground (closed area)	Skin	Right palm	Skin	27.3	93	NA	NA	NA	Other	Right palm	residence 3 right palm day 5 night	Residence 3
SL336776_bin.1	97.6176	1.05507	0.688028	3090010	229	19510	d__Bacteria	Actinobacteriota	Actinomycetia	o__Actinomycetales	f__Actinomycetaceae	g__Actinomyces	s__	N/A	N/A	N/A	N/A	N/A	N/A	N/A	N/A	N/A	N/A	d__Bacteria;p__Actinobacteriota;c__Actinomycetia;o__Actinomycetales;f__Actinomycetaceae;g__Actinomyces;s__	taxonomic classification defined by topology and ANI	N/A	GCF_006546825.1, s__Actinomyces oris, 95.0, 94.69, 0.87; GCF_001553935.1, s__Actinomyces oris_A, 95.0, 93.85, 0.86; GCF_001929375.1, s__Actinomyces oris_B, 95.0, 93.43, 0.84; GCF_001937445.1, s__Actinomyces oris_C, 95.0, 93.27, 0.85; GCF_001937665.1, s__Actinomyces oris_D, 95.0, 92.2, 0.88; GCF_005696555.1, s__Actinomyces oris_E, 95.0, 91.92, 0.85; GCF_001956585.1, s__Actinomyces naeslundii, 95.0…	89.87	11	0.995516	Genome not assigned to closest species as it falls outside its pre-defined ANI radius	SL336776	Residence	NA	22.3954	114.2	Aboveground (closed area)	Skin	Right palm	Skin	28	95	NA	NA	NA	Other	Right palm	residence 3 right palm day 1 night	Residence 3
SL336779_bin.2	61.8602	9.14831	0.587436	2084455	1264	1549	d__Bacteria	Actinobacteriota	Actinomycetia	o__Mycobacteriales	f__Mycobacteriaceae	g__Corynebacterium	s__	N/A	N/A	N/A	N/A	N/A	GCF_000159115.1	95	d__Bacteria;p__Actinobacteriota;c__Actinomycetia;o__Mycobacteriales;f__Mycobacteriaceae;g__Corynebacterium;s__Corynebacterium accolens	96.54	0.58	d__Bacteria;p__Actinobacteriota;c__Actinomycetia;o__Mycobacteriales;f__Mycobacteriaceae;g__Corynebacterium;s__	taxonomic classification defined by topology and ANI	N/A	GCF_000478175.1, s__Corynebacterium sp000478175, 95.0, 94.52, 0.54; GCF_003688935.1, s__Corynebacterium macginleyi, 95.0, 88.77, 0.48; GCF_001457455.1, s__Corynebacterium diphtheriae, 95.0, 86.59, 0.24; GCF_001586215.1, s__Corynebacterium simulans, 95.0, 86.21, 0.42; GCF_001059565.1, s__Corynebacterium aurimucosum_E, 95.0, 85.74, 0.43; GCF_000833575.1, s__Corynebacterium singulare, 95.0, 85.52, 0…	46.62	11	0.999998	N/A	SL336779	Residence	NA	22.3953	114.199	Aboveground (closed area)	Skin	Right palm	Skin	26.9	93	NA	NA	NA	Other	Right palm	residence 3 right palm day 4 night	Residence 3
SL336780_bin.7	66.206	5.2311	0.595475	1739293	1028	1681	d__Bacteria	Actinobacteriota	Actinomycetia	o__Mycobacteriales	f__Mycobacteriaceae	g__Corynebacterium	s__Corynebacterium accolens	GCF_000159115.1	95	d__Bacteria;p__Actinobacteriota;c__Actinomycetia;o__Mycobacteriales;f__Mycobacteriaceae;g__Corynebacterium;s__Corynebacterium accolens	95.42	0.75	GCF_000159115.1	95	d__Bacteria;p__Actinobacteriota;c__Actinomycetia;o__Mycobacteriales;f__Mycobacteriaceae;g__Corynebacterium;s__Corynebacterium accolens	95.42	0.75	d__Bacteria;p__Actinobacteriota;c__Actinomycetia;o__Mycobacteriales;f__Mycobacteriaceae;g__Corynebacterium;s__	taxonomic classification defined by topology and ANI	topological placement and ANI have congruent species assignments	GCF_000478175.1, s__Corynebacterium sp000478175, 95.0, 95.2, 0.73; GCF_003688935.1, s__Corynebacterium macginleyi, 95.0, 88.46, 0.68; GCF_001457455.1, s__Corynebacterium diphtheriae, 95.0, 88.37, 0.21; GCF_001586215.1, s__Corynebacterium simulans, 95.0, 85.0, 0.45; GCF_001059565.1, s__Corynebacterium aurimucosum_E, 95.0, 84.21, 0.59; GCF_000833575.1, s__Corynebacterium singulare, 95.0, 84.14, 0.4…	54.52	11	N/A	N/A	SL336780	Public facilities	NA	22.3951	114.198	Aboveground (mixed area)	Urban public surface	Handrail (subway exit)	Metal	27.3	93	NA	NA	Outdoor	East Rail Line	Handrail	fo tan exit a handrail day 5 night	Residence 3
SL336781_bin.4	62.429	5.76848	0.592742	1765831	1061	1688	d__Bacteria	Actinobacteriota	Actinomycetia	o__Mycobacteriales	f__Mycobacteriaceae	g__Corynebacterium	s__Corynebacterium accolens	GCF_000159115.1	95	d__Bacteria;p__Actinobacteriota;c__Actinomycetia;o__Mycobacteriales;f__Mycobacteriaceae;g__Corynebacterium;s__Corynebacterium accolens	96.37	0.71	GCF_000159115.1	95	d__Bacteria;p__Actinobacteriota;c__Actinomycetia;o__Mycobacteriales;f__Mycobacteriaceae;g__Corynebacterium;s__Corynebacterium accolens	96.37	0.71	d__Bacteria;p__Actinobacteriota;c__Actinomycetia;o__Mycobacteriales;f__Mycobacteriaceae;g__Corynebacterium;s__	taxonomic classification defined by topology and ANI	topological placement and ANI have congruent species assignments	GCF_000478175.1, s__Corynebacterium sp000478175, 95.0, 95.3, 0.69; GCF_003688935.1, s__Corynebacterium macginleyi, 95.0, 89.3, 0.67; GCF_001457455.1, s__Corynebacterium diphtheriae, 95.0, 88.46, 0.21; GCF_900092335.1, s__Corynebacterium phoceense, 95.0, 84.17, 0.36; GCF_001586215.1, s__Corynebacterium simulans, 95.0, 84.09, 0.55; GCA_900539985.1, s__Corynebacterium sp900539985, 95.0, 83.99, 0.59;…	50.07	11	N/A	N/A	SL336781	Residence	NA	22.3953	114.2	Aboveground (closed area)	Skin	Left palm	Skin	27.1	91	NA	NA	NA	Other	Left palm	residence 3 left palm day 6 night	Residence 3
SL336781_bin.6	72.4457	4.04294	0.44286	1823029	1036	1779	d__Bacteria	Proteobacteria	Gammaproteobacteria	o__Pseudomonadales	f__Moraxellaceae	g__Moraxella_A	s__Moraxella_A cinereus	GCA_014647715.1	95	d__Bacteria;p__Proteobacteria;c__Gammaproteobacteria;o__Pseudomonadales;f__Moraxellaceae;g__Moraxella_A;s__Moraxella_A cinereus	96.22	0.88	N/A	N/A	N/A	N/A	N/A	d__Bacteria;p__Proteobacteria;c__Gammaproteobacteria;o__Pseudomonadales;f__Moraxellaceae;g__Moraxella_A;s__	ANI	topological placement and ANI have incongruent species assignments	GCA_014647715.1, s__Moraxella_A cinereus, 95.0, 96.22, 0.88; GCF_001553955.1, s__Moraxella_A osloensis, 95.0237, 95.49, 0.82; GCF_009867135.1, s__Moraxella_A sp002478835, 95.0237, 95.04, 0.79; GCF_001591265.1, s__Moraxella_A atlantae, 95.0, 80.57, 0.28; GCF_000320365.1, s__Moraxella_A macacae, 95.0, 79.37, 0.13; GCF_000379845.1, s__Moraxella_A boevrei, 95.0, 77.98, 0.3	64.28	11	N/A	N/A	SL336781	Residence	NA	22.3953	114.2	Aboveground (closed area)	Skin	Left palm	Skin	27.1	91	NA	NA	NA	Other	Left palm	residence 3 left palm day 6 night	Residence 3
SL336783_bin.7	61.1015	3.71653	0.713327	1987353	1164	1737	d__Bacteria	Proteobacteria	Alphaproteobacteria	o__Rhodobacterales	f__Rhodobacteraceae	g__Paracoccus	s__Paracoccus sanguinis	GCF_900106665.1	95	d__Bacteria;p__Proteobacteria;c__Alphaproteobacteria;o__Rhodobacterales;f__Rhodobacteraceae;g__Paracoccus;s__Paracoccus sanguinis	96.33	0.96	GCF_900106665.1	95	d__Bacteria;p__Proteobacteria;c__Alphaproteobacteria;o__Rhodobacterales;f__Rhodobacteraceae;g__Paracoccus;s__Paracoccus sanguinis	96.33	0.96	d__Bacteria;p__Proteobacteria;c__Alphaproteobacteria;o__Rhodobacterales;f__Rhodobacteraceae;g__Paracoccus;s__	taxonomic classification defined by topology and ANI	topological placement and ANI have congruent species assignments	GCF_000763805.1, s__Paracoccus sphaerophysae, 95.0, 86.36, 0.85; GCF_002287065.1, s__Paracoccus salipaludis, 95.0, 83.31, 0.72; GCF_004522155.1, s__Paracoccus luteus, 95.0, 83.15, 0.79; GCF_900102885.1, s__Paracoccus chinensis, 95.0, 83.13, 0.72; GCF_002105555.1, s__Paracoccus contaminans, 95.0, 82.99, 0.7; GCF_003286075.1, s__Paracoccus endophyticus, 95.0, 82.71, 0.77; GCF_900142875.1, s__Paraco…	46.67	11	N/A	N/A	SL336783	Residence	NA	22.3955	114.199	Aboveground (closed area)	Indoor surface	Doorknob	Metal	28.7	83	NA	NA	Indoor	Other	Other	residence 3 door knob day 8 night	Residence 3
SL336784_bin.1	94.1621	0.437998	0.635728	3031096	279	14652	d__Bacteria	Proteobacteria	Alphaproteobacteria	o__Sphingomonadales	f__Sphingomonadaceae	g__34-65-8	s__	N/A	N/A	N/A	N/A	N/A	GCA_002278985.1	95	d__Bacteria;p__Proteobacteria;c__Alphaproteobacteria;o__Sphingomonadales;f__Sphingomonadaceae;g__34-65-8;s__34-65-8 sp002278985	81.11	0.68	d__Bacteria;p__Proteobacteria;c__Alphaproteobacteria;o__Sphingomonadales;f__Sphingomonadaceae;g__;s__	taxonomic classification defined by topology and ANI	N/A	N/A	87.89	11	0.984811	Genome not assigned to closest species as it falls outside its pre-defined ANI radius	SL336784	Subway	Kowloon Bay	22.3234	114.214	Aboveground (closed area)	Subway surface	Ticket Kiosk	Plastic	30.7	69	NA	NA	NA	NA	NA	NA	NA
SL336784_bin.2	86.9452	5.10922	0.73338	2330695	640	4185	d__Bacteria	Actinobacteriota	Actinomycetia	o__Actinomycetales	f__Micrococcaceae	g__Micrococcus	s__Micrococcus luteus	GCF_000023205.1	95	d__Bacteria;p__Actinobacteriota;c__Actinomycetia;o__Actinomycetales;f__Micrococcaceae;g__Micrococcus;s__Micrococcus luteus	97.07	0.89	GCF_000023205.1	95	d__Bacteria;p__Actinobacteriota;c__Actinomycetia;o__Actinomycetales;f__Micrococcaceae;g__Micrococcus;s__Micrococcus luteus	97.07	0.89	d__Bacteria;p__Actinobacteriota;c__Actinomycetia;o__Actinomycetales;f__Micrococcaceae;g__Micrococcus;s__	taxonomic classification defined by topology and ANI	topological placement and ANI have congruent species assignments	GCF_014205115.1, s__Micrococcus endophyticus, 95.0, 89.25, 0.88; GCF_014204815.1, s__Micrococcus flavus, 95.0, 84.55, 0.81; GCF_001570885.1, s__Micrococcus lylae, 95.0, 82.8, 0.75; GCF_014205175.1, s__Micrococcus cohnii, 95.0, 81.65, 0.62	76.37	11	N/A	N/A	SL336784	Subway	Kowloon Bay	22.3234	114.214	Aboveground (closed area)	Subway surface	Ticket Kiosk	Plastic	30.7	69	NA	NA	NA	NA	NA	NA	NA
SL336784_bin.3	65.5492	7.61494	0.447967	1890445	1150	1620	d__Bacteria	Proteobacteria	Gammaproteobacteria	o__Pseudomonadales	f__Moraxellaceae	g__Moraxella_A	s__Moraxella_A osloensis	GCF_001553955.1	95.0237	d__Bacteria;p__Proteobacteria;c__Gammaproteobacteria;o__Pseudomonadales;f__Moraxellaceae;g__Moraxella_A;s__Moraxella_A osloensis	95.8	0.75	N/A	N/A	N/A	N/A	N/A	d__Bacteria;p__Proteobacteria;c__Gammaproteobacteria;o__Pseudomonadales;f__Moraxellaceae;g__Moraxella_A;s__	ANI	topological placement and ANI have incongruent species assignments	GCF_001553955.1, s__Moraxella_A osloensis, 95.0237, 95.8, 0.75; GCF_009867135.1, s__Moraxella_A sp002478835, 95.0237, 95.62, 0.79; GCA_014647715.1, s__Moraxella_A cinereus, 95.0, 95.09, 0.73; GCF_000320365.1, s__Moraxella_A macacae, 95.0, 81.56, 0.16; GCF_001591265.1, s__Moraxella_A atlantae, 95.0, 81.41, 0.32; GCF_000379845.1, s__Moraxella_A boevrei, 95.0, 80.51, 0.25	63.59	11	N/A	N/A	SL336784	Subway	Kowloon Bay	22.3234	114.214	Aboveground (closed area)	Subway surface	Ticket Kiosk	Plastic	30.7	69	NA	NA	NA	NA	NA	NA	NA
SL336788_bin.1	63.2187	8.90152	0.66933	2186672	1354	1585	d__Bacteria	Proteobacteria	Alphaproteobacteria	o__Caulobacterales	f__Caulobacteraceae	g__Brevundimonas	s__	N/A	N/A	N/A	N/A	N/A	N/A	N/A	N/A	N/A	N/A	d__Bacteria;p__Proteobacteria;c__Alphaproteobacteria;o__Caulobacterales;f__Caulobacteraceae;g__Brevundimonas;s__	ANI	N/A	GCF_014204545.1, s__Brevundimonas vesicularis_B, 95.0, 95.5, 0.58; GCF_005484585.1, s__Brevundimonas sp005484585, 95.0, 94.74, 0.57; GCF_000813765.1, s__Brevundimonas nasdae, 95.0, 94.73, 0.58; GCF_001592205.1, s__Brevundimonas vesicularis, 95.0, 94.59, 0.57; GCF_900445985.1, s__Brevundimonas vesicularis_A, 95.0, 94.43, 0.59; GCF_000335735.1, s__Brevundimonas sp000335735, 95.0, 94.17, 0.56; GCF_0…	45.74	11	0.997806	N/A	SL336788	Subway	Heng On	22.4175	114.226	Aboveground (mixed area)	Subway surface	Ticket Kiosk	Plastic	31.4	69	NA	NA	NA	NA	NA	NA	NA
SL336794_bin.1	96.1965	1.52905	0.732934	2413863	173	20970	d__Bacteria	Actinobacteriota	Actinomycetia	o__Actinomycetales	f__Micrococcaceae	g__Micrococcus	s__Micrococcus luteus	GCF_000023205.1	95	d__Bacteria;p__Actinobacteriota;c__Actinomycetia;o__Actinomycetales;f__Micrococcaceae;g__Micrococcus;s__Micrococcus luteus	97.07	0.9	GCF_000023205.1	95	d__Bacteria;p__Actinobacteriota;c__Actinomycetia;o__Actinomycetales;f__Micrococcaceae;g__Micrococcus;s__Micrococcus luteus	97.07	0.9	d__Bacteria;p__Actinobacteriota;c__Actinomycetia;o__Actinomycetales;f__Micrococcaceae;g__Micrococcus;s__	taxonomic classification defined by topology and ANI	topological placement and ANI have congruent species assignments	GCF_014205115.1, s__Micrococcus endophyticus, 95.0, 89.23, 0.85; GCF_014204815.1, s__Micrococcus flavus, 95.0, 84.42, 0.79; GCF_001570885.1, s__Micrococcus lylae, 95.0, 82.97, 0.66; GCF_014205175.1, s__Micrococcus cohnii, 95.0, 81.18, 0.59	89.5	11	N/A	N/A	SL336794	Residence	NA	22.2756	114.169	Aboveground (closed area)	Skin	Skin	Skin	26.1	93	NA	NA	NA	Other	Left palm	Left Palm Day 1 Day	Residence 1
SL336801_bin.2	62.7101	8.13929	0.598951	1491017	1001	1461	d__Bacteria	Actinobacteriota	Actinomycetia	o__Mycobacteriales	f__Mycobacteriaceae	g__Corynebacterium	s__Corynebacterium tuberculostearicum_C	GCF_000175635.1	96.3332	d__Bacteria;p__Actinobacteriota;c__Actinomycetia;o__Mycobacteriales;f__Mycobacteriaceae;g__Corynebacterium;s__Corynebacterium tuberculostearicum_C	96.34	0.92	GCF_002154655.1	95	d__Bacteria;p__Actinobacteriota;c__Actinomycetia;o__Mycobacteriales;f__Mycobacteriaceae;g__Corynebacterium;s__Corynebacterium kefirresidentii	93.89	0.92	d__Bacteria;p__Actinobacteriota;c__Actinomycetia;o__Mycobacteriales;f__Mycobacteriaceae;g__Corynebacterium;s__	ANI	topological placement and ANI have incongruent species assignments	GCF_013408445.1, s__Corynebacterium tuberculostearicum, 96.3332, 95.25, 0.96; GCF_001059565.1, s__Corynebacterium aurimucosum_E, 95.0, 93.39, 0.96; GCA_900539985.1, s__Corynebacterium sp900539985, 95.0, 93.06, 0.83; GCF_001586215.1, s__Corynebacterium simulans, 95.0, 85.7, 0.58; GCF_900092335.1, s__Corynebacterium phoceense, 95.0, 85.63, 0.42; GCA_900618065.1, s__Corynebacterium sp900618065, 95.0…	44.93	11	N/A	N/A	SL336801	Residence	NA	22.2755	114.169	Aboveground (closed area)	Indoor surface	Headboard	Wood	26.1	93	NA	NA	Indoor	Other	Other	residence 1 bed headboard day 1 day	Residence 1
SL336802_bin.1	58.6902	6.80755	0.654849	3102311	1864	1622	d__Bacteria	Proteobacteria	Alphaproteobacteria	o__Sphingomonadales	f__Sphingomonadaceae	g__Qipengyuania	s__	N/A	N/A	N/A	N/A	N/A	GCF_004358425.1	95	d__Bacteria;p__Proteobacteria;c__Alphaproteobacteria;o__Sphingomonadales;f__Sphingomonadaceae;g__Qipengyuania;s__Qipengyuania sediminis	79.22	0.31	d__Bacteria;p__Proteobacteria;c__Alphaproteobacteria;o__Sphingomonadales;f__Sphingomonadaceae;g__Qipengyuania;s__	taxonomic classification defined by topology and ANI	N/A	GCF_009828025.1, s__Qipengyuania algicida, 95.0, 78.52, 0.22	43.88	11	0.986104	Genome has more than 10.0% of markers with multiple hits	SL336802	Subway	Diamond Hill	22.3398	114.202	Underground	Subway surface	Ticket Kiosk	Plastic	30.5	77	NA	NA	NA	NA	NA	NA	NA
SL336803_bin.1	82.4507	3.28091	0.738945	1918665	702	3398	d__Bacteria	Actinobacteriota	Actinomycetia	o__Actinomycetales	f__Micrococcaceae	g__Micrococcus	s__Micrococcus luteus	GCF_000023205.1	95	d__Bacteria;p__Actinobacteriota;c__Actinomycetia;o__Actinomycetales;f__Micrococcaceae;g__Micrococcus;s__Micrococcus luteus	96.93	0.96	GCF_000023205.1	95	d__Bacteria;p__Actinobacteriota;c__Actinomycetia;o__Actinomycetales;f__Micrococcaceae;g__Micrococcus;s__Micrococcus luteus	96.93	0.96	d__Bacteria;p__Actinobacteriota;c__Actinomycetia;o__Actinomycetales;f__Micrococcaceae;g__Micrococcus;s__	taxonomic classification defined by topology and ANI	topological placement and ANI have congruent species assignments	GCF_014205115.1, s__Micrococcus endophyticus, 95.0, 89.06, 0.93; GCF_014204815.1, s__Micrococcus flavus, 95.0, 83.83, 0.83; GCF_001570885.1, s__Micrococcus lylae, 95.0, 82.27, 0.79; GCF_014205175.1, s__Micrococcus cohnii, 95.0, 80.52, 0.65	63.61	11	N/A	N/A	SL336803	Subway	Ho Man Tin	22.3098	114.182	Underground	Subway surface	Ticket Kiosk	Plastic	30.9	75	NA	NA	NA	NA	NA	NA	NA
SL336804_bin.1	54.3103	1.72414	0.658301	3596965	1192	3229	d__Bacteria	Bacteroidota	Bacteroidia	o__Cytophagales	f__Hymenobacteraceae	g__Hymenobacter	s__	N/A	N/A	N/A	N/A	N/A	GCF_012927305.1	95	d__Bacteria;p__Bacteroidota;c__Bacteroidia;o__Cytophagales;f__Hymenobacteraceae;g__Hymenobacter;s__Hymenobacter sp012927305	82.85	0.79	d__Bacteria;p__Bacteroidota;c__Bacteroidia;o__Cytophagales;f__Hymenobacteraceae;g__Hymenobacter;s__	taxonomic classification defined by topology and ANI	N/A	GCF_004684095.1, s__Hymenobacter sp004684095, 95.0, 80.3, 0.69; GCF_013256625.1, s__Hymenobacter sp013256625, 95.0, 80.22, 0.65; GCF_001596155.1, s__Hymenobacter sp001596155, 95.0, 79.93, 0.65; GCF_013294115.1, s__Hymenobacter sp013294115, 95.0, 79.56, 0.6; GCF_009755225.1, s__Hymenobacter sp009755225, 95.0, 79.47, 0.59; GCF_006439025.1, s__Hymenobacter nivis_A, 95.0, 79.47, 0.62; GCF_008728635.1…	40.02	11	0.989276	Genome not assigned to closest species as it falls outside its pre-defined ANI radius	SL336804	Public facilities	NA	22.2758	114.169	Aboveground (open area)	Urban public surface	Handrail (park)	Metal	25.8	96	NA	NA	Outdoor	Other	Handrail	Kwong Ming Street Student Playground Handrail Day 1 Day	Residence 1
SL336804_bin.2	68.6718	4.1844	0.712685	2694468	945	3011	d__Bacteria	Deinococcota	Deinococci	o__Deinococcales	f__Deinococcaceae	g__Deinococcus	s__	N/A	N/A	N/A	N/A	N/A	N/A	N/A	N/A	N/A	N/A	d__Bacteria;p__Deinococcota;c__Deinococci;o__Deinococcales;f__Deinococcaceae;g__Deinococcus;s__	taxonomic classification defined by topology and ANI	N/A	GCF_000252445.1, s__Deinococcus gobiensis, 95.0, 90.64, 0.84; GCF_001424185.1, s__Deinococcus sp001424185, 95.0, 88.94, 0.85; GCF_000599865.1, s__Deinococcus phoenicis, 95.0, 80.14, 0.58; GCF_014201805.1, s__Deinococcus metalli, 95.0, 80.12, 0.62; GCF_014201885.1, s__Deinococcus budaensis, 95.0, 80.09, 0.62; GCF_002901445.1, s__Deinococcus koreensis, 95.0, 80.04, 0.62; GCF_001507665.1, s__Deinoco…	59.3	11	0.982747	Genome not assigned to closest species as it falls outside its pre-defined ANI radius	SL336804	Public facilities	NA	22.2758	114.169	Aboveground (open area)	Urban public surface	Handrail (park)	Metal	25.8	96	NA	NA	Outdoor	Other	Handrail	Kwong Ming Street Student Playground Handrail Day 1 Day	Residence 1
SL336808_bin.1	80.7064	0.802469	0.658191	2594872	769	4109	d__Bacteria	Proteobacteria	Gammaproteobacteria	o__Burkholderiales	f__Burkholderiaceae	g__Lautropia	s__Lautropia mirabilis	GCF_900637555.1	95	d__Bacteria;p__Proteobacteria;c__Gammaproteobacteria;o__Burkholderiales;f__Burkholderiaceae;g__Lautropia;s__Lautropia mirabilis	96.61	1	GCF_900637555.1	95	d__Bacteria;p__Proteobacteria;c__Gammaproteobacteria;o__Burkholderiales;f__Burkholderiaceae;g__Lautropia;s__Lautropia mirabilis	96.61	1	d__Bacteria;p__Proteobacteria;c__Gammaproteobacteria;o__Burkholderiales;f__Burkholderiaceae;g__Lautropia;s__	taxonomic classification defined by topology and ANI	topological placement and ANI have congruent species assignments	GCF_003892345.1, s__Lautropia dentalis, 95.0, 83.38, 0.83; GCA_012513675.1, s__Lautropia sp012513675, 95.0, 77.31, 0.19; GCA_013813615.1, s__Lautropia sp013813615, 95.0, 76.74, 0.16	68.2	11	N/A	N/A	SL336808	Subway	Yau Ma Tei	22.3126	114.171	Underground	Subway surface	Ticket Kiosk	Plastic	29.9	76	NA	NA	NA	NA	NA	NA	NA
SL336808_bin.2	99.5287	0.791855	0.513653	2641208	198	18322	d__Bacteria	Proteobacteria	Gammaproteobacteria	o__Burkholderiales	f__Neisseriaceae	g__Neisseria	s__Neisseria macacae	GCF_000220865.1	96.509	d__Bacteria;p__Proteobacteria;c__Gammaproteobacteria;o__Burkholderiales;f__Neisseriaceae;g__Neisseria;s__Neisseria macacae	96.56	0.89	GCF_001815675.1	96.4201	d__Bacteria;p__Proteobacteria;c__Gammaproteobacteria;o__Burkholderiales;f__Neisseriaceae;g__Neisseria;s__Neisseria sp001815675	96.54	0.91	d__Bacteria;p__Proteobacteria;c__Gammaproteobacteria;o__Burkholderiales;f__Neisseriaceae;g__Neisseria;s__	ANI	topological placement and ANI have incongruent species assignments	GCF_000260655.1, s__Neisseria sicca_B, 96.5569, 96.55, 0.82; GCF_014054945.1, s__Neisseria sicca, 96.5569, 96.52, 0.93; GCF_000227275.1, s__Neisseria sp000227275, 96.3387, 96.35, 0.9; GCF_001809325.1, s__Neisseria sp001809325, 95.406, 95.44, 0.86; GCA_001067655.1, s__Neisseria lactamica_B, 95.406, 95.26, 0.82; GCF_003044565.1, s__Neisseria sicca_A, 95.0, 94.43, 0.92; GCA_003028315.1, s__Neisseria…	95.55	11	N/A	N/A	SL336808	Subway	Yau Ma Tei	22.3126	114.171	Underground	Subway surface	Ticket Kiosk	Plastic	29.9	76	NA	NA	NA	NA	NA	NA	NA
SL336808_bin.3	63.3475	1.15984	0.438239	1576023	756	2244	d__Bacteria	Firmicutes	Bacilli	o__Lactobacillales	f__Streptococcaceae	g__Streptococcus	s__Streptococcus sanguinis	GCF_000194945.1	95	d__Bacteria;p__Firmicutes;c__Bacilli;o__Lactobacillales;f__Streptococcaceae;g__Streptococcus;s__Streptococcus sanguinis	95.21	0.96	GCF_900635155.1	95	d__Bacteria;p__Firmicutes;c__Bacilli;o__Lactobacillales;f__Streptococcaceae;g__Streptococcus;s__Streptococcus sanguinis_G	94.27	0.94	d__Bacteria;p__Firmicutes;c__Bacilli;o__Lactobacillales;f__Streptococcaceae;g__Streptococcus;s__	ANI	topological placement and ANI have incongruent species assignments	GCF_013343115.1, s__Streptococcus sanguinis_H, 95.0, 94.95, 0.93; GCF_003943735.1, s__Streptococcus sanguinis_E, 95.0, 94.68, 0.93; GCF_001078705.1, s__Streptococcus sanguinis_D, 95.0, 94.46, 0.93; GCF_003943655.1, s__Streptococcus sanguinis_F, 95.0, 94.4, 0.94; GCF_000212855.1, s__Streptococcus sanguinis_A, 95.0, 94.25, 0.94; GCF_000212815.1, s__Streptococcus sanguinis_C, 95.0, 93.97, 0.92; GCA_…	58.01	11	N/A	N/A	SL336808	Subway	Yau Ma Tei	22.3126	114.171	Underground	Subway surface	Ticket Kiosk	Plastic	29.9	76	NA	NA	NA	NA	NA	NA	NA
SL336808_bin.4	69.3598	2.07951	0.737108	1641369	865	2022	d__Bacteria	Actinobacteriota	Actinomycetia	o__Actinomycetales	f__Micrococcaceae	g__Micrococcus	s__Micrococcus luteus	GCF_000023205.1	95	d__Bacteria;p__Actinobacteriota;c__Actinomycetia;o__Actinomycetales;f__Micrococcaceae;g__Micrococcus;s__Micrococcus luteus	97.32	0.99	GCF_000023205.1	95	d__Bacteria;p__Actinobacteriota;c__Actinomycetia;o__Actinomycetales;f__Micrococcaceae;g__Micrococcus;s__Micrococcus luteus	97.32	0.99	d__Bacteria;p__Actinobacteriota;c__Actinomycetia;o__Actinomycetales;f__Micrococcaceae;g__Micrococcus;s__	taxonomic classification defined by topology and ANI	topological placement and ANI have congruent species assignments	GCF_014205115.1, s__Micrococcus endophyticus, 95.0, 90.15, 0.98; GCF_014204815.1, s__Micrococcus flavus, 95.0, 84.55, 0.97; GCF_001570885.1, s__Micrococcus lylae, 95.0, 83.14, 0.94; GCF_014205175.1, s__Micrococcus cohnii, 95.0, 81.56, 0.78	59.02	11	N/A	N/A	SL336808	Subway	Yau Ma Tei	22.3126	114.171	Underground	Subway surface	Ticket Kiosk	Plastic	29.9	76	NA	NA	NA	NA	NA	NA	NA
[truncated: 508 more rows]
