# Supplementary material for: Highly host-linked viromes in the built environment possess habitat-dependent diversity and functions for potential virus-host coevolution
Source: Nat Commun. 2023 May 9;14:2676. doi: 10.1038/s41467-023-38400-0 (PMC10169181; doi:10.1038/s41467-023-38400-0)
Supplement: Supplementary file 9 — Supplementary Data 6 [file 41467_2023_38400_MOESM9_ESM.xlsx]

## Sheet: Supplementary Data 6
Supplementary Data 6. Predicted ex-situ hosts of the viral genomes in the built environments.
Viral_genome	Link1,2,3	Domina	Phylum	Class	Order	Family	Genera	Species
SL345594_c_000000000023	Genome	Bacteria	Cyanobacteria	unclassified Cyanobacteria class	Chroococcidiopsidales	Chroococcidiopsidaceae	Chroococcidiopsis	Chroococcidiopsis sp. CCALA 051
SL345594_c_000000000497	Genome	Bacteria	Cyanobacteria	unclassified Cyanobacteria class	Chroococcidiopsidales	Chroococcidiopsidaceae	Chroococcidiopsis	Chroococcidiopsis sp. CCALA 051
SL310998_c_000000000001	Genome	Bacteria	Actinobacteria	Actinomycetia	Propionibacteriales	Propionibacteriaceae	Cutibacterium	Cutibacterium acnes
SL336608_c_000000000049__full	Spacer	Bacteria	Actinobacteria	Actinomycetia	Propionibacteriales	Propionibacteriaceae	Cutibacterium	Cutibacterium acnes
SL336620_c_000000000475__full	Genome/Spacer	Bacteria	Proteobacteria	Gammaproteobacteria	Moraxellales	Moraxellaceae	Acinetobacter	Acinetobacter ursingii
SL336620_c_000000000605	Genome/Spacer	Bacteria	Proteobacteria	Gammaproteobacteria	Moraxellales	Moraxellaceae	Acinetobacter	Acinetobacter ursingii
SL336622_c_000000000560__full	Genome/Spacer	Bacteria	Proteobacteria	Gammaproteobacteria	Moraxellales	Moraxellaceae	Acinetobacter	Acinetobacter ursingii
SL336627_c_000000000512__full	Genome/Spacer	Bacteria	Proteobacteria	Gammaproteobacteria	Moraxellales	Moraxellaceae	Acinetobacter	Acinetobacter ursingii
SL336634_c_000000000351__full	Genome/Spacer	Bacteria	Proteobacteria	Gammaproteobacteria	Moraxellales	Moraxellaceae	Acinetobacter	Acinetobacter ursingii
SL336634_c_000000000444	Genome/Spacer	Bacteria	Proteobacteria	Gammaproteobacteria	Moraxellales	Moraxellaceae	Acinetobacter	Acinetobacter ursingii
SL336826_c_000000000366__full	Genome/Spacer	Bacteria	Proteobacteria	Gammaproteobacteria	Moraxellales	Moraxellaceae	Acinetobacter	Acinetobacter ursingii
SL336826_c_000000000454	Genome	Bacteria	Proteobacteria	Gammaproteobacteria	Moraxellales	Moraxellaceae	Acinetobacter	Acinetobacter ursingii
SL336776_c_000000000019	Genome	Bacteria	Actinobacteria	Actinomycetia	Actinomycetales	Actinomycetaceae	Actinomyces	Actinomyces oris
SL336563_c_000000000018__full	Spacer	Bacteria	Actinobacteria	Actinomycetia	Micrococcales	Dermacoccaceae	Barrientosiimonas	Barrientosiimonas humi
SL336564_c_000000000013__full	Spacer	Bacteria	Actinobacteria	Actinomycetia	Micrococcales	Dermacoccaceae	Barrientosiimonas	Barrientosiimonas humi
SL336568_c_000000000028__full	Spacer	Bacteria	Actinobacteria	Actinomycetia	Micrococcales	Dermacoccaceae	Barrientosiimonas	Barrientosiimonas humi
SL336569_c_000000000001__full	Spacer	Bacteria	Actinobacteria	Actinomycetia	Micrococcales	Dermacoccaceae	Barrientosiimonas	Barrientosiimonas humi
SL336570_c_000000000059__full	Spacer	Bacteria	Actinobacteria	Actinomycetia	Micrococcales	Dermacoccaceae	Barrientosiimonas	Barrientosiimonas humi
SL336574_c_000000000001__full	Spacer	Bacteria	Actinobacteria	Actinomycetia	Micrococcales	Dermacoccaceae	Barrientosiimonas	Barrientosiimonas humi
SL336575_c_000000000001__full	Spacer	Bacteria	Actinobacteria	Actinomycetia	Micrococcales	Dermacoccaceae	Barrientosiimonas	Barrientosiimonas humi
SL336577_c_000000000001__full	Spacer	Bacteria	Actinobacteria	Actinomycetia	Micrococcales	Dermacoccaceae	Barrientosiimonas	Barrientosiimonas humi
SL336579_c_000000000013__full	Spacer	Bacteria	Actinobacteria	Actinomycetia	Micrococcales	Dermacoccaceae	Barrientosiimonas	Barrientosiimonas humi
SL336582_c_000000000009__full	Spacer	Bacteria	Actinobacteria	Actinomycetia	Micrococcales	Dermacoccaceae	Barrientosiimonas	Barrientosiimonas humi
SL336583_c_000000000042__full	Spacer	Bacteria	Actinobacteria	Actinomycetia	Micrococcales	Dermacoccaceae	Barrientosiimonas	Barrientosiimonas humi
SL336584_c_000000000003__full	Spacer	Bacteria	Actinobacteria	Actinomycetia	Micrococcales	Dermacoccaceae	Barrientosiimonas	Barrientosiimonas humi
SL336585_c_000000000004__full	Spacer	Bacteria	Actinobacteria	Actinomycetia	Micrococcales	Dermacoccaceae	Barrientosiimonas	Barrientosiimonas humi
SL336586_c_000000000006__full	Spacer	Bacteria	Actinobacteria	Actinomycetia	Micrococcales	Dermacoccaceae	Barrientosiimonas	Barrientosiimonas humi
SL336691_c_000000000030__full	Spacer	Bacteria	Actinobacteria	Actinomycetia	Micrococcales	Dermacoccaceae	Barrientosiimonas	Barrientosiimonas humi
SL336694_c_000000000031__full	Spacer	Bacteria	Actinobacteria	Actinomycetia	Micrococcales	Dermacoccaceae	Barrientosiimonas	Barrientosiimonas humi
SL336695_c_000000000003__full	Spacer	Bacteria	Actinobacteria	Actinomycetia	Micrococcales	Dermacoccaceae	Barrientosiimonas	Barrientosiimonas humi
SL336701_c_000000000031__full	Spacer	Bacteria	Actinobacteria	Actinomycetia	Micrococcales	Dermacoccaceae	Barrientosiimonas	Barrientosiimonas humi
SL336702_c_000000000030__full	Spacer	Bacteria	Actinobacteria	Actinomycetia	Micrococcales	Dermacoccaceae	Barrientosiimonas	Barrientosiimonas humi
SL336703_c_000000000072__full	Spacer	Bacteria	Actinobacteria	Actinomycetia	Micrococcales	Dermacoccaceae	Barrientosiimonas	Barrientosiimonas humi
SL336705_c_000000000001__full	Spacer	Bacteria	Actinobacteria	Actinomycetia	Micrococcales	Dermacoccaceae	Barrientosiimonas	Barrientosiimonas humi
SL336715_c_000000000031__full	Spacer	Bacteria	Actinobacteria	Actinomycetia	Micrococcales	Dermacoccaceae	Barrientosiimonas	Barrientosiimonas humi
SL336717_c_000000000030__full	Spacer	Bacteria	Actinobacteria	Actinomycetia	Micrococcales	Dermacoccaceae	Barrientosiimonas	Barrientosiimonas humi
SL336718_c_000000000001__full	Spacer	Bacteria	Actinobacteria	Actinomycetia	Micrococcales	Dermacoccaceae	Barrientosiimonas	Barrientosiimonas humi
SL336719_c_000000000001__full	Spacer	Bacteria	Actinobacteria	Actinomycetia	Micrococcales	Dermacoccaceae	Barrientosiimonas	Barrientosiimonas humi
SL336723_c_000000000006__full	Spacer	Bacteria	Actinobacteria	Actinomycetia	Micrococcales	Dermacoccaceae	Barrientosiimonas	Barrientosiimonas humi
SL336726_c_000000000001__full	Spacer	Bacteria	Actinobacteria	Actinomycetia	Micrococcales	Dermacoccaceae	Barrientosiimonas	Barrientosiimonas humi
SL336727_c_000000000001__full	Spacer	Bacteria	Actinobacteria	Actinomycetia	Micrococcales	Dermacoccaceae	Barrientosiimonas	Barrientosiimonas humi
SL345509_c_000000000014	Spacer	Bacteria	Actinobacteria	Actinomycetia	Propionibacteriales	Propionibacteriaceae	Cutibacterium	Cutibacterium acnes
SL345455_c_000000000001__full	Spacer	Bacteria	Deinococcus-Thermus	Deinococci	Deinococcales	Deinococcaceae	Deinococcus	unclassified Deinococcus
SL336730_c_000000000001__full	Spacer	Bacteria	Actinobacteria	Actinomycetia	Micrococcales	Dermacoccaceae	Barrientosiimonas	Barrientosiimonas humi
SL336732_c_000000000001__full	Spacer	Bacteria	Actinobacteria	Actinomycetia	Micrococcales	Dermacoccaceae	Barrientosiimonas	Barrientosiimonas humi
SL336733_c_000000000001__full	Spacer	Bacteria	Actinobacteria	Actinomycetia	Micrococcales	Dermacoccaceae	Barrientosiimonas	Barrientosiimonas humi
SL336743_c_000000000053__full	Spacer	Bacteria	Actinobacteria	Actinomycetia	Micrococcales	Dermacoccaceae	Barrientosiimonas	Barrientosiimonas humi
SL336751_c_000000000024__full	Spacer	Bacteria	Actinobacteria	Actinomycetia	Micrococcales	Dermacoccaceae	Barrientosiimonas	Barrientosiimonas humi
SL336758_c_000000000001__full	Spacer	Bacteria	Actinobacteria	Actinomycetia	Micrococcales	Dermacoccaceae	Barrientosiimonas	Barrientosiimonas humi
SL336765_c_000000000047__full	Spacer	Bacteria	Actinobacteria	Actinomycetia	Micrococcales	Dermacoccaceae	Barrientosiimonas	Barrientosiimonas humi
SL336766_c_000000000007__full	Spacer	Bacteria	Actinobacteria	Actinomycetia	Micrococcales	Dermacoccaceae	Barrientosiimonas	Barrientosiimonas humi
SL336773_c_000000000042__full	Spacer	Bacteria	Actinobacteria	Actinomycetia	Micrococcales	Dermacoccaceae	Barrientosiimonas	Barrientosiimonas humi
SL336774_c_000000000008__full	Spacer	Bacteria	Actinobacteria	Actinomycetia	Micrococcales	Dermacoccaceae	Barrientosiimonas	Barrientosiimonas humi
SL336775_c_000000000002__full	Spacer	Bacteria	Actinobacteria	Actinomycetia	Micrococcales	Dermacoccaceae	Barrientosiimonas	Barrientosiimonas humi
SL336781_c_000000000027__full	Spacer	Bacteria	Actinobacteria	Actinomycetia	Micrococcales	Dermacoccaceae	Barrientosiimonas	Barrientosiimonas humi
SL336782_c_000000000022__full	Spacer	Bacteria	Actinobacteria	Actinomycetia	Micrococcales	Dermacoccaceae	Barrientosiimonas	Barrientosiimonas humi
SL336783_c_000000000029__full	Spacer	Bacteria	Actinobacteria	Actinomycetia	Micrococcales	Dermacoccaceae	Barrientosiimonas	Barrientosiimonas humi
SL346099_c_000000000017	Genome	Bacteria	Actinobacteria	Actinomycetia	Micrococcales	Dermabacteraceae	Brachybacterium	Brachybacterium paraconglomeratum
SL346110_c_000000000015	Genome	Bacteria	Actinobacteria	Actinomycetia	Micrococcales	Dermabacteraceae	Brachybacterium	Brachybacterium paraconglomeratum
SL336688_c_000000000012__full	Genome	Bacteria	Actinobacteria	Actinomycetia	Micrococcales	Brevibacteriaceae	Brevibacterium
SL336689_c_000000000014__full	Genome	Bacteria	Actinobacteria	Actinomycetia	Micrococcales	Brevibacteriaceae	Brevibacterium
SL336690_c_000000000014__full	Genome	Bacteria	Actinobacteria	Actinomycetia	Micrococcales	Brevibacteriaceae	Brevibacterium
SL336692_c_000000000018__full	Genome	Bacteria	Actinobacteria	Actinomycetia	Micrococcales	Brevibacteriaceae	Brevibacterium
SL336693_c_000000000012__full	Genome	Bacteria	Actinobacteria	Actinomycetia	Micrococcales	Brevibacteriaceae	Brevibacterium
SL336696_c_000000000011__full	Genome	Bacteria	Actinobacteria	Actinomycetia	Micrococcales	Brevibacteriaceae	Brevibacterium
SL336697_c_000000000009__full	Genome	Bacteria	Actinobacteria	Actinomycetia	Micrococcales	Brevibacteriaceae	Brevibacterium
SL336698_c_000000000011__full	Genome	Bacteria	Actinobacteria	Actinomycetia	Micrococcales	Brevibacteriaceae	Brevibacterium
SL336699_c_000000000010__full	Genome	Bacteria	Actinobacteria	Actinomycetia	Micrococcales	Brevibacteriaceae	Brevibacterium
SL336700_c_000000000017__full	Genome	Bacteria	Actinobacteria	Actinomycetia	Micrococcales	Brevibacteriaceae	Brevibacterium
SL336716_c_000000000012__full	Genome	Bacteria	Actinobacteria	Actinomycetia	Micrococcales	Brevibacteriaceae	Brevibacterium
SL336717_c_000000000012__full	Genome	Bacteria	Actinobacteria	Actinomycetia	Micrococcales	Brevibacteriaceae	Brevibacterium	Brevibacterium casei
SL336752_c_000000000013__full	Genome	Bacteria	Actinobacteria	Actinomycetia	Micrococcales	Brevibacteriaceae	Brevibacterium
SL336754_c_000000000010__full	Genome	Bacteria	Actinobacteria	Actinomycetia	Micrococcales	Brevibacteriaceae	Brevibacterium
SL336755_c_000000000015__full	Genome	Bacteria	Actinobacteria	Actinomycetia	Micrococcales	Brevibacteriaceae	Brevibacterium
SL336764_c_000000000008__full	Genome	Bacteria	Actinobacteria	Actinomycetia	Micrococcales	Brevibacteriaceae	Brevibacterium
SL336771_c_000000000010__full	Genome	Bacteria	Actinobacteria	Actinomycetia	Micrococcales	Brevibacteriaceae	Brevibacterium
SL336779_c_000000000032__full	Genome	Bacteria	Actinobacteria	Actinomycetia	Micrococcales	Brevibacteriaceae	Brevibacterium
SL336570_c_000000000036__0_partial_1	Genome	Bacteria	Proteobacteria	Alphaproteobacteria	Caulobacterales	Caulobacteraceae	Brevundimonas	Brevundimonas sp. ZS04
SL336627_c_000000000003	Genome	Bacteria	Proteobacteria	Alphaproteobacteria	Caulobacterales	Caulobacteraceae	Brevundimonas	Brevundimonas sp. ZS04
SL336634_c_000000000001	Genome	Bacteria	Proteobacteria	Alphaproteobacteria	Caulobacterales	Caulobacteraceae	Brevundimonas	Brevundimonas diminuta
SL345930_c_000000000006__full	Genome	Bacteria	Proteobacteria	Alphaproteobacteria	Caulobacterales	Caulobacteraceae	Brevundimonas	Brevundimonas diminuta
SL336620_c_000000000001	Genome	Bacteria	Actinobacteria	Actinomycetia	Corynebacteriales	Corynebacteriaceae	Corynebacterium	Corynebacterium dentalis
SL336620_c_000000000005	Genome	Bacteria	Actinobacteria	Actinomycetia	Corynebacteriales	Corynebacteriaceae	Corynebacterium	Corynebacterium sp. ED61
SL336620_c_000000000026	Genome	Bacteria	Actinobacteria	Actinomycetia	Corynebacteriales	Corynebacteriaceae	Corynebacterium	Corynebacterium xerosis
SL336627_c_000000000001	Genome	Bacteria	Actinobacteria	Actinomycetia	Corynebacteriales	Corynebacteriaceae	Corynebacterium	Corynebacterium dentalis
SL336627_c_000000000002	Genome	Bacteria	Actinobacteria	Actinomycetia	Corynebacteriales	Corynebacteriaceae	Corynebacterium	Corynebacterium dentalis
SL336627_c_000000000007	Genome	Bacteria	Actinobacteria	Actinomycetia	Corynebacteriales	Corynebacteriaceae	Corynebacterium	Corynebacterium dentalis
SL336627_c_000000000079__full	Spacer	Bacteria	Actinobacteria	Actinomycetia	Corynebacteriales	Corynebacteriaceae	Corynebacterium	Corynebacterium dentalis
SL336634_c_000000000005	Genome	Bacteria	Actinobacteria	Actinomycetia	Corynebacteriales	Corynebacteriaceae	Corynebacterium	Corynebacterium sp. ED61
SL336634_c_000000000011	Genome	Bacteria	Actinobacteria	Actinomycetia	Corynebacteriales	Corynebacteriaceae	Corynebacterium	Corynebacterium sp. ED61
SL336644_c_000000000040__full	Spacer	Bacteria	Actinobacteria	Actinomycetia	Corynebacteriales	Corynebacteriaceae	Corynebacterium	Corynebacterium dentalis
SL336650_c_000000000027__full	Spacer	Bacteria	Actinobacteria	Actinomycetia	Corynebacteriales	Corynebacteriaceae	Corynebacterium	Corynebacterium striatum
SL336687_c_000000000001	Genome	Bacteria	Actinobacteria	Actinomycetia	Corynebacteriales	Corynebacteriaceae	Corynebacterium	Corynebacterium dentalis
SL336703_c_000000000005	Genome	Bacteria	Actinobacteria	Actinomycetia	Corynebacteriales	Corynebacteriaceae	Corynebacterium	Corynebacterium aurimucosum
SL336765_c_000000000036	Genome	Bacteria	Actinobacteria	Actinomycetia	Corynebacteriales	Corynebacteriaceae	Corynebacterium	Corynebacterium sanguinis
SL336798_c_000000000001__full	Spacer	Bacteria	Actinobacteria	Actinomycetia	Corynebacteriales	Corynebacteriaceae	Corynebacterium	Corynebacterium striatum
SL336821_c_000000000001__full	Spacer	Bacteria	Actinobacteria	Actinomycetia	Corynebacteriales	Corynebacteriaceae	Corynebacterium	Corynebacterium striatum
SL336821_c_000000000002__full	Spacer	Bacteria	Actinobacteria	Actinomycetia	Corynebacteriales	Corynebacteriaceae	Corynebacterium	Corynebacterium striatum
SL336832_c_000000000002__full_1	Spacer	Bacteria	Actinobacteria	Actinomycetia	Corynebacteriales	Corynebacteriaceae	Corynebacterium	Corynebacterium striatum
SL342547_c_000000000038__full	Spacer	Bacteria	Actinobacteria	Actinomycetia	Corynebacteriales	Corynebacteriaceae	Corynebacterium	Corynebacterium striatum
SL345998_c_000000000032	Spacer	Bacteria	Actinobacteria	Actinomycetia	Corynebacteriales	Corynebacteriaceae	Corynebacterium	Corynebacterium dentalis
SL346080_c_000000000002	Genome	Bacteria	Actinobacteria	Actinomycetia	Corynebacteriales	Corynebacteriaceae	Corynebacterium	Corynebacterium suicordis
SL346080_c_000000000003	Genome	Bacteria	Actinobacteria	Actinomycetia	Corynebacteriales	Corynebacteriaceae	Corynebacterium	Corynebacterium falsenii
SL346080_c_000000000006	Genome	Bacteria	Actinobacteria	Actinomycetia	Corynebacteriales	Corynebacteriaceae	Corynebacterium	Corynebacterium suicordis
SL346081_c_000000000023__full	Spacer	Bacteria	Actinobacteria	Actinomycetia	Corynebacteriales	Corynebacteriaceae	Corynebacterium	Corynebacterium dentalis
SL346082_c_000000000001	Genome	Bacteria	Actinobacteria	Actinomycetia	Corynebacteriales	Corynebacteriaceae	Corynebacterium	Corynebacterium suicordis
SL346082_c_000000000023__full	Spacer	Bacteria	Actinobacteria	Actinomycetia	Corynebacteriales	Corynebacteriaceae	Corynebacterium	Corynebacterium dentalis
SL346083_c_000000000028__full	Spacer	Bacteria	Actinobacteria	Actinomycetia	Corynebacteriales	Corynebacteriaceae	Corynebacterium	Corynebacterium dentalis
SL346085_c_000000000001	Genome	Bacteria	Actinobacteria	Actinomycetia	Corynebacteriales	Corynebacteriaceae	Corynebacterium	Corynebacterium suicordis
SL346085_c_000000000026__full	Spacer	Bacteria	Actinobacteria	Actinomycetia	Corynebacteriales	Corynebacteriaceae	Corynebacterium	Corynebacterium dentalis
SL346088_c_000000000022__full	Spacer	Bacteria	Actinobacteria	Actinomycetia	Corynebacteriales	Corynebacteriaceae	Corynebacterium	Corynebacterium dentalis
SL346092_c_000000000002	Genome	Bacteria	Actinobacteria	Actinomycetia	Corynebacteriales	Corynebacteriaceae	Corynebacterium	Corynebacterium suicordis
SL346092_c_000000000024__full	Spacer	Bacteria	Actinobacteria	Actinomycetia	Corynebacteriales	Corynebacteriaceae	Corynebacterium	Corynebacterium dentalis
SL346094_c_000000000015__full	Spacer	Bacteria	Actinobacteria	Actinomycetia	Corynebacteriales	Corynebacteriaceae	Corynebacterium	Corynebacterium dentalis
SL346097_c_000000000028__full	Spacer	Bacteria	Actinobacteria	Actinomycetia	Corynebacteriales	Corynebacteriaceae	Corynebacterium	Corynebacterium dentalis
SL346098_c_000000000001	Genome	Bacteria	Actinobacteria	Actinomycetia	Corynebacteriales	Corynebacteriaceae	Corynebacterium	Corynebacterium suicordis
SL346098_c_000000000046__full	Spacer	Bacteria	Actinobacteria	Actinomycetia	Corynebacteriales	Corynebacteriaceae	Corynebacterium	Corynebacterium dentalis
SL346099_c_000000000030__full	Spacer	Bacteria	Actinobacteria	Actinomycetia	Corynebacteriales	Corynebacteriaceae	Corynebacterium	Corynebacterium dentalis
SL346100_c_000000000036__full	Spacer	Bacteria	Actinobacteria	Actinomycetia	Corynebacteriales	Corynebacteriaceae	Corynebacterium	Corynebacterium dentalis
SL346101_c_000000000031__full	Spacer	Bacteria	Actinobacteria	Actinomycetia	Corynebacteriales	Corynebacteriaceae	Corynebacterium	Corynebacterium dentalis
SL346101_c_000000000078__full	Spacer	Bacteria	Actinobacteria	Actinomycetia	Corynebacteriales	Corynebacteriaceae	Corynebacterium	Corynebacterium dentalis
SL346105_c_000000000014__full	Spacer	Bacteria	Actinobacteria	Actinomycetia	Corynebacteriales	Corynebacteriaceae	Corynebacterium	Corynebacterium dentalis
SL346106_c_000000000001	Genome	Bacteria	Actinobacteria	Actinomycetia	Corynebacteriales	Corynebacteriaceae	Corynebacterium	Corynebacterium suicordis
SL346106_c_000000000002	Genome	Bacteria	Actinobacteria	Actinomycetia	Corynebacteriales	Corynebacteriaceae	Corynebacterium	Corynebacterium suicordis
SL346106_c_000000000008	Genome	Bacteria	Actinobacteria	Actinomycetia	Corynebacteriales	Corynebacteriaceae	Corynebacterium	Corynebacterium suicordis
SL346106_c_000000000055__full	Spacer	Bacteria	Actinobacteria	Actinomycetia	Corynebacteriales	Corynebacteriaceae	Corynebacterium	Corynebacterium dentalis
SL346107_c_000000000004	Genome	Bacteria	Actinobacteria	Actinomycetia	Corynebacteriales	Corynebacteriaceae	Corynebacterium	Corynebacterium suicordis
SL346107_c_000000000029__full	Spacer	Bacteria	Actinobacteria	Actinomycetia	Corynebacteriales	Corynebacteriaceae	Corynebacterium	Corynebacterium dentalis
SL346108_c_000000000011__full	Spacer	Bacteria	Actinobacteria	Actinomycetia	Corynebacteriales	Corynebacteriaceae	Corynebacterium	Corynebacterium dentalis
SL346109_c_000000000036__full	Spacer	Bacteria	Actinobacteria	Actinomycetia	Corynebacteriales	Corynebacteriaceae	Corynebacterium	Corynebacterium dentalis
SL346109_c_000000000084__full	Spacer	Bacteria	Actinobacteria	Actinomycetia	Corynebacteriales	Corynebacteriaceae	Corynebacterium	Corynebacterium dentalis
SL346110_c_000000000001	Genome	Bacteria	Actinobacteria	Actinomycetia	Corynebacteriales	Corynebacteriaceae	Corynebacterium	Corynebacterium suicordis
SL346115_c_000000000031__full	Spacer	Bacteria	Actinobacteria	Actinomycetia	Corynebacteriales	Corynebacteriaceae	Corynebacterium	Corynebacterium dentalis
SL346120_c_000000000001	Genome	Bacteria	Actinobacteria	Actinomycetia	Corynebacteriales	Corynebacteriaceae	Corynebacterium	Corynebacterium suicordis
SL346120_c_000000000026__full	Spacer	Bacteria	Actinobacteria	Actinomycetia	Corynebacteriales	Corynebacteriaceae	Corynebacterium	Corynebacterium dentalis
SL346122_c_000000000002	Genome	Bacteria	Actinobacteria	Actinomycetia	Corynebacteriales	Corynebacteriaceae	Corynebacterium	Corynebacterium suicordis
SL346122_c_000000000024__full	Spacer	Bacteria	Actinobacteria	Actinomycetia	Corynebacteriales	Corynebacteriaceae	Corynebacterium	Corynebacterium dentalis
SL346124_c_000000000001	Genome	Bacteria	Actinobacteria	Actinomycetia	Corynebacteriales	Corynebacteriaceae	Corynebacterium	Corynebacterium suicordis
SL346124_c_000000000037__full	Spacer	Bacteria	Actinobacteria	Actinomycetia	Corynebacteriales	Corynebacteriaceae	Corynebacterium	Corynebacterium dentalis
SL346128_c_000000000001	Genome	Bacteria	Actinobacteria	Actinomycetia	Corynebacteriales	Corynebacteriaceae	Corynebacterium	Corynebacterium suicordis
SL346128_c_000000000030__full	Spacer	Bacteria	Actinobacteria	Actinomycetia	Corynebacteriales	Corynebacteriaceae	Corynebacterium	Corynebacterium dentalis
SL346129_c_000000000082__full	Spacer	Bacteria	Actinobacteria	Actinomycetia	Corynebacteriales	Corynebacteriaceae	Corynebacterium	Corynebacterium dentalis
SL346137_c_000000000002	Genome	Bacteria	Actinobacteria	Actinomycetia	Corynebacteriales	Corynebacteriaceae	Corynebacterium	Corynebacterium suicordis
SL346137_c_000000000026__full	Spacer	Bacteria	Actinobacteria	Actinomycetia	Corynebacteriales	Corynebacteriaceae	Corynebacterium	Corynebacterium dentalis
SL346139_c_000000000002__0_partial_1	Spacer	Bacteria	Actinobacteria	Actinomycetia	Corynebacteriales	Corynebacteriaceae	Corynebacterium	Corynebacterium dentalis
SL346144_c_000000000051__full	Spacer	Bacteria	Actinobacteria	Actinomycetia	Corynebacteriales	Corynebacteriaceae	Corynebacterium	Corynebacterium dentalis
SL346144_c_000000000113__full	Spacer	Bacteria	Actinobacteria	Actinomycetia	Corynebacteriales	Corynebacteriaceae	Corynebacterium	Corynebacterium dentalis
SL346150_c_000000000084__full	Spacer	Bacteria	Actinobacteria	Actinomycetia	Corynebacteriales	Corynebacteriaceae	Corynebacterium	Corynebacterium dentalis
SL346151_c_000000000010__full_1	Genome	Bacteria	Actinobacteria	Actinomycetia	Corynebacteriales	Corynebacteriaceae	Corynebacterium	Corynebacterium striatum
SL346154_c_000000000001	Genome	Bacteria	Actinobacteria	Actinomycetia	Corynebacteriales	Corynebacteriaceae	Corynebacterium	Corynebacterium suicordis
SL346154_c_000000000023__full	Spacer	Bacteria	Actinobacteria	Actinomycetia	Corynebacteriales	Corynebacteriaceae	Corynebacterium	Corynebacterium dentalis
SL346155_c_000000000002	Genome	Bacteria	Actinobacteria	Actinomycetia	Corynebacteriales	Corynebacteriaceae	Corynebacterium	Corynebacterium suicordis
SL346155_c_000000000031__full	Spacer	Bacteria	Actinobacteria	Actinomycetia	Corynebacteriales	Corynebacteriaceae	Corynebacterium	Corynebacterium dentalis
SL346156_c_000000000001	Genome	Bacteria	Actinobacteria	Actinomycetia	Corynebacteriales	Corynebacteriaceae	Corynebacterium	Corynebacterium falsenii
SL346156_c_000000000002	Genome	Bacteria	Actinobacteria	Actinomycetia	Corynebacteriales	Corynebacteriaceae	Corynebacterium	Corynebacterium suicordis
SL346156_c_000000000028__full	Spacer	Bacteria	Actinobacteria	Actinomycetia	Corynebacteriales	Corynebacteriaceae	Corynebacterium	Corynebacterium dentalis
SL346157_c_000000000026__full	Spacer	Bacteria	Actinobacteria	Actinomycetia	Corynebacteriales	Corynebacteriaceae	Corynebacterium	Corynebacterium dentalis
SL346160_c_000000000026__full	Spacer	Bacteria	Actinobacteria	Actinomycetia	Corynebacteriales	Corynebacteriaceae	Corynebacterium	Corynebacterium dentalis
SL310969_c_000000000001__full	Spacer	Bacteria	Proteobacteria	Gammaproteobacteria	Enterobacterales	Enterobacteriaceae	Enterobacter	Enterobacter cancerogenus (ECC)
SL310989_c_000000000002__full	Spacer	Bacteria	Proteobacteria	Gammaproteobacteria	Enterobacterales	Enterobacteriaceae	Enterobacter	Enterobacter cancerogenus (ECC)
SL346161_c_000000000001__full	Spacer	Bacteria	Actinobacteria	Actinomycetia	Corynebacteriales	Corynebacteriaceae	Corynebacterium	Corynebacterium dentalis
SL346162_c_000000000001	Genome	Bacteria	Actinobacteria	Actinomycetia	Corynebacteriales	Corynebacteriaceae	Corynebacterium	Corynebacterium suicordis
SL346162_c_000000000003	Genome	Bacteria	Actinobacteria	Actinomycetia	Corynebacteriales	Corynebacteriaceae	Corynebacterium	Corynebacterium suicordis
SL346162_c_000000000028__full	Spacer	Bacteria	Actinobacteria	Actinomycetia	Corynebacteriales	Corynebacteriaceae	Corynebacterium	Corynebacterium dentalis
SL346164_c_000000000002	Genome	Bacteria	Actinobacteria	Actinomycetia	Corynebacteriales	Corynebacteriaceae	Corynebacterium	Corynebacterium falsenii
SL346164_c_000000000019__full	Spacer	Bacteria	Actinobacteria	Actinomycetia	Corynebacteriales	Corynebacteriaceae	Corynebacterium	Corynebacterium dentalis
SL346167_c_000000000111__full	Spacer	Bacteria	Actinobacteria	Actinomycetia	Corynebacteriales	Corynebacteriaceae	Corynebacterium	Corynebacterium dentalis
SL311009_c_000000000005__full	Spacer	Bacteria	Proteobacteria	Gammaproteobacteria	Enterobacterales	Enterobacteriaceae	Enterobacter	Enterobacter cancerogenus (ECC)
SL346168_c_000000000001	Genome	Bacteria	Actinobacteria	Actinomycetia	Corynebacteriales	Corynebacteriaceae	Corynebacterium	Corynebacterium suicordis
SL346168_c_000000000002	Genome	Bacteria	Actinobacteria	Actinomycetia	Corynebacteriales	Corynebacteriaceae	Corynebacterium	Corynebacterium suicordis
SL346168_c_000000000003	Genome	Bacteria	Actinobacteria	Actinomycetia	Corynebacteriales	Corynebacteriaceae	Corynebacterium	Corynebacterium freneyi
SL346168_c_000000000025__full	Spacer	Bacteria	Actinobacteria	Actinomycetia	Corynebacteriales	Corynebacteriaceae	Corynebacterium	Corynebacterium dentalis
SL346168_c_000000000161__full	Spacer	Bacteria	Actinobacteria	Actinomycetia	Corynebacteriales	Corynebacteriaceae	Corynebacterium	Corynebacterium dentalis
SL345582_c_000000000008	Genome	Bacteria	Actinobacteria	Actinomycetia	Micrococcales	Micrococcaceae	Kocuria	Kocuria sp. SM24M-10
SL345611_c_000000000016__full	Spacer	Bacteria	Actinobacteria	Actinomycetia	Micrococcales	Micrococcaceae	Kocuria	Kocuria rhizophila
SL345480_c_000000000002	Genome	Bacteria	Actinobacteria	Actinomycetia	Micrococcales	Microbacteriaceae	Microbacterium
SL345483_c_000000000009__full	Genome	Bacteria	Actinobacteria	Actinomycetia	Micrococcales	Microbacteriaceae	Microbacterium	Microbacterium sp. CCH5-D1
SL345489_c_000000000002	Genome	Bacteria	Actinobacteria	Actinomycetia	Micrococcales	Microbacteriaceae	Microbacterium	Microbacterium oleivorans
SL336828_c_000000000001__full	Spacer	Bacteria	Actinobacteria	Actinomycetia	Micrococcales	Micrococcaceae	Micrococcus
SL345480_c_000000001461__full	Genome	Bacteria	Actinobacteria	Actinomycetia	Micrococcales	Micrococcaceae	Micrococcus	Micrococcus luteus
SL345484_c_000000002599	Genome	Bacteria	Actinobacteria	Actinomycetia	Micrococcales	Micrococcaceae	Micrococcus	Micrococcus luteus
SL336808_c_000000000002__full	Genome/Spacer	Bacteria	Proteobacteria	Betaproteobacteria	Neisseriales	Neisseriaceae	Neisseria
SL345563_c_000000000001__full	Spacer	Bacteria	Cyanobacteria	Oscillatoriophycideae	Oscillatoriales	Oscillatoriaceae	Okeania	unclassified Okeania
SL345538_c_000000000231__full	Spacer	Bacteria	Proteobacteria	Alphaproteobacteria	Rhodobacterales	Rhodobacteraceae	Paracoccus	Paracoccus aestuarii
SL345590_c_000000000015__full_1	Genome	Bacteria	Proteobacteria	Alphaproteobacteria	Rhodobacterales	Rhodobacteraceae	Paracoccus	Paracoccus sp. DK398
SL345468_c_000000000001__full	Spacer	Bacteria	Proteobacteria	Gammaproteobacteria	Oceanospirillales	Halomonadaceae	Pistricoccus	Pistricoccus aurantiacus
SL336593_c_000000000001__full	Spacer	Bacteria	Proteobacteria	Gammaproteobacteria	Pseudomonadales	Pseudomonadaceae	Pseudomonas	Pseudomonas aeruginosa
SL336820_c_000000000001	Genome	Bacteria	Proteobacteria	Alphaproteobacteria	Sphingomonadales	Erythrobacteraceae	Qipengyuania	Qipengyuania sp. NZ-96
SL345594_c_000000000023	Spacer	Bacteria	Actinobacteria	Actinomycetia	Micrococcales	Micrococcaceae	Rothia	Rothia mucilaginosa
SL345611_c_000000000007	Genome	Bacteria	Actinobacteria	Actinomycetia	Micrococcales	Micrococcaceae	Rothia	Rothia mucilaginosa
SL345611_c_000000000769__full	Genome	Bacteria	Actinobacteria	Actinomycetia	Micrococcales	Micrococcaceae	Rothia	Rothia aeria
SL345443_c_000000000097__full	Spacer	Bacteria	Proteobacteria	Gammaproteobacteria	Salinisphaerales	Salinisphaeraceae	Salinisphaera	Salinisphaera halophila
SL345443_c_000000000029__full	Spacer	Bacteria	Proteobacteria	Gammaproteobacteria	Alteromonadales	Shewanellaceae	Shewanella
SL345535_c_000000000003__full	Spacer	Bacteria	Proteobacteria	Alphaproteobacteria	Sphingomonadales	Sphingomonadaceae	Sphingomonas	Sphingomonas sp.
SL336571_c_000000000001__full	Spacer	Bacteria	Actinobacteria	Actinomycetia	Propionibacteriales	Propionibacteriaceae	Cutibacterium
SL336723_c_000000000304__full	Genome	Bacteria	Actinobacteria	Actinomycetia	Propionibacteriales	Propionibacteriaceae	Cutibacterium	Cutibacterium acnes
SL336730_c_000000000114__full	Genome	Bacteria	Actinobacteria	Actinomycetia	Propionibacteriales	Propionibacteriaceae	Cutibacterium	Cutibacterium acnes
SL336747_c_000000000212__full	Genome	Bacteria	Actinobacteria	Actinomycetia	Propionibacteriales	Propionibacteriaceae	Cutibacterium	Cutibacterium acnes
SL336794_c_000000000040__full	Spacer	Bacteria	Actinobacteria	Actinomycetia	Propionibacteriales	Propionibacteriaceae	Cutibacterium
SL336827_c_000000000032__full	Spacer	Bacteria	Actinobacteria	Actinomycetia	Propionibacteriales	Propionibacteriaceae	Cutibacterium
SL345950_c_000000000051__full	Spacer	Bacteria	Actinobacteria	Actinomycetia	Propionibacteriales	Propionibacteriaceae	Cutibacterium	Cutibacterium acnes
SL345959_c_000000000013__full	Spacer	Bacteria	Actinobacteria	Actinomycetia	Propionibacteriales	Propionibacteriaceae	Cutibacterium	Cutibacterium acnes
SL345959_c_000000001764__full	Genome	Bacteria	Actinobacteria	Actinomycetia	Propionibacteriales	Propionibacteriaceae	Cutibacterium	Cutibacterium acnes
SL345964_c_000000000210__full	Genome	Bacteria	Actinobacteria	Actinomycetia	Propionibacteriales	Propionibacteriaceae	Cutibacterium	Cutibacterium acnes
SL345969_c_000000000001__full	Spacer	Bacteria	Actinobacteria	Actinomycetia	Propionibacteriales	Propionibacteriaceae	Cutibacterium	Cutibacterium acnes
SL345981_c_000000001098__full	Genome	Bacteria	Actinobacteria	Actinomycetia	Propionibacteriales	Propionibacteriaceae	Cutibacterium	Cutibacterium acnes
SL346088_c_000000000082__full	Spacer	Bacteria	Actinobacteria	Actinomycetia	Propionibacteriales	Propionibacteriaceae	Cutibacterium	Cutibacterium acnes
SL346094_c_000000000077__full	Genome	Bacteria	Actinobacteria	Actinomycetia	Propionibacteriales	Propionibacteriaceae	Cutibacterium	Cutibacterium acnes
SL346094_c_000000000077__full	Spacer	Bacteria	Actinobacteria	Actinomycetia	Propionibacteriales	Propionibacteriaceae	Cutibacterium	Cutibacterium acnes
SL346094_c_000000001564__full	Genome	Bacteria	Actinobacteria	Actinomycetia	Propionibacteriales	Propionibacteriaceae	Cutibacterium	Cutibacterium acnes
SL346100_c_000000001743__full	Genome	Bacteria	Actinobacteria	Actinomycetia	Propionibacteriales	Propionibacteriaceae	Cutibacterium	Cutibacterium acnes
SL346115_c_000000000017__full_1	Spacer	Bacteria	Actinobacteria	Actinomycetia	Propionibacteriales	Propionibacteriaceae	Cutibacterium	Cutibacterium acnes
SL346117_c_000000000025__full	Genome	Bacteria	Actinobacteria	Actinomycetia	Propionibacteriales	Propionibacteriaceae	Cutibacterium	Cutibacterium acnes
SL346129_c_000000000028__full	Spacer	Bacteria	Actinobacteria	Actinomycetia	Propionibacteriales	Propionibacteriaceae	Cutibacterium	Cutibacterium acnes
SL346144_c_000000000026__full	Spacer	Bacteria	Actinobacteria	Actinomycetia	Propionibacteriales	Propionibacteriaceae	Cutibacterium	Cutibacterium acnes
SL346162_c_000000000132__full	Spacer	Bacteria	Actinobacteria	Actinomycetia	Propionibacteriales	Propionibacteriaceae	Cutibacterium	Cutibacterium acnes
SL346163_c_000000000514__full	Genome	Bacteria	Actinobacteria	Actinomycetia	Propionibacteriales	Propionibacteriaceae	Cutibacterium	Cutibacterium acnes
SL346167_c_000000000028__full	Spacer	Bacteria	Actinobacteria	Actinomycetia	Propionibacteriales	Propionibacteriaceae	Cutibacterium	Cutibacterium acnes
SL346167_c_000000001023__full	Genome	Bacteria	Actinobacteria	Actinomycetia	Propionibacteriales	Propionibacteriaceae	Cutibacterium	Cutibacterium acnes
SL342548_c_000000000040__full_1	Spacer	Bacteria	Deinococcus-Thermus	Deinococci	Deinococcales	Deinococcaceae	Deinococcus	Deinococcus terrestris
SL345906_c_000000000008__full	Genome	Bacteria	Actinobacteria	Actinomycetia	Micrococcales	Dermacoccaceae	Dermacoccus	Dermacoccus nishinomiyaensis
SL345915_c_000000000013__full	Genome	Bacteria	Actinobacteria	Actinomycetia	Micrococcales	Dermacoccaceae	Dermacoccus	Dermacoccus nishinomiyaensis
SL345918_c_000000000012	Genome	Bacteria	Actinobacteria	Actinomycetia	Micrococcales	Dermacoccaceae	Dermacoccus	Dermacoccus nishinomiyaensis
SL345918_c_000000000043__full	Genome	Bacteria	Actinobacteria	Actinomycetia	Micrococcales	Dermacoccaceae	Dermacoccus	Dermacoccus nishinomiyaensis
SL345950_c_000000000044	Genome	Bacteria	Actinobacteria	Actinomycetia	Micrococcales	Dermacoccaceae	Dermacoccus	Dermacoccus nishinomiyaensis
SL346103_c_000000000061	Genome	Bacteria	Actinobacteria	Actinomycetia	Micrococcales	Dermacoccaceae	Dermacoccus	Dermacoccus nishinomiyaensis
SL336689_c_000000000011	Genome	Bacteria	Actinobacteria	Actinomycetia	Corynebacteriales	Gordoniaceae	Gordonia	Gordonia bronchialis
SL336689_c_000000000015	Genome	Bacteria	Actinobacteria	Actinomycetia	Corynebacteriales	Gordoniaceae	Gordonia	Gordonia bronchialis
SL336690_c_000000000022	Genome	Bacteria	Actinobacteria	Actinomycetia	Corynebacteriales	Gordoniaceae	Gordonia	Gordonia bronchialis
SL336690_c_000000000025	Genome	Bacteria	Actinobacteria	Actinomycetia	Corynebacteriales	Gordoniaceae	Gordonia	Gordonia bronchialis
SL336692_c_000000000043	Genome	Bacteria	Actinobacteria	Actinomycetia	Corynebacteriales	Gordoniaceae	Gordonia	Gordonia bronchialis
SL336697_c_000000000006	Genome	Bacteria	Actinobacteria	Actinomycetia	Corynebacteriales	Gordoniaceae	Gordonia	Gordonia bronchialis
SL336697_c_000000000021	Genome	Bacteria	Actinobacteria	Actinomycetia	Corynebacteriales	Gordoniaceae	Gordonia	Gordonia bronchialis
SL336697_c_000000000036	Genome	Bacteria	Actinobacteria	Actinomycetia	Corynebacteriales	Gordoniaceae	Gordonia	Gordonia sp. ALPHA1B1
SL336699_c_000000000015	Genome	Bacteria	Actinobacteria	Actinomycetia	Corynebacteriales	Gordoniaceae	Gordonia	Gordonia bronchialis
SL336699_c_000000000021	Genome	Bacteria	Actinobacteria	Actinomycetia	Corynebacteriales	Gordoniaceae	Gordonia	Gordonia bronchialis
SL336699_c_000000000028	Genome	Bacteria	Actinobacteria	Actinomycetia	Corynebacteriales	Gordoniaceae	Gordonia	Gordonia bronchialis
SL336699_c_000000000032	Genome	Bacteria	Actinobacteria	Actinomycetia	Corynebacteriales	Gordoniaceae	Gordonia	Gordonia bronchialis
SL336716_c_000000000039	Genome	Bacteria	Actinobacteria	Actinomycetia	Corynebacteriales	Gordoniaceae	Gordonia	Gordonia terrae
SL336764_c_000000000010	Genome	Bacteria	Actinobacteria	Actinomycetia	Corynebacteriales	Gordoniaceae	Gordonia	Gordonia bronchialis
SL345995_c_000000000030__full	Spacer	Bacteria	Actinobacteria	Actinomycetia	Streptosporangiales	Nocardiopsaceae	Haloactinospora	Haloactinospora alba
SL336579_c_000000000005	Genome	Bacteria	Actinobacteria	Actinomycetia	Micrococcales	Intrasporangiaceae	Janibacter	Janibacter indicus
SL336743_c_000000000025	Genome	Bacteria	Actinobacteria	Actinomycetia	Micrococcales	Intrasporangiaceae	Janibacter	Janibacter indicus
SL336765_c_000000000014	Genome	Bacteria	Actinobacteria	Actinomycetia	Micrococcales	Intrasporangiaceae	Janibacter	Janibacter anophelis
SL336774_c_000000000002	Genome	Bacteria	Actinobacteria	Actinomycetia	Micrococcales	Intrasporangiaceae	Janibacter	Janibacter indicus
SL336783_c_000000000007	Genome	Bacteria	Actinobacteria	Actinomycetia	Micrococcales	Intrasporangiaceae	Janibacter	Jnibacter indicus
SL336614_c_000000000021__full	Spacer	Bacteria	Actinobacteria	Actinomycetia	Micrococcales	Micrococcaceae	Kocuria	Kocuria palustris
SL336620_c_000000000093__full	Spacer	Bacteria	Actinobacteria	Actinomycetia	Micrococcales	Micrococcaceae	Kocuria	Kocuria palustris
SL336627_c_000000000051__full	Spacer	Bacteria	Actinobacteria	Actinomycetia	Micrococcales	Micrococcaceae	Kocuria	Kocuria palustris
SL336634_c_000000000039__full	Spacer	Bacteria	Actinobacteria	Actinomycetia	Micrococcales	Micrococcaceae	Kocuria	Kocuria palustris
SL336644_c_000000000020__full	Spacer	Bacteria	Actinobacteria	Actinomycetia	Micrococcales	Micrococcaceae	Kocuria	Kocuria palustris
SL336650_c_000000000015__full	Spacer	Bacteria	Actinobacteria	Actinomycetia	Micrococcales	Micrococcaceae	Kocuria	Kocuria palustris
SL336772_c_000000000001	Genome	Bacteria	Actinobacteria	Actinomycetia	Micrococcales	Micrococcaceae	Kocuria	Kocuria sp. HSID16901
SL336826_c_000000000043__full	Spacer	Bacteria	Actinobacteria	Actinomycetia	Micrococcales	Micrococcaceae	Kocuria	Kocuria palustris
SL345918_c_000000000003	Genome	Bacteria	Actinobacteria	Actinomycetia	Micrococcales	Micrococcaceae	Kocuria	Kocuria sp. ICS0012
SL345918_c_000000000005	Genome	Bacteria	Actinobacteria	Actinomycetia	Micrococcales	Micrococcaceae	Kocuria	Kocuria indica
SL345918_c_000000000011	Genome	Bacteria	Actinobacteria	Actinomycetia	Micrococcales	Micrococcaceae	Kocuria	Kocuria sp. ICS0012
SL345918_c_000000000030__full	Spacer	Bacteria	Actinobacteria	Actinomycetia	Micrococcales	Micrococcaceae	Kocuria
SL345945_c_000000000002__full	Spacer	Bacteria	Actinobacteria	Actinomycetia	Micrococcales	Micrococcaceae	Kocuria
SL345950_c_000000000001	Genome	Bacteria	Actinobacteria	Actinomycetia	Micrococcales	Micrococcaceae	Kocuria	Kocuria indica
SL345950_c_000000000008	Genome	Bacteria	Actinobacteria	Actinomycetia	Micrococcales	Micrococcaceae	Kocuria	Kocuria indica
SL345950_c_000000000014	Genome	Bacteria	Actinobacteria	Actinomycetia	Micrococcales	Micrococcaceae	Kocuria	Kocuria sp. ICS0012
SL345964_c_000000000015__full	Spacer	Bacteria	Actinobacteria	Actinomycetia	Micrococcales	Micrococcaceae	Kocuria
SL345995_c_000000000001	Genome	Bacteria	Actinobacteria	Actinomycetia	Micrococcales	Micrococcaceae	Kocuria	Kocuria indica
SL345995_c_000000000007	Genome	Bacteria	Actinobacteria	Actinomycetia	Micrococcales	Micrococcaceae	Kocuria	Kocuria indica
SL345995_c_000000000012	Genome	Bacteria	Actinobacteria	Actinomycetia	Micrococcales	Micrococcaceae	Kocuria	Kocuria sp. ICS0012
SL345995_c_000000000017__full	Genome	Bacteria	Actinobacteria	Actinomycetia	Micrococcales	Micrococcaceae	Kocuria	Kocuria marina
SL345998_c_000000000003	Genome	Bacteria	Actinobacteria	Actinomycetia	Micrococcales	Micrococcaceae	Kocuria	Kocuria rhizophila
SL345998_c_000000000024__full	Genome	Bacteria	Actinobacteria	Actinomycetia	Micrococcales	Micrococcaceae	Kocuria	Kocuria marina
SL346087_c_000000000001	Genome	Bacteria	Actinobacteria	Actinomycetia	Micrococcales	Micrococcaceae	Kocuria	Kocuria indica
SL346087_c_000000000009	Genome	Bacteria	Actinobacteria	Actinomycetia	Micrococcales	Micrococcaceae	Kocuria	Kocuria indica
SL346087_c_000000000012	Genome	Bacteria	Actinobacteria	Actinomycetia	Micrococcales	Micrococcaceae	Kocuria	Kocuria marina
SL346103_c_000000000002	Genome	Bacteria	Actinobacteria	Actinomycetia	Micrococcales	Micrococcaceae	Kocuria	Kocuria sp. ICS0012
SL346103_c_000000000003	Genome	Bacteria	Actinobacteria	Actinomycetia	Micrococcales	Micrococcaceae	Kocuria	Kocuria indica
SL346103_c_000000000008	Genome	Bacteria	Actinobacteria	Actinomycetia	Micrococcales	Micrococcaceae	Kocuria	Kocuria sp. ICS0012
SL336701_c_000000000019	Genome	Bacteria	Actinobacteria	Actinomycetia	Micrococcales	Kytococcaceae	Kytococcus	Kytococcus sedentarius
SL346085_c_000000000196__full	Spacer	Bacteria	Actinobacteria	Actinomycetia	Corynebacteriales	Lawsonellaceae	Lawsonella	Lawsonella clevelandensis
SL346092_c_000000000135__full	Spacer	Bacteria	Actinobacteria	Actinomycetia	Corynebacteriales	Lawsonellaceae	Lawsonella	Lawsonella clevelandensis
SL346099_c_000000000215__full	Spacer	Bacteria	Actinobacteria	Actinomycetia	Corynebacteriales	Lawsonellaceae	Lawsonella	Lawsonella clevelandensis
SL346104_c_000000000074__full	Spacer	Bacteria	Actinobacteria	Actinomycetia	Corynebacteriales	Lawsonellaceae	Lawsonella	Lawsonella clevelandensis
SL346110_c_000000000117__full	Spacer	Bacteria	Actinobacteria	Actinomycetia	Corynebacteriales	Lawsonellaceae	Lawsonella	Lawsonella clevelandensis
SL346137_c_000000000079__full	Spacer	Bacteria	Actinobacteria	Actinomycetia	Corynebacteriales	Lawsonellaceae	Lawsonella	Lawsonella clevelandensis
SL346160_c_000000000019__full	Spacer	Bacteria	Actinobacteria	Actinomycetia	Corynebacteriales	Lawsonellaceae	Lawsonella	Lawsonella clevelandensis
SL346164_c_000000000037__full	Spacer	Bacteria	Actinobacteria	Actinomycetia	Corynebacteriales	Lawsonellaceae	Lawsonella	Lawsonella clevelandensis
SL345998_c_000000000005	Genome	Bacteria	Actinobacteria	Actinomycetia	Micrococcales	Intrasporangiaceae	Marihabitans	Marihabitans asiaticum
SL336716_c_000000000032__full	Genome	Bacteria	Actinobacteria	Actinomycetia	Micrococcales	Microbacteriaceae	Microbacterium	Microbacterium paraoxydans
SL336644_c_000000000034__full	Spacer	Bacteria	Actinobacteria	Actinomycetia	Micrococcales	Micrococcaceae	Micrococcus
SL336651_c_000000000011__full	Spacer	Bacteria	Actinobacteria	Actinomycetia	Micrococcales	Micrococcaceae	Micrococcus
SL346080_c_000000000139__full	Spacer	Bacteria	Actinobacteria	Actinomycetia	Micrococcales	Micrococcaceae	Micrococcus	Micrococcus luteus
SL346081_c_000000000123__full	Spacer	Bacteria	Actinobacteria	Actinomycetia	Micrococcales	Micrococcaceae	Micrococcus	Micrococcus luteus
SL346083_c_000000000021__full	Spacer	Bacteria	Actinobacteria	Actinomycetia	Micrococcales	Micrococcaceae	Micrococcus	Micrococcus luteus
SL346088_c_000000000012__full_1	Spacer	Bacteria	Actinobacteria	Actinomycetia	Micrococcales	Micrococcaceae	Micrococcus	Micrococcus luteus
SL346091_c_000000000001__full	Spacer	Bacteria	Actinobacteria	Actinomycetia	Micrococcales	Micrococcaceae	Micrococcus	Micrococcus luteus
SL346094_c_000000000001__0_partial_1	Spacer	Bacteria	Actinobacteria	Actinomycetia	Micrococcales	Micrococcaceae	Micrococcus	Micrococcus luteus
SL346095_c_000000000048__full	Spacer	Bacteria	Actinobacteria	Actinomycetia	Micrococcales	Micrococcaceae	Micrococcus	Micrococcus luteus
SL346096_c_000000000001__full	Spacer	Bacteria	Actinobacteria	Actinomycetia	Micrococcales	Micrococcaceae	Micrococcus	Micrococcus luteus
SL346097_c_000000000191__full	Spacer	Bacteria	Actinobacteria	Actinomycetia	Micrococcales	Micrococcaceae	Micrococcus	Micrococcus luteus
SL346098_c_000000000267__full	Spacer	Bacteria	Actinobacteria	Actinomycetia	Micrococcales	Micrococcaceae	Micrococcus	Micrococcus luteus
SL346100_c_000000000003__0_partial_1	Spacer	Bacteria	Actinobacteria	Actinomycetia	Micrococcales	Micrococcaceae	Micrococcus	Micrococcus luteus
SL346100_c_000000000154__full	Spacer	Bacteria	Actinobacteria	Actinomycetia	Micrococcales	Micrococcaceae	Micrococcus	Micrococcus luteus
SL346105_c_000000000060__full	Spacer	Bacteria	Actinobacteria	Actinomycetia	Micrococcales	Micrococcaceae	Micrococcus	Micrococcus luteus
SL346107_c_000000000021__full	Spacer	Bacteria	Actinobacteria	Actinomycetia	Micrococcales	Micrococcaceae	Micrococcus	Micrococcus luteus
SL346107_c_000000000217__full	Spacer	Bacteria	Actinobacteria	Actinomycetia	Micrococcales	Micrococcaceae	Micrococcus	Micrococcus luteus
SL346108_c_000000000086__full	Spacer	Bacteria	Actinobacteria	Actinomycetia	Micrococcales	Micrococcaceae	Micrococcus	Micrococcus luteus
SL346120_c_000000000017__full	Spacer	Bacteria	Actinobacteria	Actinomycetia	Micrococcales	Micrococcaceae	Micrococcus	Micrococcus luteus
SL346120_c_000000000215__full	Spacer	Bacteria	Actinobacteria	Actinomycetia	Micrococcales	Micrococcaceae	Micrococcus	Micrococcus luteus
SL346122_c_000000000093__full	Spacer	Bacteria	Actinobacteria	Actinomycetia	Micrococcales	Micrococcaceae	Micrococcus	Micrococcus luteus
SL346124_c_000000000246__full	Spacer	Bacteria	Actinobacteria	Actinomycetia	Micrococcales	Micrococcaceae	Micrococcus
SL346128_c_000000000025__full	Spacer	Bacteria	Actinobacteria	Actinomycetia	Micrococcales	Micrococcaceae	Micrococcus	Micrococcus luteus
SL346128_c_000000000172__full	Spacer	Bacteria	Actinobacteria	Actinomycetia	Micrococcales	Micrococcaceae	Micrococcus	Micrococcus luteus
SL346129_c_000000000184__full	Spacer	Bacteria	Actinobacteria	Actinomycetia	Micrococcales	Micrococcaceae	Micrococcus	Micrococcus luteus
SL346139_c_000000000181__full	Spacer	Bacteria	Actinobacteria	Actinomycetia	Micrococcales	Micrococcaceae	Micrococcus	Micrococcus luteus
SL346154_c_000000000018__full	Spacer	Bacteria	Actinobacteria	Actinomycetia	Micrococcales	Micrococcaceae	Micrococcus	Micrococcus luteus
SL346154_c_000000000101__full	Spacer	Bacteria	Actinobacteria	Actinomycetia	Micrococcales	Micrococcaceae	Micrococcus	Micrococcus luteus
SL346155_c_000000000165__full	Spacer	Bacteria	Actinobacteria	Actinomycetia	Micrococcales	Micrococcaceae	Micrococcus	Micrococcus luteus
SL346156_c_000000000265__full	Spacer	Bacteria	Actinobacteria	Actinomycetia	Micrococcales	Micrococcaceae	Micrococcus	Micrococcus luteus
SL346157_c_000000000177__full	Spacer	Bacteria	Actinobacteria	Actinomycetia	Micrococcales	Micrococcaceae	Micrococcus	Micrococcus luteus
SL346160_c_000000000111__full	Spacer	Bacteria	Actinobacteria	Actinomycetia	Micrococcales	Micrococcaceae	Micrococcus	Micrococcus luteus
SL346161_c_000000000011__full	Spacer	Bacteria	Actinobacteria	Actinomycetia	Micrococcales	Micrococcaceae	Micrococcus	Micrococcus luteus
SL346163_c_000000000007__full	Spacer	Bacteria	Actinobacteria	Actinomycetia	Micrococcales	Micrococcaceae	Micrococcus	Micrococcus luteus
SL346167_c_000000000002__0_partial_1	Spacer	Bacteria	Actinobacteria	Actinomycetia	Micrococcales	Micrococcaceae	Micrococcus	Micrococcus luteus
SL346167_c_000000000139__full	Spacer	Bacteria	Actinobacteria	Actinomycetia	Micrococcales	Micrococcaceae	Micrococcus	Micrococcus luteus
SL346173_c_000000000003__full	Spacer	Bacteria	Actinobacteria	Actinomycetia	Micrococcales	Micrococcaceae	Micrococcus	Micrococcus luteus
SL336589_c_000000000003	Genome	Bacteria	Actinobacteria	Actinomycetia	Corynebacteriales	Mycobacteriaceae	Mycobacterium	Mycobacterium goodii
SL336589_c_000000000001	Genome	Bacteria	Actinobacteria	Actinomycetia	Corynebacteriales	Mycobacteriaceae	Mycobacteroides	Mycobacteroides abscessus
SL336589_c_000000000002	Genome	Bacteria	Actinobacteria	Actinomycetia	Corynebacteriales	Mycobacteriaceae	Mycolicibacterium	Mycolicibacterium iranicum
SL336589_c_000000000004	Genome	Bacteria	Actinobacteria	Actinomycetia	Corynebacteriales	Mycobacteriaceae	Mycolicibacterium	Mycolicibacterium iranicum
SL336589_c_000000000005	Genome	Bacteria	Actinobacteria	Actinomycetia	Corynebacteriales	Mycobacteriaceae	Mycolicibacterium	Mycolicibacterium iranicum
SL336589_c_000000000006	Genome	Bacteria	Actinobacteria	Actinomycetia	Corynebacteriales	Mycobacteriaceae	Mycolicibacterium	Mycolicibacterium iranicum
SL336589_c_000000000010	Genome	Bacteria	Actinobacteria	Actinomycetia	Corynebacteriales	Mycobacteriaceae	Mycolicibacterium	Mycolicibacterium iranicum
SL336589_c_000000000011	Genome	Bacteria	Actinobacteria	Actinomycetia	Corynebacteriales	Mycobacteriaceae	Mycolicibacterium	Mycolicibacterium iranicum
SL336589_c_000000000012	Genome	Bacteria	Actinobacteria	Actinomycetia	Corynebacteriales	Mycobacteriaceae	Mycolicibacterium	Mycolicibacterium iranicum
SL336589_c_000000000015	Genome	Bacteria	Actinobacteria	Actinomycetia	Corynebacteriales	Mycobacteriaceae	Mycolicibacterium	Mycolicibacterium iranicum
SL336589_c_000000000017	Genome	Bacteria	Actinobacteria	Actinomycetia	Corynebacteriales	Mycobacteriaceae	Mycolicibacterium	Mycolicibacterium iranicum
SL336589_c_000000000018	Genome	Bacteria	Actinobacteria	Actinomycetia	Corynebacteriales	Mycobacteriaceae	Mycolicibacterium	Mycolicibacterium iranicum
SL336589_c_000000000020	Genome	Bacteria	Actinobacteria	Actinomycetia	Corynebacteriales	Mycobacteriaceae	Mycolicibacterium	Mycolicibacterium iranicum
SL336589_c_000000000022	Genome	Bacteria	Actinobacteria	Actinomycetia	Corynebacteriales	Mycobacteriaceae	Mycolicibacterium	Mycolicibacterium iranicum
SL336589_c_000000000023	Genome	Bacteria	Actinobacteria	Actinomycetia	Corynebacteriales	Mycobacteriaceae	Mycolicibacterium	Mycolicibacterium iranicum
SL336589_c_000000000025	Genome	Bacteria	Actinobacteria	Actinomycetia	Corynebacteriales	Mycobacteriaceae	Mycolicibacterium	Mycolicibacterium iranicum
SL336589_c_000000000027	Genome	Bacteria	Actinobacteria	Actinomycetia	Corynebacteriales	Mycobacteriaceae	Mycolicibacterium	Mycolicibacterium chlorophenolicum
SL336589_c_000000000030	Genome	Bacteria	Actinobacteria	Actinomycetia	Corynebacteriales	Mycobacteriaceae	Mycolicibacterium	Mycolicibacterium iranicum
SL336589_c_000000000038	Genome	Bacteria	Actinobacteria	Actinomycetia	Corynebacteriales	Mycobacteriaceae	Mycolicibacterium	Mycolicibacterium brumae
SL336669_c_000000000019__full	Genome	Bacteria	Proteobacteria	Alphaproteobacteria	Rhodobacterales	Rhodobacteraceae	Paracoccus	Paracoccus sp. DK398
SL346082_c_000000000099__full	Spacer	Bacteria	Proteobacteria	Alphaproteobacteria	Rhodobacterales	Rhodobacteraceae	Paracoccus	Paracoccus aeridis
SL346083_c_000000000170__full	Spacer	Bacteria	Proteobacteria	Alphaproteobacteria	Rhodobacterales	Rhodobacteraceae	Paracoccus	Paracoccus aeridis
SL346098_c_000000000036__full	Spacer	Bacteria	Proteobacteria	Alphaproteobacteria	Rhodobacterales	Rhodobacteraceae	Paracoccus	Paracoccus aeridis
SL346106_c_000000000270__full	Spacer	Bacteria	Proteobacteria	Alphaproteobacteria	Rhodobacterales	Rhodobacteraceae	Paracoccus	Paracoccus aeridis
SL346115_c_000000000086__full	Spacer	Bacteria	Proteobacteria	Alphaproteobacteria	Rhodobacterales	Rhodobacteraceae	Paracoccus	Paracoccus aeridis
SL346151_c_000000000116__full	Spacer	Bacteria	Proteobacteria	Alphaproteobacteria	Rhodobacterales	Rhodobacteraceae	Paracoccus	Paracoccus aeridis
SL336743_c_000000000062__full	Genome/Spacer	Bacteria	Proteobacteria	Gammaproteobacteria	Pseudomonadales	Pseudomonadaceae	Pseudomonas	Pseudomonas psychrotolerans
SL336765_c_000000000061__full	Genome/Spacer	Bacteria	Proteobacteria	Gammaproteobacteria	Pseudomonadales	Pseudomonadaceae	Pseudomonas	Pseudomonas psychrotolerans
SL336773_c_000000000048__full	Genome/Spacer	Bacteria	Proteobacteria	Gammaproteobacteria	Pseudomonadales	Pseudomonadaceae	Pseudomonas	Pseudomonas psychrotolerans
SL336774_c_000000000015__full	Genome/Spacer	Bacteria	Proteobacteria	Gammaproteobacteria	Pseudomonadales	Pseudomonadaceae	Pseudomonas	Pseudomonas psychrotolerans
SL345977_c_000000000041__full	Spacer	Bacteria	Proteobacteria	Gammaproteobacteria	Pseudomonadales	Pseudomonadaceae	Pseudomonas	Pseudomonas aeruginosa
SL345995_c_000000000023__full	Spacer	Bacteria	Proteobacteria	Gammaproteobacteria	Xanthomonadales	Xanthomonadaceae	Pseudoxanthomonas	Pseudoxanthomonas winnipegensis
SL345995_c_000000000030__full	Genome	Bacteria	Proteobacteria	Gammaproteobacteria	Xanthomonadales	Xanthomonadaceae	Pseudoxanthomonas	Pseudoxanthomonas winnipegensis
SL336743_c_000000000001	Genome	Bacteria	Actinobacteria	Actinomycetia	Corynebacteriales	Nocardiaceae	Rhodococcus	Rhodococcus qingshengii
SL336772_c_000000000002	Genome	Bacteria	Actinobacteria	Actinomycetia	Corynebacteriales	Nocardiaceae	Rhodococcus	Rhodococcus qingshengii
SL336626_c_000000000001__full	Spacer	Bacteria	Proteobacteria	Gammaproteobacteria	Enterobacterales	Enterobacteriaceae	Salmonella	Salmonella enterica
SL345959_c_000000000013__full	Genome	Bacteria	Firmicutes	Bacilli	Bacillales	Staphylococcaceae	Staphylococcus	Staphylococcus epidermidis
SL345964_c_000000000015__full	Genome	Bacteria	Firmicutes	Bacilli	Bacillales	Staphylococcaceae	Staphylococcus	Staphylococcus epidermidis
SL345977_c_000000000041__full	Genome	Bacteria	Firmicutes	Bacilli	Bacillales	Staphylococcaceae	Staphylococcus	Staphylococcus epidermidis
SL346095_c_000000000048__full	Genome	Bacteria	Firmicutes	Bacilli	Bacillales	Staphylococcaceae	Staphylococcus	Staphylococcus epidermidis
SL336636_c_000000000001__full	Spacer	Bacteria	Firmicutes	Bacilli	Lactobacillales	Streptococcaceae	Streptococcus	Streptococcus sanguinis
SL336687_c_000000000037__full	Spacer	Bacteria	Firmicutes	Bacilli	Lactobacillales	Streptococcaceae	Streptococcus	Streptococcus sanguinis
SL345931_c_000000000077__full	Genome	Bacteria	Firmicutes	Bacilli	Lactobacillales	Streptococcaceae	Streptococcus	Streptococcus pseudopneumoniae
SL346105_c_000000000002__0_partial_1	Spacer	Bacteria	Firmicutes	Bacilli	Lactobacillales	Streptococcaceae	Streptococcus	Streptococcus sanguinis
SL345998_c_000000000032	Genome	Bacteria	Actinobacteria	Actinomycetia	Corynebacteriales	Nocardiaceae	Williamsia	Williamsia sp. D3
SL346103_c_000000000016	Genome	Bacteria	Actinobacteria	Actinomycetia	Corynebacteriales	Nocardiaceae	Williamsia	Williamsia muralis
SL346103_c_000000000027	Genome	Bacteria	Actinobacteria	Actinomycetia	Corynebacteriales	Nocardiaceae	Williamsia	Williamsia muralis
SL336563_c_000000000021__full	Spacer	Bacteria	Proteobacteria	Gammaproteobacteria	Xanthomonadales	Xanthomonadaceae	Xanthomonas	Xanthomonas massiliensis
SL336622_c_000000000059__full_1	Genome/Spacer	Bacteria	Proteobacteria	Gammaproteobacteria	Xanthomonadales	Xanthomonadaceae	Xanthomonas	Xanthomonas campestris
SL336622_c_000000000612__full_1	Genome	Bacteria	Proteobacteria	Gammaproteobacteria	Xanthomonadales	Xanthomonadaceae	Xanthomonas	Xanthomonas campestris
SL336827_c_000000000002__full	Genome	Bacteria	Proteobacteria	Gammaproteobacteria	Xanthomonadales	Xanthomonadaceae	Xanthomonas	Xanthomonas campestris
SL336831_c_000000000001__full	Spacer	Bacteria	Proteobacteria	Gammaproteobacteria	Xanthomonadales	Xanthomonadaceae	Xanthomonas	Xanthomonas melonis
SL336832_c_000000000002__full_1	Genome	Bacteria	Proteobacteria	Gammaproteobacteria	Xanthomonadales	Xanthomonadaceae	Xanthomonas	Xanthomonas campestris
1For genome alignment, the best bit-score was chosen.
2For spacer alignment, > 70% agreement across annotated proteins at the lowest host taxonomic rank was chosen.
3For both genome–spacer alignment, the lowest host taxonomic rank was kept if the host taxonomy was the same. If the family-level host predicted by the genome–spacer alignment was different, both were kept.
