# Supplementary material for: Highly host-linked viromes in the built environment possess habitat-dependent diversity and functions for potential virus-host coevolution
Source: Nat Commun. 2023 May 9;14:2676. doi: 10.1038/s41467-023-38400-0 (PMC10169181; doi:10.1038/s41467-023-38400-0)
Supplement: Supplementary file 10 — Supplementary Data 7 [file 41467_2023_38400_MOESM10_ESM.xlsx]

## Sheet: Supplementary Data 7
Supplementary Data 7. Predicted in-situ hosts of the viral genomes in the built environments.
Viral_genome	Link1,2	Host (rMAG)	Completeness	Contamination	GC	Genome size	# contigs	N50 (contigs)	Domain	Phylum	Class	Order	Family	Genus	Species
SL345998_c_000000000007	Genome	SL346092_bin.3	51.8519	3.65497	0.727968	1868463	774	2420	d__Bacteria	Actinobacteriota	Actinomycetia	o__Actinomycetales	f__Dermabacteraceae	g__Brachybacterium	s__Brachybacterium paraconglomeratum
SL346098_c_000000000017__full	WiSH	SL346103_bin.6	97.8563	1.76329	0.646844	5582312	433	19086	d__Bacteria	Actinobacteriota	Actinomycetia	o__Mycobacteriales	f__Mycobacteriaceae	g__Williamsia	s__
SL346109_c_000000000025__full	WiSH	SL342544_bin.1	72.39	3.22744	0.626094	3114125	1020	3479	d__Bacteria	Proteobacteria	Gammaproteobacteria	o__Pseudomonadales	f__Pseudomonadaceae	g__Pseudomonas_E	s__Pseudomonas_E oleovorans
SL346118_c_000000000012__full	WiSH	SL336813_bin.1	88.7714	1.62222	0.595828	1951649	403	6995	d__Bacteria	Actinobacteriota	Actinomycetia	o__Actinomycetales	f__Micrococcaceae	g__Rothia	s__Rothia mucilaginosa
SL336570_c_000000000059__full	Genome	SL336722_bin.1	77.4402	0.945946	0.736854	2715743	797	3870	d__Bacteria	Actinobacteriota	Actinomycetia	o__Actinomycetales	f__Dermatophilaceae	g__Janibacter	s__
SL336579_c_000000000013__full	Spacer	SL336752_bin.1	99.8378	0.540541	0.724227	3577293	57	184882	d__Bacteria	Actinobacteriota	Actinomycetia	o__Actinomycetales	f__Dermatophilaceae	g__Barrientosiimonas	s__
SL336589_c_000000000027	Genome	SL336589_bin.2	99.6241	0.492302	0.662072	6229237	49	212661	d__Bacteria	Actinobacteriota	Actinomycetia	o__Mycobacteriales	f__Mycobacteriaceae	g__Mycobacterium	s__Mycobacterium iranicum
SL336589_c_000000000028	Genome	SL336592_bin.5	96.6113	1.77826	0.681513	5899645	664	12823	d__Bacteria	Actinobacteriota	Actinomycetia	o__Mycobacteriales	f__Mycobacteriaceae	g__Mycobacterium	s__Mycobacterium obuense
SL336603_c_000000000001__full	WiSH	SL345980_bin.1	98.5465	1.25392	0.64154	4080452	168	42179	d__Bacteria	Proteobacteria	Alphaproteobacteria	o__Rhizobiales	f__Beijerinckiaceae	g__	s__
SL336620_c_000000000026	Genome	SL336681_bin.4	97.3724	0.900901	0.601737	2082233	142	34211	d__Bacteria	Actinobacteriota	Actinomycetia	o__Mycobacteriales	f__Mycobacteriaceae	g__Corynebacterium	s__Corynebacterium dentalis
SL345538_c_000000000446__full	Genome	SL345538_bin.10	79.0856	6.57439	0.733561	4864297	862	7458	d__Bacteria	Proteobacteria	Alphaproteobacteria	o__Acetobacterales	f__Acetobacteraceae	g__CADCTG01	s__
SL336669_c_000000000019__full	Genome	SL345564_bin.1	72.4741	3.43176	0.682127	2747867	1287	2357	d__Bacteria	Proteobacteria	Alphaproteobacteria	o__Rhodobacterales	f__Rhodobacteraceae	g__Paracoccus	s__Paracoccus marcusii
SL345587_c_000000000014__full_1	Genome	SL345587_bin.2	97.2637	1.02612	0.726729	5255774	374	21842	d__Bacteria	Proteobacteria	Alphaproteobacteria	o__Acetobacterales	f__Acetobacteraceae	g__CAHJXG01	s__
SL311009_c_000000000002__full	WiSH	SL336784_bin.1	94.1621	0.437998	0.635728	3031096	279	14652	d__Bacteria	Proteobacteria	Alphaproteobacteria	o__Sphingomonadales	f__Sphingomonadaceae	g__34-65-8	s__
SL336563_c_000000000021__full	Genome	SL336694_bin.1	54.4391	7.87879	0.600874	1455748	909	1491	d__Bacteria	Actinobacteriota	Actinomycetia	o__Mycobacteriales	f__Mycobacteriaceae	g__Corynebacterium	s__
SL336694_c_000000000031__full	Spacer	SL336752_bin.1	99.8378	0.540541	0.724227	3577293	57	184882	d__Bacteria	Actinobacteriota	Actinomycetia	o__Actinomycetales	f__Dermatophilaceae	g__Barrientosiimonas	s__
SL336688_c_000000000012__full	Genome	SL336776_bin.1	97.6176	1.05507	0.688028	3090010	229	19510	d__Bacteria	Actinobacteriota	Actinomycetia	o__Actinomycetales	f__Actinomycetaceae	g__Actinomyces	s__
SL336689_c_000000000014__full	Genome	SL336776_bin.1	97.6176	1.05507	0.688028	3090010	229	19510	d__Bacteria	Actinobacteriota	Actinomycetia	o__Actinomycetales	f__Actinomycetaceae	g__Actinomyces	s__
SL336690_c_000000000014__full	Genome	SL336776_bin.1	97.6176	1.05507	0.688028	3090010	229	19510	d__Bacteria	Actinobacteriota	Actinomycetia	o__Actinomycetales	f__Actinomycetaceae	g__Actinomyces	s__
SL336692_c_000000000018__full	Genome	SL336776_bin.1	97.6176	1.05507	0.688028	3090010	229	19510	d__Bacteria	Actinobacteriota	Actinomycetia	o__Actinomycetales	f__Actinomycetaceae	g__Actinomyces	s__
SL336693_c_000000000012__full	Genome	SL336776_bin.1	97.6176	1.05507	0.688028	3090010	229	19510	d__Bacteria	Actinobacteriota	Actinomycetia	o__Actinomycetales	f__Actinomycetaceae	g__Actinomyces	s__
SL336696_c_000000000011__full	Genome	SL336776_bin.1	97.6176	1.05507	0.688028	3090010	229	19510	d__Bacteria	Actinobacteriota	Actinomycetia	o__Actinomycetales	f__Actinomycetaceae	g__Actinomyces	s__
SL336697_c_000000000009__full	Genome	SL336776_bin.1	97.6176	1.05507	0.688028	3090010	229	19510	d__Bacteria	Actinobacteriota	Actinomycetia	o__Actinomycetales	f__Actinomycetaceae	g__Actinomyces	s__
SL336698_c_000000000011__full	Genome	SL336776_bin.1	97.6176	1.05507	0.688028	3090010	229	19510	d__Bacteria	Actinobacteriota	Actinomycetia	o__Actinomycetales	f__Actinomycetaceae	g__Actinomyces	s__
SL336699_c_000000000010__full	Genome	SL336776_bin.1	97.6176	1.05507	0.688028	3090010	229	19510	d__Bacteria	Actinobacteriota	Actinomycetia	o__Actinomycetales	f__Actinomycetaceae	g__Actinomyces	s__
SL336716_c_000000000012__full	Genome	SL336776_bin.1	97.6176	1.05507	0.688028	3090010	229	19510	d__Bacteria	Actinobacteriota	Actinomycetia	o__Actinomycetales	f__Actinomycetaceae	g__Actinomyces	s__
SL336717_c_000000000012__full	Genome	SL336776_bin.1	97.6176	1.05507	0.688028	3090010	229	19510	d__Bacteria	Actinobacteriota	Actinomycetia	o__Actinomycetales	f__Actinomycetaceae	g__Actinomyces	s__
SL336745_c_000000000023	Genome	SL336776_bin.1	97.6176	1.05507	0.688028	3090010	229	19510	d__Bacteria	Actinobacteriota	Actinomycetia	o__Actinomycetales	f__Actinomycetaceae	g__Actinomyces	s__
SL336752_c_000000000013__full	Genome	SL336776_bin.1	97.6176	1.05507	0.688028	3090010	229	19510	d__Bacteria	Actinobacteriota	Actinomycetia	o__Actinomycetales	f__Actinomycetaceae	g__Actinomyces	s__
SL336754_c_000000000010__full	Genome	SL336776_bin.1	97.6176	1.05507	0.688028	3090010	229	19510	d__Bacteria	Actinobacteriota	Actinomycetia	o__Actinomycetales	f__Actinomycetaceae	g__Actinomyces	s__
SL345607_c_000000000004	Spacer	SL345575_bin.3	52.5183	7.93103	0.428862	3379354	2176	1516	d__Bacteria	Cyanobacteria	Cyanobacteriia	o__Cyanobacteriales	f__Chroococcidiopsidaceae	g__	s__
SL336764_c_000000000008__full	Genome	SL336776_bin.1	97.6176	1.05507	0.688028	3090010	229	19510	d__Bacteria	Actinobacteriota	Actinomycetia	o__Actinomycetales	f__Actinomycetaceae	g__Actinomyces	s__
SL336771_c_000000000010__full	Genome	SL336776_bin.1	97.6176	1.05507	0.688028	3090010	229	19510	d__Bacteria	Actinobacteriota	Actinomycetia	o__Actinomycetales	f__Actinomycetaceae	g__Actinomyces	s__
SL345607_c_000000000059	Genome	SL345607_bin.9	90.5185	1.8588	0.423958	5310515	281	30155	d__Bacteria	Cyanobacteria	Cyanobacteriia	o__Cyanobacteriales	f__Chroococcidiopsidaceae	g__Chroococcidiopsis	s__
SL336779_c_000000000016	Genome	SL336776_bin.1	97.6176	1.05507	0.688028	3090010	229	19510	d__Bacteria	Actinobacteriota	Actinomycetia	o__Actinomycetales	f__Actinomycetaceae	g__Actinomyces	s__
SL346105_c_000000000014__full	Genome	SL346089_bin.1	59.4828	8.0094	0.431683	943033	645	1350	d__Bacteria	Firmicutes	Bacilli	o__Lactobacillales	f__Streptococcaceae	g__Streptococcus	s__
SL336589_c_000000000020	Genome	SL336589_bin.2	99.6241	0.492302	0.662072	6229237	49	212661	d__Bacteria	Actinobacteriota	Actinomycetia	o__Mycobacteriales	f__Mycobacteriaceae	g__Mycobacterium	s__Mycobacterium iranicum
SL336578_c_000000000003__full	Genome	SL336767_bin.2	51.7836	0.31348	0.675963	2416632	1416	1711	d__Bacteria	Proteobacteria	Alphaproteobacteria	o__Rhizobiales	f__Beijerinckiaceae	g__Bosea	s__
SL345445_c_000000000020	Genome	SL345458_bin.2	97.0823	3.77049	0.74081	4130877	156	45484	d__Bacteria	Bacteroidota	Rhodothermia	o__Rhodothermales	f__Rubricoccaceae	g__	s__
SL345446_c_000000000045__full	WiSH	SL345445_bin.7	70.5801	1.56566	0.692363	2963771	405	9557	d__Bacteria	Proteobacteria	Alphaproteobacteria	o__Rhodobacterales	f__Rhodobacteraceae	g__Jannaschia	s__
SL345448_c_000000000066	WiSH	SL345458_bin.2	97.0823	3.77049	0.74081	4130877	156	45484	d__Bacteria	Bacteroidota	Rhodothermia	o__Rhodothermales	f__Rubricoccaceae	g__	s__
SL345450_c_000000000153	Genome	SL345961_bin.2	50.3033	6.84866	0.498831	1378456	935	1433	d__Bacteria	Proteobacteria	Gammaproteobacteria	o__Pseudomonadales	f__Moraxellaceae	g__Moraxella_A	s__Moraxella_A osloensis
SL345535_c_000000000001__full	WiSH	SL345980_bin.1	98.5465	1.25392	0.64154	4080452	168	42179	d__Bacteria	Proteobacteria	Alphaproteobacteria	o__Rhizobiales	f__Beijerinckiaceae	g__	s__
SL345458_c_000000000046__full	WiSH	SL345445_bin.7	70.5801	1.56566	0.692363	2963771	405	9557	d__Bacteria	Proteobacteria	Alphaproteobacteria	o__Rhodobacterales	f__Rhodobacteraceae	g__Jannaschia	s__
SL345458_c_000000000117	Genome	SL345458_bin.3	83.7336	3.42749	0.408851	4746437	752	7622	d__Bacteria	Cyanobacteria	Cyanobacteriia	o__Cyanobacteriales	f__Xenococcaceae	g__Pleurocapsa	s__
SL345566_c_000000000011__full	WiSH	SL345980_bin.1	98.5465	1.25392	0.64154	4080452	168	42179	d__Bacteria	Proteobacteria	Alphaproteobacteria	o__Rhizobiales	f__Beijerinckiaceae	g__	s__
SL345573_c_000000000001__full	WiSH	SL345980_bin.1	98.5465	1.25392	0.64154	4080452	168	42179	d__Bacteria	Proteobacteria	Alphaproteobacteria	o__Rhizobiales	f__Beijerinckiaceae	g__	s__
SL345597_c_000000000001__full	WiSH	SL345980_bin.1	98.5465	1.25392	0.64154	4080452	168	42179	d__Bacteria	Proteobacteria	Alphaproteobacteria	o__Rhizobiales	f__Beijerinckiaceae	g__	s__
SL345466_c_000000000001__full	WiSH	SL345575_bin.5	66.8015	7.29327	0.699925	4026877	2379	1677	d__Bacteria	Deinococcota	Deinococci	o__Deinococcales	f__Deinococcaceae	g__Deinococcus	s__
SL345610_c_000000000001__full	WiSH	SL345980_bin.1	98.5465	1.25392	0.64154	4080452	168	42179	d__Bacteria	Proteobacteria	Alphaproteobacteria	o__Rhizobiales	f__Beijerinckiaceae	g__	s__
SL345611_c_000000000005__full	WiSH	SL345980_bin.1	98.5465	1.25392	0.64154	4080452	168	42179	d__Bacteria	Proteobacteria	Alphaproteobacteria	o__Rhizobiales	f__Beijerinckiaceae	g__	s__
SL345951_c_000000000001__full	WiSH	SL345980_bin.1	98.5465	1.25392	0.64154	4080452	168	42179	d__Bacteria	Proteobacteria	Alphaproteobacteria	o__Rhizobiales	f__Beijerinckiaceae	g__	s__
SL345469_c_000000000005__full	Genome	SL345599_bin.4	64.4977	4.85185	0.423245	4409470	1325	3481	d__Bacteria	Cyanobacteria	Cyanobacteriia	o__Cyanobacteriales	f__Chroococcidiopsidaceae	g__Aliterella	s__
SL346151_c_000000000007__full	WiSH	SL345980_bin.1	98.5465	1.25392	0.64154	4080452	168	42179	d__Bacteria	Proteobacteria	Alphaproteobacteria	o__Rhizobiales	f__Beijerinckiaceae	g__	s__
SL345455_c_000000000001__full	Genome	SL345455_bin.1	62.1241	2.48792	0.588538	2756168	1321	2221	d__Bacteria	Proteobacteria	Gammaproteobacteria	o__Nevskiales	f__Salinisphaeraceae	g__Salinisphaera	s__
SL346109_c_000000000019__full	WiSH	SL336622_bin.9	97.343	0.543478	0.653795	4856358	133	55312	d__Bacteria	Proteobacteria	Gammaproteobacteria	o__Xanthomonadales	f__Xanthomonadaceae	g__Xanthomonas	s__Xanthomonas campestris
SL346151_c_000000000016__full	WiSH	SL336692_bin.3	81.4706	2.71259	0.689009	2547392	683	4376	d__Bacteria	Proteobacteria	Alphaproteobacteria	o__Caulobacterales	f__Caulobacteraceae	g__Brevundimonas	s__
SL346081_c_000000000049__full	Genome	SL346092_bin.1	87.2717	3.59848	0.677427	2954424	370	10032	d__Bacteria	Proteobacteria	Alphaproteobacteria	o__Caulobacterales	f__Caulobacteraceae	g__Brevundimonas	s__Brevundimonas sp002434505
SL346083_c_000000000021__full	Genome	SL346082_bin.7	81.7481	6.5051	0.685846	2323554	653	4138	d__Bacteria	Proteobacteria	Alphaproteobacteria	o__Caulobacterales	f__Caulobacteraceae	g__Brevundimonas	s__
SL346085_c_000000000026__full	Genome	SL346082_bin.7	81.7481	6.5051	0.685846	2323554	653	4138	d__Bacteria	Proteobacteria	Alphaproteobacteria	o__Caulobacterales	f__Caulobacteraceae	g__Brevundimonas	s__
SL336783_c_000000000029__full	Spacer	SL336752_bin.1	99.8378	0.540541	0.724227	3577293	57	184882	d__Bacteria	Actinobacteriota	Actinomycetia	o__Actinomycetales	f__Dermatophilaceae	g__Barrientosiimonas	s__
SL346098_c_000000000046__full	Genome	SL346082_bin.7	81.7481	6.5051	0.685846	2323554	653	4138	d__Bacteria	Proteobacteria	Alphaproteobacteria	o__Caulobacterales	f__Caulobacteraceae	g__Brevundimonas	s__
SL346106_c_000000000082__full	Genome	SL346092_bin.1	87.2717	3.59848	0.677427	2954424	370	10032	d__Bacteria	Proteobacteria	Alphaproteobacteria	o__Caulobacterales	f__Caulobacteraceae	g__Brevundimonas	s__Brevundimonas sp002434505
SL346107_c_000000000021__full	Genome	SL346082_bin.7	81.7481	6.5051	0.685846	2323554	653	4138	d__Bacteria	Proteobacteria	Alphaproteobacteria	o__Caulobacterales	f__Caulobacteraceae	g__Brevundimonas	s__
SL336809_c_000000000001__full	WiSH	SL336802_bin.1	58.6902	6.80755	0.654849	3102311	1864	1622	d__Bacteria	Proteobacteria	Alphaproteobacteria	o__Sphingomonadales	f__Sphingomonadaceae	g__Qipengyuania	s__
SL346124_c_000000000122__full	Genome	SL346092_bin.1	87.2717	3.59848	0.677427	2954424	370	10032	d__Bacteria	Proteobacteria	Alphaproteobacteria	o__Caulobacterales	f__Caulobacteraceae	g__Brevundimonas	s__Brevundimonas sp002434505
SL346154_c_000000000018__full	Genome	SL346082_bin.7	81.7481	6.5051	0.685846	2323554	653	4138	d__Bacteria	Proteobacteria	Alphaproteobacteria	o__Caulobacterales	f__Caulobacteraceae	g__Brevundimonas	s__
SL346156_c_000000000036__full	Genome	SL346092_bin.1	87.2717	3.59848	0.677427	2954424	370	10032	d__Bacteria	Proteobacteria	Alphaproteobacteria	o__Caulobacterales	f__Caulobacteraceae	g__Brevundimonas	s__Brevundimonas sp002434505
SL346157_c_000000000048__full	Genome	SL346092_bin.1	87.2717	3.59848	0.677427	2954424	370	10032	d__Bacteria	Proteobacteria	Alphaproteobacteria	o__Caulobacterales	f__Caulobacteraceae	g__Brevundimonas	s__Brevundimonas sp002434505
SL345468_c_000000000001__full	WiSH	SL336804_bin.2	68.6718	4.1844	0.712685	2694468	945	3011	d__Bacteria	Deinococcota	Deinococci	o__Deinococcales	f__Deinococcaceae	g__Deinococcus	s__
SL345538_c_000000000154__full	WiSH	SL345538_bin.10	79.0856	6.57439	0.733561	4864297	862	7458	d__Bacteria	Proteobacteria	Alphaproteobacteria	o__Acetobacterales	f__Acetobacteraceae	g__CADCTG01	s__
SL336588_c_000000000001	Genome	SL336687_bin.4	96.6234	0.779221	0.686829	2504737	95	113987	d__Bacteria	Proteobacteria	Alphaproteobacteria	o__Caulobacterales	f__Caulobacteraceae	g__Brevundimonas	s__
SL336614_c_000000000038__full	Genome	SL336641_bin.2	50.3259	8.91353	0.682143	1750002	1096	1626	d__Bacteria	Proteobacteria	Alphaproteobacteria	o__Caulobacterales	f__Caulobacteraceae	g__Brevundimonas	s__
SL336620_c_000000000004	Genome	SL336620_bin.2	97.5082	2.02922	0.671548	3328663	73	85053	d__Bacteria	Proteobacteria	Alphaproteobacteria	o__Caulobacterales	f__Caulobacteraceae	g__Brevundimonas	s__
SL336620_c_000000000043__full	Genome	SL336641_bin.2	50.3259	8.91353	0.682143	1750002	1096	1626	d__Bacteria	Proteobacteria	Alphaproteobacteria	o__Caulobacterales	f__Caulobacteraceae	g__Brevundimonas	s__
SL336627_c_000000000003	Genome	SL336627_bin.4	98.7677	1.2013	0.675598	3186719	48	90900	d__Bacteria	Proteobacteria	Alphaproteobacteria	o__Caulobacterales	f__Caulobacteraceae	g__Brevundimonas	s__Brevundimonas diminuta
SL336627_c_000000000030__full	Genome	SL336641_bin.2	50.3259	8.91353	0.682143	1750002	1096	1626	d__Bacteria	Proteobacteria	Alphaproteobacteria	o__Caulobacterales	f__Caulobacteraceae	g__Brevundimonas	s__
SL345548_c_000000000002__full	WiSH	SL345440_bin.5	76.6128	4.03399	0.738774	2998461	856	3925	d__Bacteria	Proteobacteria	Alphaproteobacteria	o__Rhodobacterales	f__Rhodobacteraceae	g__Rubellimicrobium	s__
SL336634_c_000000000030__full	Genome	SL336641_bin.2	50.3259	8.91353	0.682143	1750002	1096	1626	d__Bacteria	Proteobacteria	Alphaproteobacteria	o__Caulobacterales	f__Caulobacteraceae	g__Brevundimonas	s__
SL336644_c_000000000012__full	Genome	SL336641_bin.2	50.3259	8.91353	0.682143	1750002	1096	1626	d__Bacteria	Proteobacteria	Alphaproteobacteria	o__Caulobacterales	f__Caulobacteraceae	g__Brevundimonas	s__
SL336650_c_000000000010__full	Genome	SL336641_bin.2	50.3259	8.91353	0.682143	1750002	1096	1626	d__Bacteria	Proteobacteria	Alphaproteobacteria	o__Caulobacterales	f__Caulobacteraceae	g__Brevundimonas	s__
SL345558_c_000000000098__full	Genome	SL345507_bin.2	80.3067	1.65333	0.739664	3632157	1055	3808	d__Bacteria	Proteobacteria	Alphaproteobacteria	o__Rhodobacterales	f__Rhodobacteraceae	g__Hasllibacter	s__
SL336681_c_000000000002	Genome	SL336687_bin.4	96.6234	0.779221	0.686829	2504737	95	113987	d__Bacteria	Proteobacteria	Alphaproteobacteria	o__Caulobacterales	f__Caulobacteraceae	g__Brevundimonas	s__
SL345559_c_000000000086__full	WiSH	SL336608_bin.1	88.6819	0.549451	0.574578	1767221	236	11164	d__Bacteria	Proteobacteria	Alphaproteobacteria	o__Micavibrionales_A	f__RGZA01	g__	s__
SL336687_c_000000000002	Genome	SL336687_bin.4	96.6234	0.779221	0.686829	2504737	95	113987	d__Bacteria	Proteobacteria	Alphaproteobacteria	o__Caulobacterales	f__Caulobacteraceae	g__Brevundimonas	s__
SL336687_c_000000000024__full	Genome	SL336641_bin.2	50.3259	8.91353	0.682143	1750002	1096	1626	d__Bacteria	Proteobacteria	Alphaproteobacteria	o__Caulobacterales	f__Caulobacteraceae	g__Brevundimonas	s__
SL345615_c_000000000018	Genome	SL345615_bin.1	99.0631	1.24839	0.707318	3558686	45	129602	d__Bacteria	Actinobacteriota	Actinomycetia	o__Actinomycetales	f__Dermatophilaceae	g__Lapillicoccus	s__
SL345915_c_000000000002	Genome	SL346105_bin.5	95	0	0.52589	1610889	11	322847	d__Bacteria	Actinobacteriota	Actinomycetia	o__Mycobacteriales	f__Mycobacteriaceae	g__Lawsonella	s__Lawsonella clevelandensis_A
SL345918_c_000000000003	Genome	SL346103_bin.4	98.6842	0	0.690085	2672556	23	262023	d__Bacteria	Actinobacteriota	Actinomycetia	o__Actinomycetales	f__Micrococcaceae	g__Kocuria	s__Kocuria marina
SL336826_c_000000000007	Genome	SL336687_bin.4	96.6234	0.779221	0.686829	2504737	95	113987	d__Bacteria	Proteobacteria	Alphaproteobacteria	o__Caulobacterales	f__Caulobacteraceae	g__Brevundimonas	s__
SL345916_c_000000000013__full	Genome	SL345964_bin.3	53.1804	8.20656	0.686332	1683478	1145	1409	d__Bacteria	Proteobacteria	Alphaproteobacteria	o__Caulobacterales	f__Caulobacteraceae	g__Brevundimonas	s__
SL345918_c_000000000038__full	Genome	SL345964_bin.3	53.1804	8.20656	0.686332	1683478	1145	1409	d__Bacteria	Proteobacteria	Alphaproteobacteria	o__Caulobacterales	f__Caulobacteraceae	g__Brevundimonas	s__
SL345933_c_000000000001__full	Genome	SL345967_bin.3	61.9908	3.21256	0.650656	3299426	1808	1900	d__Bacteria	Actinobacteriota	Actinomycetia	o__Mycobacteriales	f__Mycobacteriaceae	g__Williamsia	s__Williamsia muralis
SL345940_c_000000000013__full	Genome	SL345964_bin.3	53.1804	8.20656	0.686332	1683478	1145	1409	d__Bacteria	Proteobacteria	Alphaproteobacteria	o__Caulobacterales	f__Caulobacteraceae	g__Brevundimonas	s__
SL345954_c_000000000003	Genome	SL346105_bin.5	95	0	0.52589	1610889	11	322847	d__Bacteria	Actinobacteriota	Actinomycetia	o__Mycobacteriales	f__Mycobacteriaceae	g__Lawsonella	s__Lawsonella clevelandensis_A
SL345955_c_000000000007__full	Genome	SL345964_bin.3	53.1804	8.20656	0.686332	1683478	1145	1409	d__Bacteria	Proteobacteria	Alphaproteobacteria	o__Caulobacterales	f__Caulobacteraceae	g__Brevundimonas	s__
SL345981_c_000000000016__full	Genome	SL345964_bin.3	53.1804	8.20656	0.686332	1683478	1145	1409	d__Bacteria	Proteobacteria	Alphaproteobacteria	o__Caulobacterales	f__Caulobacteraceae	g__Brevundimonas	s__
SL345989_c_000000000001__full	Genome	SL345964_bin.3	53.1804	8.20656	0.686332	1683478	1145	1409	d__Bacteria	Proteobacteria	Alphaproteobacteria	o__Caulobacterales	f__Caulobacteraceae	g__Brevundimonas	s__
SL345995_c_000000000023__full	Genome	SL345964_bin.3	53.1804	8.20656	0.686332	1683478	1145	1409	d__Bacteria	Proteobacteria	Alphaproteobacteria	o__Caulobacterales	f__Caulobacteraceae	g__Brevundimonas	s__
SL345963_c_000000000001__full	WiSH	SL336817_bin.1	77.0646	5.07127	0.684133	3007287	865	3844	d__Bacteria	Proteobacteria	Alphaproteobacteria	o__Sphingomonadales	f__Sphingomonadaceae	g__Sphingomonas	s__
SL346109_c_000000000034__full	WiSH	SL336692_bin.3	81.4706	2.71259	0.689009	2547392	683	4376	d__Bacteria	Proteobacteria	Alphaproteobacteria	o__Caulobacterales	f__Caulobacteraceae	g__Brevundimonas	s__
SL345993_c_000000000011__full_1	Genome	SL345993_bin.1	93.1146	3.42922	0.698842	3603425	230	24801	d__Bacteria	Proteobacteria	Alphaproteobacteria	o__Sphingomonadales	f__Sphingomonadaceae	g__Sphingomonas	s__
SL346106_c_000000000001	Genome	SL346167_bin.5	99.0616	0.427928	0.602243	2155426	104	29856	d__Bacteria	Actinobacteriota	Actinomycetia	o__Mycobacteriales	f__Mycobacteriaceae	g__Corynebacterium	s__
SL346151_c_000000000004__full	Spacer	SL346089_bin.3	65.4565	4.36698	0.66875	2782074	1319	2293	d__Bacteria	Proteobacteria	Alphaproteobacteria	o__Sphingomonadales	f__Sphingomonadaceae	g__Sphingomonas	s__
SL346111_c_000000000002__full	Genome	SL336779_bin.2	61.8602	9.14831	0.587436	2084455	1264	1549	d__Bacteria	Actinobacteriota	Actinomycetia	o__Mycobacteriales	f__Mycobacteriaceae	g__Corynebacterium	s__
SL310935_c_000000000041	WiSH	SL345611_bin.1	93.8626	2.11619	0.661912	2138485	279	11194	d__Bacteria	Actinobacteriota	Actinomycetia	o__Actinomycetales	f__Actinomycetaceae	g__Pauljensenia	s__Pauljensenia sp001838165
SL310935_c_000000000054	WiSH	SL342546_bin.1	98.5345	1.2931	0.686155	3858866	78	79457	d__Bacteria	Actinobacteriota	Thermoleophilia	o__Solirubrobacterales	f__70-9	g__RHKX01	s__
SL310952_c_000000000001__full	Genome	SL345506_bin.3	50.9914	9.60377	0.624412	2198094	1467	1477	d__Bacteria	Proteobacteria	Gammaproteobacteria	o__Pseudomonadales	f__Pseudomonadaceae	g__Pseudomonas_D	s__
SL310962_c_000000000001__full	WiSH	SL336669_bin.2	97.8322	0	0.65447	3376671	61	114834	d__Bacteria	Proteobacteria	Alphaproteobacteria	o__Rhodobacterales	f__Rhodobacteraceae	g__Paracoccus	s__
SL310974_c_000000000223__full	Genome	SL310974_bin.1	85.7759	5.28815	0.439658	2210531	1129	2104	d__Bacteria	Proteobacteria	Gammaproteobacteria	o__Pseudomonadales	f__Moraxellaceae	g__Moraxella_A	s__Moraxella_A cinereus
SL310978_c_000000001112__full	WiSH	SL345595_bin.8	50.69	9.73913	0.666256	1619308	252	9184	d__Bacteria	Proteobacteria	Alphaproteobacteria	o__Sphingomonadales	f__Sphingomonadaceae	g__Allosphingosinicella	s__
SL310987_c_000000000022__full	Genome	SL310987_bin.2	57.5591	0.498883	0.441421	1518208	902	1703	d__Bacteria	Proteobacteria	Gammaproteobacteria	o__Pseudomonadales	f__Moraxellaceae	g__Moraxella_A	s__Moraxella_A cinereus
SL310998_c_000000000001	Genome	SL311013_bin.5	100	0.331126	0.601129	2425245	180	20569	d__Bacteria	Actinobacteriota	Actinomycetia	o__Propionibacteriales	f__Propionibacteriaceae	g__Cutibacterium	s__Cutibacterium acnes
SL345440_c_000000000007	Genome	SL345444_bin.5	99.2222	0.377315	0.424772	5257386	344	22979	d__Bacteria	Cyanobacteria	Cyanobacteriia	o__Cyanobacteriales	f__Chroococcidiopsidaceae	g__Chroococcidiopsis	s__
SL336568_c_000000000054__full	Genome	SL336694_bin.1	54.4391	7.87879	0.600874	1455748	909	1491	d__Bacteria	Actinobacteriota	Actinomycetia	o__Mycobacteriales	f__Mycobacteriaceae	g__Corynebacterium	s__
SL336569_c_000000000001__full	Spacer	SL336752_bin.1	99.8378	0.540541	0.724227	3577293	57	184882	d__Bacteria	Actinobacteriota	Actinomycetia	o__Actinomycetales	f__Dermatophilaceae	g__Barrientosiimonas	s__
SL336569_c_000000000001__full	Genome	SL336722_bin.1	77.4402	0.945946	0.736854	2715743	797	3870	d__Bacteria	Actinobacteriota	Actinomycetia	o__Actinomycetales	f__Dermatophilaceae	g__Janibacter	s__
SL336570_c_000000000036__0_partial_1	Genome	SL336570_bin.10	99.8893	0.562771	0.673004	3018152	97	51205	d__Bacteria	Proteobacteria	Alphaproteobacteria	o__Caulobacterales	f__Caulobacteraceae	g__Brevundimonas	s__Brevundimonas sp003938605
SL336570_c_000000000059__full	Spacer	SL336752_bin.1	99.8378	0.540541	0.724227	3577293	57	184882	d__Bacteria	Actinobacteriota	Actinomycetia	o__Actinomycetales	f__Dermatophilaceae	g__Barrientosiimonas	s__
SL345444_c_000000000017	Genome	SL345444_bin.5	99.2222	0.377315	0.424772	5257386	344	22979	d__Bacteria	Cyanobacteria	Cyanobacteriia	o__Cyanobacteriales	f__Chroococcidiopsidaceae	g__Chroococcidiopsis	s__
SL336586_c_000000000006__full	Genome	SL336722_bin.1	77.4402	0.945946	0.736854	2715743	797	3870	d__Bacteria	Actinobacteriota	Actinomycetia	o__Actinomycetales	f__Dermatophilaceae	g__Janibacter	s__
SL336589_c_000000000002	Genome	SL336589_bin.2	99.6241	0.492302	0.662072	6229237	49	212661	d__Bacteria	Actinobacteriota	Actinomycetia	o__Mycobacteriales	f__Mycobacteriaceae	g__Mycobacterium	s__Mycobacterium iranicum
SL336589_c_000000000003	Genome	SL336589_bin.2	99.6241	0.492302	0.662072	6229237	49	212661	d__Bacteria	Actinobacteriota	Actinomycetia	o__Mycobacteriales	f__Mycobacteriaceae	g__Mycobacterium	s__Mycobacterium iranicum
SL336589_c_000000000003	Spacer	SL342537_bin.1	84.0476	2.93041	0.659565	5812271	1991	3496	d__Bacteria	Actinobacteriota	Actinomycetia	o__Mycobacteriales	f__Mycobacteriaceae	g__Mycobacterium	s__Mycobacterium iranicum
SL336589_c_000000000023	Genome	SL336589_bin.2	99.6241	0.492302	0.662072	6229237	49	212661	d__Bacteria	Actinobacteriota	Actinomycetia	o__Mycobacteriales	f__Mycobacteriaceae	g__Mycobacterium	s__Mycobacterium iranicum
SL336589_c_000000000025	Genome	SL336589_bin.2	99.6241	0.492302	0.662072	6229237	49	212661	d__Bacteria	Actinobacteriota	Actinomycetia	o__Mycobacteriales	f__Mycobacteriaceae	g__Mycobacterium	s__Mycobacterium iranicum
SL336589_c_000000000030	Genome	SL336589_bin.2	99.6241	0.492302	0.662072	6229237	49	212661	d__Bacteria	Actinobacteriota	Actinomycetia	o__Mycobacteriales	f__Mycobacteriaceae	g__Mycobacterium	s__Mycobacterium iranicum
SL336589_c_000000000038	Genome	SL336589_bin.2	99.6241	0.492302	0.662072	6229237	49	212661	d__Bacteria	Actinobacteriota	Actinomycetia	o__Mycobacteriales	f__Mycobacteriaceae	g__Mycobacterium	s__Mycobacterium iranicum
SL336592_c_000000000005__full	Genome	SL336592_bin.5	96.6113	1.77826	0.681513	5899645	664	12823	d__Bacteria	Actinobacteriota	Actinomycetia	o__Mycobacteriales	f__Mycobacteriaceae	g__Mycobacterium	s__Mycobacterium obuense
SL336593_c_000000000001__full	WiSH	SL345506_bin.1	82.8322	1.6016	0.654489	3351745	550	7557	d__Bacteria	Proteobacteria	Gammaproteobacteria	o__Pseudomonadales	f__Pseudomonadaceae	g__Pseudomonas_A	s__Pseudomonas_A balearica
SL336608_c_000000000049__full	Genome	SL336840_bin.2	50.494	6.94497	0.591139	1382050	1031	1296	d__Bacteria	Actinobacteriota	Actinomycetia	o__Mycobacteriales	f__Mycobacteriaceae	g__Corynebacterium	s__
SL336620_c_000000000001	Genome	SL336681_bin.4	97.3724	0.900901	0.601737	2082233	142	34211	d__Bacteria	Actinobacteriota	Actinomycetia	o__Mycobacteriales	f__Mycobacteriaceae	g__Corynebacterium	s__Corynebacterium dentalis
SL345575_c_000000000011	Genome	SL345444_bin.5	99.2222	0.377315	0.424772	5257386	344	22979	d__Bacteria	Cyanobacteria	Cyanobacteriia	o__Cyanobacteriales	f__Chroococcidiopsidaceae	g__Chroococcidiopsis	s__
SL336660_c_000000000870__full	Genome	SL336840_bin.2	50.494	6.94497	0.591139	1382050	1031	1296	d__Bacteria	Actinobacteriota	Actinomycetia	o__Mycobacteriales	f__Mycobacteriaceae	g__Corynebacterium	s__
SL345583_c_000000000037__full	Genome	SL345469_bin.3	58.3704	5.66667	0.428357	3930740	814	5638	d__Bacteria	Cyanobacteria	Cyanobacteriia	o__Cyanobacteriales	f__Chroococcidiopsidaceae	g__Chroococcidiopsis	s__
SL345591_c_000000000003	Genome	SL345444_bin.5	99.2222	0.377315	0.424772	5257386	344	22979	d__Bacteria	Cyanobacteria	Cyanobacteriia	o__Cyanobacteriales	f__Chroococcidiopsidaceae	g__Chroococcidiopsis	s__
SL345593_c_000000000001__full	Genome	SL345594_bin.1	93.7037	4.08796	0.447107	6458210	612	15126	d__Bacteria	Cyanobacteria	Cyanobacteriia	o__Cyanobacteriales	f__Chroococcidiopsidaceae	g__Chroococcidiopsis	s__Chroococcidiopsis thermalis
SL336689_c_000000000011	Genome	SL336697_bin.3	95.7601	0.664251	0.672768	4811182	257	31816	d__Bacteria	Actinobacteriota	Actinomycetia	o__Mycobacteriales	f__Mycobacteriaceae	g__Gordonia	s__Gordonia bronchialis
SL345594_c_000000000035__full	Genome	SL345594_bin.1	93.7037	4.08796	0.447107	6458210	612	15126	d__Bacteria	Cyanobacteria	Cyanobacteriia	o__Cyanobacteriales	f__Chroococcidiopsidaceae	g__Chroococcidiopsis	s__Chroococcidiopsis thermalis
SL336690_c_000000000006	Spacer	SL336752_bin.1	99.8378	0.540541	0.724227	3577293	57	184882	d__Bacteria	Actinobacteriota	Actinomycetia	o__Actinomycetales	f__Dermatophilaceae	g__Barrientosiimonas	s__
SL336690_c_000000000006	Genome	SL336781_bin.4	62.429	5.76848	0.592742	1765831	1061	1688	d__Bacteria	Actinobacteriota	Actinomycetia	o__Mycobacteriales	f__Mycobacteriaceae	g__Corynebacterium	s__Corynebacterium accolens
SL336690_c_000000000076__full	Genome	SL336779_bin.2	61.8602	9.14831	0.587436	2084455	1264	1549	d__Bacteria	Actinobacteriota	Actinomycetia	o__Mycobacteriales	f__Mycobacteriaceae	g__Corynebacterium	s__
SL336690_c_000000000082__full	Genome	SL336674_bin.1	66.3468	2.0604	0.735405	1526120	576	2712	d__Bacteria	Actinobacteriota	Actinomycetia	o__Actinomycetales	f__Micrococcaceae	g__Micrococcus	s__Micrococcus luteus
SL336691_c_000000000030__full	Spacer	SL336752_bin.1	99.8378	0.540541	0.724227	3577293	57	184882	d__Bacteria	Actinobacteriota	Actinomycetia	o__Actinomycetales	f__Dermatophilaceae	g__Barrientosiimonas	s__
SL345599_c_000000000016	Genome	SL345444_bin.5	99.2222	0.377315	0.424772	5257386	344	22979	d__Bacteria	Cyanobacteria	Cyanobacteriia	o__Cyanobacteriales	f__Chroococcidiopsidaceae	g__Chroococcidiopsis	s__
SL345599_c_000000000031	Genome	SL345444_bin.5	99.2222	0.377315	0.424772	5257386	344	22979	d__Bacteria	Cyanobacteria	Cyanobacteriia	o__Cyanobacteriales	f__Chroococcidiopsidaceae	g__Chroococcidiopsis	s__
SL336691_c_000000000043__full	Genome	SL336579_bin.4	92.6849	2.42503	0.663556	2270446	334	9543	d__Bacteria	Proteobacteria	Gammaproteobacteria	o__Xanthomonadales	f__Xanthomonadaceae	g__Lysobacter_B	s__
SL345600_c_000000000001__full	Genome	SL345594_bin.1	93.7037	4.08796	0.447107	6458210	612	15126	d__Bacteria	Cyanobacteria	Cyanobacteriia	o__Cyanobacteriales	f__Chroococcidiopsidaceae	g__Chroococcidiopsis	s__Chroococcidiopsis thermalis
SL336691_c_000000000055__full	Genome	SL336703_bin.3	50.4092	5.62898	0.590091	1926081	1262	1478	d__Bacteria	Actinobacteriota	Actinomycetia	o__Mycobacteriales	f__Mycobacteriaceae	g__Corynebacterium	s__
SL345607_c_000000000020	Genome	SL345444_bin.5	99.2222	0.377315	0.424772	5257386	344	22979	d__Bacteria	Cyanobacteria	Cyanobacteriia	o__Cyanobacteriales	f__Chroococcidiopsidaceae	g__Chroococcidiopsis	s__
SL336692_c_000000000015__full_1	Genome	SL336692_bin.1	100	0.735294	0.405869	2594451	73	67396	d__Bacteria	Bacteroidota	Bacteroidia	o__Flavobacteriales	f__Weeksellaceae	g__Planobacterium	s__Planobacterium taklimakanense
SL336692_c_000000000064__full	Genome	SL336779_bin.2	61.8602	9.14831	0.587436	2084455	1264	1549	d__Bacteria	Actinobacteriota	Actinomycetia	o__Mycobacteriales	f__Mycobacteriaceae	g__Corynebacterium	s__
SL345607_c_000000000039	Genome	SL345444_bin.5	99.2222	0.377315	0.424772	5257386	344	22979	d__Bacteria	Cyanobacteria	Cyanobacteriia	o__Cyanobacteriales	f__Chroococcidiopsidaceae	g__Chroococcidiopsis	s__
SL336693_c_000000000021	Spacer	SL336752_bin.1	99.8378	0.540541	0.724227	3577293	57	184882	d__Bacteria	Actinobacteriota	Actinomycetia	o__Actinomycetales	f__Dermatophilaceae	g__Barrientosiimonas	s__
SL336693_c_000000000021	Genome	SL336781_bin.4	62.429	5.76848	0.592742	1765831	1061	1688	d__Bacteria	Actinobacteriota	Actinomycetia	o__Mycobacteriales	f__Mycobacteriaceae	g__Corynebacterium	s__Corynebacterium accolens
SL336575_c_000000000001__full	Genome	SL336722_bin.1	77.4402	0.945946	0.736854	2715743	797	3870	d__Bacteria	Actinobacteriota	Actinomycetia	o__Actinomycetales	f__Dermatophilaceae	g__Janibacter	s__
SL336589_c_000000000001	Genome	SL336589_bin.2	99.6241	0.492302	0.662072	6229237	49	212661	d__Bacteria	Actinobacteriota	Actinomycetia	o__Mycobacteriales	f__Mycobacteriaceae	g__Mycobacterium	s__Mycobacterium iranicum
SL336652_c_000000000217__full	WiSH	SL342546_bin.1	98.5345	1.2931	0.686155	3858866	78	79457	d__Bacteria	Actinobacteriota	Thermoleophilia	o__Solirubrobacterales	f__70-9	g__RHKX01	s__
SL336675_c_000000000001	Genome	SL336687_bin.4	96.6234	0.779221	0.686829	2504737	95	113987	d__Bacteria	Proteobacteria	Alphaproteobacteria	o__Caulobacterales	f__Caulobacteraceae	g__Brevundimonas	s__
SL336679_c_000000000001__full	WiSH	SL345590_bin.1	98.0167	2.08333	0.659532	3885463	124	51381	d__Bacteria	Proteobacteria	Alphaproteobacteria	o__Rhodobacterales	f__Rhodobacteraceae	g__Paracoccus	s__
SL345457_c_000000000002__full	WiSH	SL345445_bin.7	70.5801	1.56566	0.692363	2963771	405	9557	d__Bacteria	Proteobacteria	Alphaproteobacteria	o__Rhodobacterales	f__Rhodobacteraceae	g__Jannaschia	s__
SL336743_c_000000000001	WiSH	SL336743_bin.6	97.7415	0.200501	0.653092	4216159	72	90591	d__Bacteria	Actinobacteriota	Actinomycetia	o__Mycobacteriales	f__Mycobacteriaceae	g__YC2-7	s__
SL336743_c_000000000002	Genome	SL336574_bin.1	53.9498	1.72414	0.738888	1804263	950	2039	d__Bacteria	Actinobacteriota	Actinomycetia	o__Actinomycetales	f__Micrococcaceae	g__Micrococcus	s__Micrococcus luteus
SL345950_c_000000000020	Genome	SL346092_bin.3	51.8519	3.65497	0.727968	1868463	774	2420	d__Bacteria	Actinobacteriota	Actinomycetia	o__Actinomycetales	f__Dermabacteraceae	g__Brachybacterium	s__Brachybacterium paraconglomeratum
SL336781_c_000000000027__full	Genome	SL336722_bin.1	77.4402	0.945946	0.736854	2715743	797	3870	d__Bacteria	Actinobacteriota	Actinomycetia	o__Actinomycetales	f__Dermatophilaceae	g__Janibacter	s__
SL336782_c_000000000022__full	Spacer	SL336752_bin.1	99.8378	0.540541	0.724227	3577293	57	184882	d__Bacteria	Actinobacteriota	Actinomycetia	o__Actinomycetales	f__Dermatophilaceae	g__Barrientosiimonas	s__
SL336783_c_000000000029__full	Genome	SL336722_bin.1	77.4402	0.945946	0.736854	2715743	797	3870	d__Bacteria	Actinobacteriota	Actinomycetia	o__Actinomycetales	f__Dermatophilaceae	g__Janibacter	s__
SL336808_c_000000000002__full	Genome	SL336808_bin.2	99.5287	0.791855	0.513653	2641208	198	18322	d__Bacteria	Proteobacteria	Gammaproteobacteria	o__Burkholderiales	f__Neisseriaceae	g__Neisseria	s__Neisseria macacae
SL346115_c_000000000021__full	Genome	SL346157_bin.6	72.5564	2.58285	0.723432	2207275	375	6747	d__Bacteria	Actinobacteriota	Actinomycetia	o__Actinomycetales	f__Dermabacteraceae	g__Brachybacterium	s__Brachybacterium paraconglomeratum
SL336817_c_000000000001__full	Genome	SL336817_bin.1	77.0646	5.07127	0.684133	3007287	865	3844	d__Bacteria	Proteobacteria	Alphaproteobacteria	o__Sphingomonadales	f__Sphingomonadaceae	g__Sphingomonas	s__
SL336820_c_000000000001	Genome	SL336820_bin.2	99.0733	0	0.658336	2716188	21	209766	d__Bacteria	Proteobacteria	Alphaproteobacteria	o__Sphingomonadales	f__Sphingomonadaceae	g__Tsuneonella	s__
SL345447_c_000000000015__full	Spacer	SL345447_bin.2	81.5864	1.65756	0.755261	3865468	419	10918	d__Bacteria	Bacteroidota	Rhodothermia	o__Rhodothermales	f__Rubricoccaceae	g__	s__
SL345981_c_000000000034	Genome	SL346161_bin.5	74.269	4.09357	0.73083	2036726	565	4077	d__Bacteria	Actinobacteriota	Actinomycetia	o__Actinomycetales	f__Dermabacteraceae	g__Brachybacterium	s__Brachybacterium paraconglomeratum
SL346080_c_000000000083	Genome	SL346161_bin.5	74.269	4.09357	0.73083	2036726	565	4077	d__Bacteria	Actinobacteriota	Actinomycetia	o__Actinomycetales	f__Dermabacteraceae	g__Brachybacterium	s__Brachybacterium paraconglomeratum
SL346103_c_000000000118	Genome	SL346161_bin.5	74.269	4.09357	0.73083	2036726	565	4077	d__Bacteria	Actinobacteriota	Actinomycetia	o__Actinomycetales	f__Dermabacteraceae	g__Brachybacterium	s__Brachybacterium paraconglomeratum
SL346118_c_000000000008	Genome	SL346161_bin.5	74.269	4.09357	0.73083	2036726	565	4077	d__Bacteria	Actinobacteriota	Actinomycetia	o__Actinomycetales	f__Dermabacteraceae	g__Brachybacterium	s__Brachybacterium paraconglomeratum
SL346144_c_000000000056	Genome	SL346161_bin.5	74.269	4.09357	0.73083	2036726	565	4077	d__Bacteria	Actinobacteriota	Actinomycetia	o__Actinomycetales	f__Dermabacteraceae	g__Brachybacterium	s__Brachybacterium paraconglomeratum
SL346155_c_000000000065	Genome	SL346161_bin.5	74.269	4.09357	0.73083	2036726	565	4077	d__Bacteria	Actinobacteriota	Actinomycetia	o__Actinomycetales	f__Dermabacteraceae	g__Brachybacterium	s__Brachybacterium paraconglomeratum
SL345963_c_000000000002__full	WiSH	SL336589_bin.2	99.6241	0.492302	0.662072	6229237	49	212661	d__Bacteria	Actinobacteriota	Actinomycetia	o__Mycobacteriales	f__Mycobacteriaceae	g__Mycobacterium	s__Mycobacterium iranicum
SL336584_c_000000000003__full	Genome	SL336722_bin.1	77.4402	0.945946	0.736854	2715743	797	3870	d__Bacteria	Actinobacteriota	Actinomycetia	o__Actinomycetales	f__Dermatophilaceae	g__Janibacter	s__
SL336589_c_000000000004	Genome	SL336589_bin.2	99.6241	0.492302	0.662072	6229237	49	212661	d__Bacteria	Actinobacteriota	Actinomycetia	o__Mycobacteriales	f__Mycobacteriaceae	g__Mycobacterium	s__Mycobacterium iranicum
SL336694_c_000000000031__full	Genome	SL336722_bin.1	77.4402	0.945946	0.736854	2715743	797	3870	d__Bacteria	Actinobacteriota	Actinomycetia	o__Actinomycetales	f__Dermatophilaceae	g__Janibacter	s__
SL336695_c_000000000003__full	Spacer	SL336752_bin.1	99.8378	0.540541	0.724227	3577293	57	184882	d__Bacteria	Actinobacteriota	Actinomycetia	o__Actinomycetales	f__Dermatophilaceae	g__Barrientosiimonas	s__
SL336695_c_000000000003__full	Genome	SL336722_bin.1	77.4402	0.945946	0.736854	2715743	797	3870	d__Bacteria	Actinobacteriota	Actinomycetia	o__Actinomycetales	f__Dermatophilaceae	g__Janibacter	s__
SL336696_c_000000000019	Spacer	SL336752_bin.1	99.8378	0.540541	0.724227	3577293	57	184882	d__Bacteria	Actinobacteriota	Actinomycetia	o__Actinomycetales	f__Dermatophilaceae	g__Barrientosiimonas	s__
SL336696_c_000000000019	Genome	SL336781_bin.4	62.429	5.76848	0.592742	1765831	1061	1688	d__Bacteria	Actinobacteriota	Actinomycetia	o__Mycobacteriales	f__Mycobacteriaceae	g__Corynebacterium	s__Corynebacterium accolens
SL336697_c_000000000024	Spacer	SL336752_bin.1	99.8378	0.540541	0.724227	3577293	57	184882	d__Bacteria	Actinobacteriota	Actinomycetia	o__Actinomycetales	f__Dermatophilaceae	g__Barrientosiimonas	s__
SL336697_c_000000000024	Genome	SL336781_bin.4	62.429	5.76848	0.592742	1765831	1061	1688	d__Bacteria	Actinobacteriota	Actinomycetia	o__Mycobacteriales	f__Mycobacteriaceae	g__Corynebacterium	s__Corynebacterium accolens
SL336697_c_000000000036	Genome	SL336697_bin.3	95.7601	0.664251	0.672768	4811182	257	31816	d__Bacteria	Actinobacteriota	Actinomycetia	o__Mycobacteriales	f__Mycobacteriaceae	g__Gordonia	s__Gordonia bronchialis
SL336697_c_000000000077__full	Genome	SL336779_bin.2	61.8602	9.14831	0.587436	2084455	1264	1549	d__Bacteria	Actinobacteriota	Actinomycetia	o__Mycobacteriales	f__Mycobacteriaceae	g__Corynebacterium	s__
SL336699_c_000000000003	Genome	SL336563_bin.3	66.5951	5.35406	0.716452	2308339	267	10319	d__Bacteria	Actinobacteriota	Actinomycetia	o__Propionibacteriales	f__Nocardioidaceae	g__Nocardioides_A	s__Nocardioides_A massiliensis
SL336699_c_000000000006	Spacer	SL336752_bin.1	99.8378	0.540541	0.724227	3577293	57	184882	d__Bacteria	Actinobacteriota	Actinomycetia	o__Actinomycetales	f__Dermatophilaceae	g__Barrientosiimonas	s__
SL336699_c_000000000006	Genome	SL336781_bin.4	62.429	5.76848	0.592742	1765831	1061	1688	d__Bacteria	Actinobacteriota	Actinomycetia	o__Mycobacteriales	f__Mycobacteriaceae	g__Corynebacterium	s__Corynebacterium accolens
SL336699_c_000000000028	Genome	SL336697_bin.3	95.7601	0.664251	0.672768	4811182	257	31816	d__Bacteria	Actinobacteriota	Actinomycetia	o__Mycobacteriales	f__Mycobacteriaceae	g__Gordonia	s__Gordonia bronchialis
SL336699_c_000000000032	Genome	SL336697_bin.3	95.7601	0.664251	0.672768	4811182	257	31816	d__Bacteria	Actinobacteriota	Actinomycetia	o__Mycobacteriales	f__Mycobacteriaceae	g__Gordonia	s__Gordonia bronchialis
SL336700_c_000000000001	WiSH	SL336752_bin.1	99.8378	0.540541	0.724227	3577293	57	184882	d__Bacteria	Actinobacteriota	Actinomycetia	o__Actinomycetales	f__Dermatophilaceae	g__Barrientosiimonas	s__
SL336701_c_000000000019	Genome	SL336691_bin.3	92.6306	0.27027	0.722547	2400057	126	28760	d__Bacteria	Actinobacteriota	Actinomycetia	o__Actinomycetales	f__Dermatophilaceae	g__Kytococcus	s__Kytococcus sedentarius
SL336701_c_000000000031__full	Spacer	SL336752_bin.1	99.8378	0.540541	0.724227	3577293	57	184882	d__Bacteria	Actinobacteriota	Actinomycetia	o__Actinomycetales	f__Dermatophilaceae	g__Barrientosiimonas	s__
SL336701_c_000000000031__full	Genome	SL336722_bin.1	77.4402	0.945946	0.736854	2715743	797	3870	d__Bacteria	Actinobacteriota	Actinomycetia	o__Actinomycetales	f__Dermatophilaceae	g__Janibacter	s__
SL336702_c_000000000030__full	Spacer	SL336752_bin.1	99.8378	0.540541	0.724227	3577293	57	184882	d__Bacteria	Actinobacteriota	Actinomycetia	o__Actinomycetales	f__Dermatophilaceae	g__Barrientosiimonas	s__
SL336703_c_000000000002	Genome	SL336703_bin.8	99.6329	0.660793	0.631857	2672366	60	60601	d__Bacteria	Actinobacteriota	Actinomycetia	o__Mycobacteriales	f__Mycobacteriaceae	g__Corynebacterium	s__
SL336703_c_000000000005	Genome	SL336703_bin.8	99.6329	0.660793	0.631857	2672366	60	60601	d__Bacteria	Actinobacteriota	Actinomycetia	o__Mycobacteriales	f__Mycobacteriaceae	g__Corynebacterium	s__
SL336703_c_000000000015	Genome	SL336703_bin.8	99.6329	0.660793	0.631857	2672366	60	60601	d__Bacteria	Actinobacteriota	Actinomycetia	o__Mycobacteriales	f__Mycobacteriaceae	g__Corynebacterium	s__
SL336703_c_000000000017	Genome	SL336703_bin.8	99.6329	0.660793	0.631857	2672366	60	60601	d__Bacteria	Actinobacteriota	Actinomycetia	o__Mycobacteriales	f__Mycobacteriaceae	g__Corynebacterium	s__
SL336703_c_000000000024	Spacer	SL336752_bin.1	99.8378	0.540541	0.724227	3577293	57	184882	d__Bacteria	Actinobacteriota	Actinomycetia	o__Actinomycetales	f__Dermatophilaceae	g__Barrientosiimonas	s__
SL336703_c_000000000024	Genome	SL336781_bin.4	62.429	5.76848	0.592742	1765831	1061	1688	d__Bacteria	Actinobacteriota	Actinomycetia	o__Mycobacteriales	f__Mycobacteriaceae	g__Corynebacterium	s__Corynebacterium accolens
SL336703_c_000000000053__full	Genome	SL336703_bin.3	50.4092	5.62898	0.590091	1926081	1262	1478	d__Bacteria	Actinobacteriota	Actinomycetia	o__Mycobacteriales	f__Mycobacteriaceae	g__Corynebacterium	s__
SL336703_c_000000000072__full	Spacer	SL336752_bin.1	99.8378	0.540541	0.724227	3577293	57	184882	d__Bacteria	Actinobacteriota	Actinomycetia	o__Actinomycetales	f__Dermatophilaceae	g__Barrientosiimonas	s__
SL336703_c_000000000072__full	Genome	SL336722_bin.1	77.4402	0.945946	0.736854	2715743	797	3870	d__Bacteria	Actinobacteriota	Actinomycetia	o__Actinomycetales	f__Dermatophilaceae	g__Janibacter	s__
SL336705_c_000000000001__full	Spacer	SL336752_bin.1	99.8378	0.540541	0.724227	3577293	57	184882	d__Bacteria	Actinobacteriota	Actinomycetia	o__Actinomycetales	f__Dermatophilaceae	g__Barrientosiimonas	s__
SL336705_c_000000000001__full	Genome	SL336722_bin.1	77.4402	0.945946	0.736854	2715743	797	3870	d__Bacteria	Actinobacteriota	Actinomycetia	o__Actinomycetales	f__Dermatophilaceae	g__Janibacter	s__
SL336707_c_000000000003	Genome	SL336583_bin.4	98.6306	0.405405	0.714557	3306567	252	21777	d__Bacteria	Actinobacteriota	Actinomycetia	o__Actinomycetales	f__Dermatophilaceae	g__Janibacter	s__Janibacter indicus
SL336712_c_000000000330	Genome	SL310952_bin.2	63.0388	3.30859	0.441718	1515823	912	1677	d__Bacteria	Proteobacteria	Gammaproteobacteria	o__Pseudomonadales	f__Moraxellaceae	g__Moraxella_A	s__Moraxella_A cinereus
SL336715_c_000000000014	Spacer	SL336752_bin.1	99.8378	0.540541	0.724227	3577293	57	184882	d__Bacteria	Actinobacteriota	Actinomycetia	o__Actinomycetales	f__Dermatophilaceae	g__Barrientosiimonas	s__
SL336715_c_000000000014	Genome	SL336781_bin.4	62.429	5.76848	0.592742	1765831	1061	1688	d__Bacteria	Actinobacteriota	Actinomycetia	o__Mycobacteriales	f__Mycobacteriaceae	g__Corynebacterium	s__Corynebacterium accolens
SL336715_c_000000000031__full	Spacer	SL336752_bin.1	99.8378	0.540541	0.724227	3577293	57	184882	d__Bacteria	Actinobacteriota	Actinomycetia	o__Actinomycetales	f__Dermatophilaceae	g__Barrientosiimonas	s__
SL336715_c_000000000031__full	Genome	SL336722_bin.1	77.4402	0.945946	0.736854	2715743	797	3870	d__Bacteria	Actinobacteriota	Actinomycetia	o__Actinomycetales	f__Dermatophilaceae	g__Janibacter	s__
SL336715_c_000000000052__full	Genome	SL336570_bin.8	65.4188	0.69808	0.672595	1846843	593	3499	d__Bacteria	Actinobacteriota	Actinomycetia	o__Propionibacteriales	f__Propionibacteriaceae	g__Aestuariimicrobium	s__
SL336716_c_000000000020	Spacer	SL336752_bin.1	99.8378	0.540541	0.724227	3577293	57	184882	d__Bacteria	Actinobacteriota	Actinomycetia	o__Actinomycetales	f__Dermatophilaceae	g__Barrientosiimonas	s__
SL336716_c_000000000020	Genome	SL336781_bin.4	62.429	5.76848	0.592742	1765831	1061	1688	d__Bacteria	Actinobacteriota	Actinomycetia	o__Mycobacteriales	f__Mycobacteriaceae	g__Corynebacterium	s__Corynebacterium accolens
SL336716_c_000000000032__full	WiSH	SL345489_bin.1	97.0389	3.67965	0.704205	2797705	193	20532	d__Bacteria	Actinobacteriota	Actinomycetia	o__Actinomycetales	f__Microbacteriaceae	g__Microbacterium	s__Microbacterium oleivorans_A
SL336716_c_000000000039	Genome	SL336717_bin.1	97.3444	2.26147	0.682084	4907758	669	10121	d__Bacteria	Actinobacteriota	Actinomycetia	o__Mycobacteriales	f__Mycobacteriaceae	g__Gordonia	s__Gordonia sp002009645
SL336717_c_000000000020	Spacer	SL336752_bin.1	99.8378	0.540541	0.724227	3577293	57	184882	d__Bacteria	Actinobacteriota	Actinomycetia	o__Actinomycetales	f__Dermatophilaceae	g__Barrientosiimonas	s__
SL336717_c_000000000020	Genome	SL336781_bin.4	62.429	5.76848	0.592742	1765831	1061	1688	d__Bacteria	Actinobacteriota	Actinomycetia	o__Mycobacteriales	f__Mycobacteriaceae	g__Corynebacterium	s__Corynebacterium accolens
SL336717_c_000000000030__full	Spacer	SL336752_bin.1	99.8378	0.540541	0.724227	3577293	57	184882	d__Bacteria	Actinobacteriota	Actinomycetia	o__Actinomycetales	f__Dermatophilaceae	g__Barrientosiimonas	s__
SL336717_c_000000000030__full	Genome	SL336722_bin.1	77.4402	0.945946	0.736854	2715743	797	3870	d__Bacteria	Actinobacteriota	Actinomycetia	o__Actinomycetales	f__Dermatophilaceae	g__Janibacter	s__
SL336718_c_000000000001__full	Spacer	SL336752_bin.1	99.8378	0.540541	0.724227	3577293	57	184882	d__Bacteria	Actinobacteriota	Actinomycetia	o__Actinomycetales	f__Dermatophilaceae	g__Barrientosiimonas	s__
SL336718_c_000000000001__full	Genome	SL336722_bin.1	77.4402	0.945946	0.736854	2715743	797	3870	d__Bacteria	Actinobacteriota	Actinomycetia	o__Actinomycetales	f__Dermatophilaceae	g__Janibacter	s__
SL336719_c_000000000001__full	Genome	SL336722_bin.1	77.4402	0.945946	0.736854	2715743	797	3870	d__Bacteria	Actinobacteriota	Actinomycetia	o__Actinomycetales	f__Dermatophilaceae	g__Janibacter	s__
SL336723_c_000000000006__full	Spacer	SL336752_bin.1	99.8378	0.540541	0.724227	3577293	57	184882	d__Bacteria	Actinobacteriota	Actinomycetia	o__Actinomycetales	f__Dermatophilaceae	g__Barrientosiimonas	s__
SL336723_c_000000000006__full	Genome	SL336722_bin.1	77.4402	0.945946	0.736854	2715743	797	3870	d__Bacteria	Actinobacteriota	Actinomycetia	o__Actinomycetales	f__Dermatophilaceae	g__Janibacter	s__
SL336723_c_000000000304__full	Genome	SL345916_bin.4	67.4903	5.02618	0.41498	1234019	696	1822	d__Bacteria	Firmicutes	Bacilli	o__Lactobacillales	f__Streptococcaceae	g__Streptococcus	s__Streptococcus mitis_AD
SL336726_c_000000000001__full	Spacer	SL336752_bin.1	99.8378	0.540541	0.724227	3577293	57	184882	d__Bacteria	Actinobacteriota	Actinomycetia	o__Actinomycetales	f__Dermatophilaceae	g__Barrientosiimonas	s__
SL336726_c_000000000001__full	Genome	SL336722_bin.1	77.4402	0.945946	0.736854	2715743	797	3870	d__Bacteria	Actinobacteriota	Actinomycetia	o__Actinomycetales	f__Dermatophilaceae	g__Janibacter	s__
SL336727_c_000000000001__full	Spacer	SL336752_bin.1	99.8378	0.540541	0.724227	3577293	57	184882	d__Bacteria	Actinobacteriota	Actinomycetia	o__Actinomycetales	f__Dermatophilaceae	g__Barrientosiimonas	s__
SL336727_c_000000000001__full	Genome	SL336722_bin.1	77.4402	0.945946	0.736854	2715743	797	3870	d__Bacteria	Actinobacteriota	Actinomycetia	o__Actinomycetales	f__Dermatophilaceae	g__Janibacter	s__
SL336730_c_000000000001__full	Spacer	SL336752_bin.1	99.8378	0.540541	0.724227	3577293	57	184882	d__Bacteria	Actinobacteriota	Actinomycetia	o__Actinomycetales	f__Dermatophilaceae	g__Barrientosiimonas	s__
SL336730_c_000000000001__full	Genome	SL336722_bin.1	77.4402	0.945946	0.736854	2715743	797	3870	d__Bacteria	Actinobacteriota	Actinomycetia	o__Actinomycetales	f__Dermatophilaceae	g__Janibacter	s__
SL336732_c_000000000001__full	Spacer	SL336752_bin.1	99.8378	0.540541	0.724227	3577293	57	184882	d__Bacteria	Actinobacteriota	Actinomycetia	o__Actinomycetales	f__Dermatophilaceae	g__Barrientosiimonas	s__
SL336732_c_000000000001__full	Genome	SL336722_bin.1	77.4402	0.945946	0.736854	2715743	797	3870	d__Bacteria	Actinobacteriota	Actinomycetia	o__Actinomycetales	f__Dermatophilaceae	g__Janibacter	s__
SL336733_c_000000000001__full	Spacer	SL336752_bin.1	99.8378	0.540541	0.724227	3577293	57	184882	d__Bacteria	Actinobacteriota	Actinomycetia	o__Actinomycetales	f__Dermatophilaceae	g__Barrientosiimonas	s__
SL336733_c_000000000001__full	Genome	SL336722_bin.1	77.4402	0.945946	0.736854	2715743	797	3870	d__Bacteria	Actinobacteriota	Actinomycetia	o__Actinomycetales	f__Dermatophilaceae	g__Janibacter	s__
SL336736_c_000000000017__full	Genome	SL336736_bin.2	93.3429	2.05916	0.685816	3533976	337	14684	d__Bacteria	Proteobacteria	Alphaproteobacteria	o__Sphingomonadales	f__Sphingomonadaceae	g__Sphingomonas	s__
SL336563_c_000000000002	WiSH	SL336752_bin.1	99.8378	0.540541	0.724227	3577293	57	184882	d__Bacteria	Actinobacteriota	Actinomycetia	o__Actinomycetales	f__Dermatophilaceae	g__Barrientosiimonas	s__
SL336563_c_000000000014	WiSH	SL336752_bin.1	99.8378	0.540541	0.724227	3577293	57	184882	d__Bacteria	Actinobacteriota	Actinomycetia	o__Actinomycetales	f__Dermatophilaceae	g__Barrientosiimonas	s__
SL336568_c_000000000005	WiSH	SL336752_bin.1	99.8378	0.540541	0.724227	3577293	57	184882	d__Bacteria	Actinobacteriota	Actinomycetia	o__Actinomycetales	f__Dermatophilaceae	g__Barrientosiimonas	s__
SL336570_c_000000000004	WiSH	SL336752_bin.1	99.8378	0.540541	0.724227	3577293	57	184882	d__Bacteria	Actinobacteriota	Actinomycetia	o__Actinomycetales	f__Dermatophilaceae	g__Barrientosiimonas	s__
SL336570_c_000000000019	WiSH	SL336752_bin.1	99.8378	0.540541	0.724227	3577293	57	184882	d__Bacteria	Actinobacteriota	Actinomycetia	o__Actinomycetales	f__Dermatophilaceae	g__Barrientosiimonas	s__
SL336688_c_000000000004	WiSH	SL336752_bin.1	99.8378	0.540541	0.724227	3577293	57	184882	d__Bacteria	Actinobacteriota	Actinomycetia	o__Actinomycetales	f__Dermatophilaceae	g__Barrientosiimonas	s__
SL336688_c_000000000006	WiSH	SL336752_bin.1	99.8378	0.540541	0.724227	3577293	57	184882	d__Bacteria	Actinobacteriota	Actinomycetia	o__Actinomycetales	f__Dermatophilaceae	g__Barrientosiimonas	s__
SL336689_c_000000000008	WiSH	SL336752_bin.1	99.8378	0.540541	0.724227	3577293	57	184882	d__Bacteria	Actinobacteriota	Actinomycetia	o__Actinomycetales	f__Dermatophilaceae	g__Barrientosiimonas	s__
SL336690_c_000000000008	WiSH	SL336752_bin.1	99.8378	0.540541	0.724227	3577293	57	184882	d__Bacteria	Actinobacteriota	Actinomycetia	o__Actinomycetales	f__Dermatophilaceae	g__Barrientosiimonas	s__
SL336690_c_000000000015	WiSH	SL336752_bin.1	99.8378	0.540541	0.724227	3577293	57	184882	d__Bacteria	Actinobacteriota	Actinomycetia	o__Actinomycetales	f__Dermatophilaceae	g__Barrientosiimonas	s__
SL336691_c_000000000004	WiSH	SL336752_bin.1	99.8378	0.540541	0.724227	3577293	57	184882	d__Bacteria	Actinobacteriota	Actinomycetia	o__Actinomycetales	f__Dermatophilaceae	g__Barrientosiimonas	s__
SL336692_c_000000000007	WiSH	SL336752_bin.1	99.8378	0.540541	0.724227	3577293	57	184882	d__Bacteria	Actinobacteriota	Actinomycetia	o__Actinomycetales	f__Dermatophilaceae	g__Barrientosiimonas	s__
SL336693_c_000000000006	WiSH	SL336752_bin.1	99.8378	0.540541	0.724227	3577293	57	184882	d__Bacteria	Actinobacteriota	Actinomycetia	o__Actinomycetales	f__Dermatophilaceae	g__Barrientosiimonas	s__
SL336694_c_000000000001	WiSH	SL336752_bin.1	99.8378	0.540541	0.724227	3577293	57	184882	d__Bacteria	Actinobacteriota	Actinomycetia	o__Actinomycetales	f__Dermatophilaceae	g__Barrientosiimonas	s__
SL336694_c_000000000004	WiSH	SL336752_bin.1	99.8378	0.540541	0.724227	3577293	57	184882	d__Bacteria	Actinobacteriota	Actinomycetia	o__Actinomycetales	f__Dermatophilaceae	g__Barrientosiimonas	s__
SL336697_c_000000000020	WiSH	SL336752_bin.1	99.8378	0.540541	0.724227	3577293	57	184882	d__Bacteria	Actinobacteriota	Actinomycetia	o__Actinomycetales	f__Dermatophilaceae	g__Barrientosiimonas	s__
SL336697_c_000000000033	WiSH	SL336752_bin.1	99.8378	0.540541	0.724227	3577293	57	184882	d__Bacteria	Actinobacteriota	Actinomycetia	o__Actinomycetales	f__Dermatophilaceae	g__Barrientosiimonas	s__
SL336697_c_000000000041	WiSH	SL336752_bin.1	99.8378	0.540541	0.724227	3577293	57	184882	d__Bacteria	Actinobacteriota	Actinomycetia	o__Actinomycetales	f__Dermatophilaceae	g__Barrientosiimonas	s__
SL336698_c_000000000005	WiSH	SL336752_bin.1	99.8378	0.540541	0.724227	3577293	57	184882	d__Bacteria	Actinobacteriota	Actinomycetia	o__Actinomycetales	f__Dermatophilaceae	g__Barrientosiimonas	s__
SL336698_c_000000000016	WiSH	SL336752_bin.1	99.8378	0.540541	0.724227	3577293	57	184882	d__Bacteria	Actinobacteriota	Actinomycetia	o__Actinomycetales	f__Dermatophilaceae	g__Barrientosiimonas	s__
SL336766_c_000000000007__full	Genome	SL336722_bin.1	77.4402	0.945946	0.736854	2715743	797	3870	d__Bacteria	Actinobacteriota	Actinomycetia	o__Actinomycetales	f__Dermatophilaceae	g__Janibacter	s__
SL336700_c_000000000007	WiSH	SL336752_bin.1	99.8378	0.540541	0.724227	3577293	57	184882	d__Bacteria	Actinobacteriota	Actinomycetia	o__Actinomycetales	f__Dermatophilaceae	g__Barrientosiimonas	s__
SL336701_c_000000000001	WiSH	SL336752_bin.1	99.8378	0.540541	0.724227	3577293	57	184882	d__Bacteria	Actinobacteriota	Actinomycetia	o__Actinomycetales	f__Dermatophilaceae	g__Barrientosiimonas	s__
SL336701_c_000000000004	WiSH	SL336752_bin.1	99.8378	0.540541	0.724227	3577293	57	184882	d__Bacteria	Actinobacteriota	Actinomycetia	o__Actinomycetales	f__Dermatophilaceae	g__Barrientosiimonas	s__
SL336701_c_000000000017	WiSH	SL336752_bin.1	99.8378	0.540541	0.724227	3577293	57	184882	d__Bacteria	Actinobacteriota	Actinomycetia	o__Actinomycetales	f__Dermatophilaceae	g__Barrientosiimonas	s__
SL336702_c_000000000003	WiSH	SL336752_bin.1	99.8378	0.540541	0.724227	3577293	57	184882	d__Bacteria	Actinobacteriota	Actinomycetia	o__Actinomycetales	f__Dermatophilaceae	g__Barrientosiimonas	s__
SL336702_c_000000000020	WiSH	SL336752_bin.1	99.8378	0.540541	0.724227	3577293	57	184882	d__Bacteria	Actinobacteriota	Actinomycetia	o__Actinomycetales	f__Dermatophilaceae	g__Barrientosiimonas	s__
SL336702_c_000000000022	WiSH	SL336752_bin.1	99.8378	0.540541	0.724227	3577293	57	184882	d__Bacteria	Actinobacteriota	Actinomycetia	o__Actinomycetales	f__Dermatophilaceae	g__Barrientosiimonas	s__
SL336703_c_000000000001	WiSH	SL336752_bin.1	99.8378	0.540541	0.724227	3577293	57	184882	d__Bacteria	Actinobacteriota	Actinomycetia	o__Actinomycetales	f__Dermatophilaceae	g__Barrientosiimonas	s__
SL336703_c_000000000003	WiSH	SL336752_bin.1	99.8378	0.540541	0.724227	3577293	57	184882	d__Bacteria	Actinobacteriota	Actinomycetia	o__Actinomycetales	f__Dermatophilaceae	g__Barrientosiimonas	s__
SL336703_c_000000000016	WiSH	SL336752_bin.1	99.8378	0.540541	0.724227	3577293	57	184882	d__Bacteria	Actinobacteriota	Actinomycetia	o__Actinomycetales	f__Dermatophilaceae	g__Barrientosiimonas	s__
SL336707_c_000000000002	WiSH	SL336752_bin.1	99.8378	0.540541	0.724227	3577293	57	184882	d__Bacteria	Actinobacteriota	Actinomycetia	o__Actinomycetales	f__Dermatophilaceae	g__Barrientosiimonas	s__
SL336707_c_000000000004	WiSH	SL336752_bin.1	99.8378	0.540541	0.724227	3577293	57	184882	d__Bacteria	Actinobacteriota	Actinomycetia	o__Actinomycetales	f__Dermatophilaceae	g__Barrientosiimonas	s__
SL336710_c_000000000001	WiSH	SL336752_bin.1	99.8378	0.540541	0.724227	3577293	57	184882	d__Bacteria	Actinobacteriota	Actinomycetia	o__Actinomycetales	f__Dermatophilaceae	g__Barrientosiimonas	s__
SL336712_c_000000000001	WiSH	SL336752_bin.1	99.8378	0.540541	0.724227	3577293	57	184882	d__Bacteria	Actinobacteriota	Actinomycetia	o__Actinomycetales	f__Dermatophilaceae	g__Barrientosiimonas	s__
SL336712_c_000000000004	WiSH	SL336752_bin.1	99.8378	0.540541	0.724227	3577293	57	184882	d__Bacteria	Actinobacteriota	Actinomycetia	o__Actinomycetales	f__Dermatophilaceae	g__Barrientosiimonas	s__
SL336714_c_000000000003	WiSH	SL336752_bin.1	99.8378	0.540541	0.724227	3577293	57	184882	d__Bacteria	Actinobacteriota	Actinomycetia	o__Actinomycetales	f__Dermatophilaceae	g__Barrientosiimonas	s__
SL336715_c_000000000003	WiSH	SL336752_bin.1	99.8378	0.540541	0.724227	3577293	57	184882	d__Bacteria	Actinobacteriota	Actinomycetia	o__Actinomycetales	f__Dermatophilaceae	g__Barrientosiimonas	s__
SL336715_c_000000000005	WiSH	SL336752_bin.1	99.8378	0.540541	0.724227	3577293	57	184882	d__Bacteria	Actinobacteriota	Actinomycetia	o__Actinomycetales	f__Dermatophilaceae	g__Barrientosiimonas	s__
SL336715_c_000000000008	WiSH	SL336752_bin.1	99.8378	0.540541	0.724227	3577293	57	184882	d__Bacteria	Actinobacteriota	Actinomycetia	o__Actinomycetales	f__Dermatophilaceae	g__Barrientosiimonas	s__
SL336716_c_000000000006	WiSH	SL336752_bin.1	99.8378	0.540541	0.724227	3577293	57	184882	d__Bacteria	Actinobacteriota	Actinomycetia	o__Actinomycetales	f__Dermatophilaceae	g__Barrientosiimonas	s__
SL336717_c_000000000006	WiSH	SL336752_bin.1	99.8378	0.540541	0.724227	3577293	57	184882	d__Bacteria	Actinobacteriota	Actinomycetia	o__Actinomycetales	f__Dermatophilaceae	g__Barrientosiimonas	s__
SL336737_c_000000000002	WiSH	SL336752_bin.1	99.8378	0.540541	0.724227	3577293	57	184882	d__Bacteria	Actinobacteriota	Actinomycetia	o__Actinomycetales	f__Dermatophilaceae	g__Barrientosiimonas	s__
SL336737_c_000000000003	WiSH	SL336752_bin.1	99.8378	0.540541	0.724227	3577293	57	184882	d__Bacteria	Actinobacteriota	Actinomycetia	o__Actinomycetales	f__Dermatophilaceae	g__Barrientosiimonas	s__
SL336745_c_000000000001	WiSH	SL336752_bin.1	99.8378	0.540541	0.724227	3577293	57	184882	d__Bacteria	Actinobacteriota	Actinomycetia	o__Actinomycetales	f__Dermatophilaceae	g__Barrientosiimonas	s__
SL336745_c_000000000004	WiSH	SL336752_bin.1	99.8378	0.540541	0.724227	3577293	57	184882	d__Bacteria	Actinobacteriota	Actinomycetia	o__Actinomycetales	f__Dermatophilaceae	g__Barrientosiimonas	s__
SL336745_c_000000000005	WiSH	SL336752_bin.1	99.8378	0.540541	0.724227	3577293	57	184882	d__Bacteria	Actinobacteriota	Actinomycetia	o__Actinomycetales	f__Dermatophilaceae	g__Barrientosiimonas	s__
SL336747_c_000000000212__full	tRNA	SL336752_bin.1	99.8378	0.540541	0.724227	3577293	57	184882	d__Bacteria	Actinobacteriota	Actinomycetia	o__Actinomycetales	f__Dermatophilaceae	g__Barrientosiimonas	s__
SL336752_c_000000000008	WiSH	SL336752_bin.1	99.8378	0.540541	0.724227	3577293	57	184882	d__Bacteria	Actinobacteriota	Actinomycetia	o__Actinomycetales	f__Dermatophilaceae	g__Barrientosiimonas	s__
SL336754_c_000000000006	WiSH	SL336752_bin.1	99.8378	0.540541	0.724227	3577293	57	184882	d__Bacteria	Actinobacteriota	Actinomycetia	o__Actinomycetales	f__Dermatophilaceae	g__Barrientosiimonas	s__
SL336754_c_000000000008	WiSH	SL336752_bin.1	99.8378	0.540541	0.724227	3577293	57	184882	d__Bacteria	Actinobacteriota	Actinomycetia	o__Actinomycetales	f__Dermatophilaceae	g__Barrientosiimonas	s__
SL336754_c_000000000012	WiSH	SL336752_bin.1	99.8378	0.540541	0.724227	3577293	57	184882	d__Bacteria	Actinobacteriota	Actinomycetia	o__Actinomycetales	f__Dermatophilaceae	g__Barrientosiimonas	s__
SL336755_c_000000000012	WiSH	SL336752_bin.1	99.8378	0.540541	0.724227	3577293	57	184882	d__Bacteria	Actinobacteriota	Actinomycetia	o__Actinomycetales	f__Dermatophilaceae	g__Barrientosiimonas	s__
SL336760_c_000000000003	WiSH	SL336752_bin.1	99.8378	0.540541	0.724227	3577293	57	184882	d__Bacteria	Actinobacteriota	Actinomycetia	o__Actinomycetales	f__Dermatophilaceae	g__Barrientosiimonas	s__
SL336764_c_000000000004	WiSH	SL336752_bin.1	99.8378	0.540541	0.724227	3577293	57	184882	d__Bacteria	Actinobacteriota	Actinomycetia	o__Actinomycetales	f__Dermatophilaceae	g__Barrientosiimonas	s__
SL336764_c_000000000035	WiSH	SL336752_bin.1	99.8378	0.540541	0.724227	3577293	57	184882	d__Bacteria	Actinobacteriota	Actinomycetia	o__Actinomycetales	f__Dermatophilaceae	g__Barrientosiimonas	s__
SL336765_c_000000000001	WiSH	SL336752_bin.1	99.8378	0.540541	0.724227	3577293	57	184882	d__Bacteria	Actinobacteriota	Actinomycetia	o__Actinomycetales	f__Dermatophilaceae	g__Barrientosiimonas	s__
SL336765_c_000000000002	WiSH	SL336752_bin.1	99.8378	0.540541	0.724227	3577293	57	184882	d__Bacteria	Actinobacteriota	Actinomycetia	o__Actinomycetales	f__Dermatophilaceae	g__Barrientosiimonas	s__
SL336768_c_000000000019	WiSH	SL336752_bin.1	99.8378	0.540541	0.724227	3577293	57	184882	d__Bacteria	Actinobacteriota	Actinomycetia	o__Actinomycetales	f__Dermatophilaceae	g__Barrientosiimonas	s__
SL336770_c_000000000002	WiSH	SL336752_bin.1	99.8378	0.540541	0.724227	3577293	57	184882	d__Bacteria	Actinobacteriota	Actinomycetia	o__Actinomycetales	f__Dermatophilaceae	g__Barrientosiimonas	s__
SL336770_c_000000000005	WiSH	SL336752_bin.1	99.8378	0.540541	0.724227	3577293	57	184882	d__Bacteria	Actinobacteriota	Actinomycetia	o__Actinomycetales	f__Dermatophilaceae	g__Barrientosiimonas	s__
SL336771_c_000000000003	WiSH	SL336752_bin.1	99.8378	0.540541	0.724227	3577293	57	184882	d__Bacteria	Actinobacteriota	Actinomycetia	o__Actinomycetales	f__Dermatophilaceae	g__Barrientosiimonas	s__
SL336771_c_000000000006	WiSH	SL336752_bin.1	99.8378	0.540541	0.724227	3577293	57	184882	d__Bacteria	Actinobacteriota	Actinomycetia	o__Actinomycetales	f__Dermatophilaceae	g__Barrientosiimonas	s__
SL336771_c_000000000011	WiSH	SL336752_bin.1	99.8378	0.540541	0.724227	3577293	57	184882	d__Bacteria	Actinobacteriota	Actinomycetia	o__Actinomycetales	f__Dermatophilaceae	g__Barrientosiimonas	s__
SL336772_c_000000000011	WiSH	SL336752_bin.1	99.8378	0.540541	0.724227	3577293	57	184882	d__Bacteria	Actinobacteriota	Actinomycetia	o__Actinomycetales	f__Dermatophilaceae	g__Barrientosiimonas	s__
SL336776_c_000000000004	WiSH	SL336752_bin.1	99.8378	0.540541	0.724227	3577293	57	184882	d__Bacteria	Actinobacteriota	Actinomycetia	o__Actinomycetales	f__Dermatophilaceae	g__Barrientosiimonas	s__
SL336776_c_000000000022	WiSH	SL336752_bin.1	99.8378	0.540541	0.724227	3577293	57	184882	d__Bacteria	Actinobacteriota	Actinomycetia	o__Actinomycetales	f__Dermatophilaceae	g__Barrientosiimonas	s__
SL336778_c_000000000001	WiSH	SL336752_bin.1	99.8378	0.540541	0.724227	3577293	57	184882	d__Bacteria	Actinobacteriota	Actinomycetia	o__Actinomycetales	f__Dermatophilaceae	g__Barrientosiimonas	s__
SL336778_c_000000000009	WiSH	SL336752_bin.1	99.8378	0.540541	0.724227	3577293	57	184882	d__Bacteria	Actinobacteriota	Actinomycetia	o__Actinomycetales	f__Dermatophilaceae	g__Barrientosiimonas	s__
SL336778_c_000000000011	WiSH	SL336752_bin.1	99.8378	0.540541	0.724227	3577293	57	184882	d__Bacteria	Actinobacteriota	Actinomycetia	o__Actinomycetales	f__Dermatophilaceae	g__Barrientosiimonas	s__
SL336779_c_000000000005	WiSH	SL336752_bin.1	99.8378	0.540541	0.724227	3577293	57	184882	d__Bacteria	Actinobacteriota	Actinomycetia	o__Actinomycetales	f__Dermatophilaceae	g__Barrientosiimonas	s__
SL336780_c_000000000018	WiSH	SL336752_bin.1	99.8378	0.540541	0.724227	3577293	57	184882	d__Bacteria	Actinobacteriota	Actinomycetia	o__Actinomycetales	f__Dermatophilaceae	g__Barrientosiimonas	s__
SL336780_c_000000000055	WiSH	SL336752_bin.1	99.8378	0.540541	0.724227	3577293	57	184882	d__Bacteria	Actinobacteriota	Actinomycetia	o__Actinomycetales	f__Dermatophilaceae	g__Barrientosiimonas	s__
SL345906_c_000000000008__full	Genome	SL345912_bin.2	66.9086	9.71686	0.683102	2030646	406	5670	d__Bacteria	Actinobacteriota	Actinomycetia	o__Actinomycetales	f__Dermatophilaceae	g__Dermacoccus	s__Dermacoccus abyssi
SL345915_c_000000000013__full	Genome	SL345912_bin.2	66.9086	9.71686	0.683102	2030646	406	5670	d__Bacteria	Actinobacteriota	Actinomycetia	o__Actinomycetales	f__Dermatophilaceae	g__Dermacoccus	s__Dermacoccus abyssi
SL336775_c_000000000002__full	Spacer	SL336752_bin.1	99.8378	0.540541	0.724227	3577293	57	184882	d__Bacteria	Actinobacteriota	Actinomycetia	o__Actinomycetales	f__Dermatophilaceae	g__Barrientosiimonas	s__
SL345921_c_000000000035__full	Genome	SL345912_bin.2	66.9086	9.71686	0.683102	2030646	406	5670	d__Bacteria	Actinobacteriota	Actinomycetia	o__Actinomycetales	f__Dermatophilaceae	g__Dermacoccus	s__Dermacoccus abyssi
SL346103_c_000000000058__full	Genome	SL345912_bin.2	66.9086	9.71686	0.683102	2030646	406	5670	d__Bacteria	Actinobacteriota	Actinomycetia	o__Actinomycetales	f__Dermatophilaceae	g__Dermacoccus	s__Dermacoccus abyssi
SL336820_c_000000000002__0_partial_1	Genome	SL336820_bin.2	99.0733	0	0.658336	2716188	21	209766	d__Bacteria	Proteobacteria	Alphaproteobacteria	o__Sphingomonadales	f__Sphingomonadaceae	g__Tsuneonella	s__
SL336821_c_000000000001__full	Genome	SL336666_bin.3	51.9824	8.66268	0.567686	2340570	834	3089	d__Bacteria	Actinobacteriota	Actinomycetia	o__Mycobacteriales	f__Mycobacteriaceae	g__Corynebacterium	s__
SL336821_c_000000000002__full	Genome	SL336666_bin.3	51.9824	8.66268	0.567686	2340570	834	3089	d__Bacteria	Actinobacteriota	Actinomycetia	o__Mycobacteriales	f__Mycobacteriaceae	g__Corynebacterium	s__
SL336826_c_000000000001	Genome	SL336620_bin.2	97.5082	2.02922	0.671548	3328663	73	85053	d__Bacteria	Proteobacteria	Alphaproteobacteria	o__Caulobacterales	f__Caulobacteraceae	g__Brevundimonas	s__
SL336826_c_000000000002	Genome	SL336620_bin.2	97.5082	2.02922	0.671548	3328663	73	85053	d__Bacteria	Proteobacteria	Alphaproteobacteria	o__Caulobacterales	f__Caulobacteraceae	g__Brevundimonas	s__
SL336826_c_000000000003__0_partial_1	Genome	SL336620_bin.2	97.5082	2.02922	0.671548	3328663	73	85053	d__Bacteria	Proteobacteria	Alphaproteobacteria	o__Caulobacterales	f__Caulobacteraceae	g__Brevundimonas	s__
SL336826_c_000000000454	Genome	SL336600_bin.2	65.9163	4.76133	0.449268	1604553	969	1649	d__Bacteria	Proteobacteria	Gammaproteobacteria	o__Pseudomonadales	f__Moraxellaceae	g__Moraxella_A	s__Moraxella_A osloensis
SL336827_c_000000000032__full	Genome	SL336840_bin.2	50.494	6.94497	0.591139	1382050	1031	1296	d__Bacteria	Actinobacteriota	Actinomycetia	o__Mycobacteriales	f__Mycobacteriaceae	g__Corynebacterium	s__
SL336828_c_000000000001__full	Genome	SL336828_bin.2	82.94	4.3578	0.735397	2052429	612	3624	d__Bacteria	Actinobacteriota	Actinomycetia	o__Actinomycetales	f__Micrococcaceae	g__Micrococcus	s__Micrococcus luteus
SL336829_c_000000000001__full	WiSH	SL345980_bin.1	98.5465	1.25392	0.64154	4080452	168	42179	d__Bacteria	Proteobacteria	Alphaproteobacteria	o__Rhizobiales	f__Beijerinckiaceae	g__	s__
SL336831_c_000000000001__full	Genome	SL336600_bin.5	51.0269	4.22348	0.659507	1363090	565	2404	d__Bacteria	Actinobacteriota	Actinomycetia	o__Mycobacteriales	f__Mycobacteriaceae	g__Corynebacterium	s__Corynebacterium sanguinis
SL336832_c_000000000002__full_1	Genome	SL336622_bin.9	97.343	0.543478	0.653795	4856358	133	55312	d__Bacteria	Proteobacteria	Gammaproteobacteria	o__Xanthomonadales	f__Xanthomonadaceae	g__Xanthomonas	s__Xanthomonas campestris
SL342525_c_000000000001__full	WiSH	SL345509_bin.2	94.8496	0.657895	0.736407	3490299	314	17131	d__Bacteria	Actinobacteriota	Actinomycetia	o__Actinomycetales	f__Micrococcaceae	g__Kocuria	s__Kocuria turfanensis
SL342529_c_000000000001__full	Genome	SL342529_bin.3	51.0916	5.0079	0.69174	1892407	1090	1731	d__Bacteria	Actinobacteriota	Actinomycetia	o__Actinomycetales	f__Actinomycetaceae	g__Actinomyces	s__
SL342535_c_000000000001__full	WiSH	SL345980_bin.1	98.5465	1.25392	0.64154	4080452	168	42179	d__Bacteria	Proteobacteria	Alphaproteobacteria	o__Rhizobiales	f__Beijerinckiaceae	g__	s__
SL342536_c_000000000002__full	WiSH	SL342547_bin.2	99.6377	0.0314513	0.652472	4951402	84	112668	d__Bacteria	Proteobacteria	Gammaproteobacteria	o__Xanthomonadales	f__Xanthomonadaceae	g__Xanthomonas	s__Xanthomonas campestris
SL342540_c_000000000001__full	WiSH	SL336820_bin.1	98.534	1.29947	0.661155	3270907	244	19685	d__Bacteria	Proteobacteria	Alphaproteobacteria	o__Caulobacterales	f__Caulobacteraceae	g__Brevundimonas	s__Brevundimonas vesicularis_A
SL342541_c_000000000001__full	WiSH	SL342536_bin.3	59.5187	4.33986	0.629356	2680770	1062	2657	d__Bacteria	Proteobacteria	Gammaproteobacteria	o__Burkholderiales	f__Burkholderiaceae	g__Acidovorax	s__Acidovorax temperans
SL342544_c_000000000001__full	WiSH	SL345947_bin.4	52.3354	0	0.703572	4734358	1904	2823	d__Bacteria	Proteobacteria	Gammaproteobacteria	o__Burkholderiales	f__Burkholderiaceae	g__Ideonella	s__
SL342548_c_000000000036__full	Genome	SL336666_bin.3	51.9824	8.66268	0.567686	2340570	834	3089	d__Bacteria	Actinobacteriota	Actinomycetia	o__Mycobacteriales	f__Mycobacteriaceae	g__Corynebacterium	s__
SL345440_c_000000000009	Genome	SL345444_bin.5	99.2222	0.377315	0.424772	5257386	344	22979	d__Bacteria	Cyanobacteria	Cyanobacteriia	o__Cyanobacteriales	f__Chroococcidiopsidaceae	g__Chroococcidiopsis	s__
SL345440_c_000000000022	Genome	SL345444_bin.5	99.2222	0.377315	0.424772	5257386	344	22979	d__Bacteria	Cyanobacteria	Cyanobacteriia	o__Cyanobacteriales	f__Chroococcidiopsidaceae	g__Chroococcidiopsis	s__
SL345440_c_000000000030	Spacer	SL345575_bin.3	52.5183	7.93103	0.428862	3379354	2176	1516	d__Bacteria	Cyanobacteria	Cyanobacteriia	o__Cyanobacteriales	f__Chroococcidiopsidaceae	g__	s__
SL345440_c_000000000030	Genome	SL345444_bin.5	99.2222	0.377315	0.424772	5257386	344	22979	d__Bacteria	Cyanobacteria	Cyanobacteriia	o__Cyanobacteriales	f__Chroococcidiopsidaceae	g__Chroococcidiopsis	s__
SL345440_c_000000000031	Genome	SL345444_bin.5	99.2222	0.377315	0.424772	5257386	344	22979	d__Bacteria	Cyanobacteria	Cyanobacteriia	o__Cyanobacteriales	f__Chroococcidiopsidaceae	g__Chroococcidiopsis	s__
SL345440_c_000000000036__full	Genome	SL345599_bin.4	64.4977	4.85185	0.423245	4409470	1325	3481	d__Bacteria	Cyanobacteria	Cyanobacteriia	o__Cyanobacteriales	f__Chroococcidiopsidaceae	g__Aliterella	s__
SL345440_c_000000000044	Genome	SL345444_bin.5	99.2222	0.377315	0.424772	5257386	344	22979	d__Bacteria	Cyanobacteria	Cyanobacteriia	o__Cyanobacteriales	f__Chroococcidiopsidaceae	g__Chroococcidiopsis	s__
SL345440_c_000000000049__full	WiSH	SL346103_bin.6	97.8563	1.76329	0.646844	5582312	433	19086	d__Bacteria	Actinobacteriota	Actinomycetia	o__Mycobacteriales	f__Mycobacteriaceae	g__Williamsia	s__
SL345440_c_000000000076__full	Genome	SL345441_bin.2	52.1833	3.225	0.7269	3110103	1302	2354	d__Bacteria	Proteobacteria	Alphaproteobacteria	o__Acetobacterales	f__Acetobacteraceae	g__CAHJXG01	s__
SL345442_c_000000000004__full	Genome	SL345444_bin.3	60.2765	8.03712	0.73697	3337144	1274	2636	d__Bacteria	Actinobacteriota	Actinomycetia	o__Mycobacteriales	f__Geodermatophilaceae	g__Blastococcus	s__
SL345442_c_000000000005__full	WiSH	SL336592_bin.5	96.6113	1.77826	0.681513	5899645	664	12823	d__Bacteria	Actinobacteriota	Actinomycetia	o__Mycobacteriales	f__Mycobacteriaceae	g__Mycobacterium	s__Mycobacterium obuense
SL345443_c_000000000025__full	WiSH	SL345556_bin.2	71.3556	3.6405	0.735886	3435564	813	4936	d__Bacteria	Actinobacteriota	Actinomycetia	o__Mycobacteriales	f__Geodermatophilaceae	g__Blastococcus	s__
SL345443_c_000000000026__full	Genome	SL345440_bin.4	52.0498	2.38659	0.741063	2776742	1082	2577	d__Bacteria	Actinobacteriota	Actinomycetia	o__Mycobacteriales	f__Geodermatophilaceae	g__Blastococcus	s__
SL345443_c_000000000027__full	Genome	SL345444_bin.3	60.2765	8.03712	0.73697	3337144	1274	2636	d__Bacteria	Actinobacteriota	Actinomycetia	o__Mycobacteriales	f__Geodermatophilaceae	g__Blastococcus	s__
SL345443_c_000000000029__full	WiSH	SL345566_bin.2	88.187	0.635593	0.703263	3204213	395	10632	d__Bacteria	Deinococcota	Deinococci	o__Deinococcales	f__Deinococcaceae	g__Deinococcus	s__
SL345443_c_000000000030__full	WiSH	SL342546_bin.1	98.5345	1.2931	0.686155	3858866	78	79457	d__Bacteria	Actinobacteriota	Thermoleophilia	o__Solirubrobacterales	f__70-9	g__RHKX01	s__
SL345443_c_000000000033__full	WiSH	SL345443_bin.1	99.2274	0.775232	0.692401	3212956	57	110944	d__Bacteria	Proteobacteria	Alphaproteobacteria	o__Sphingomonadales	f__Sphingomonadaceae	g__Sphingomonas	s__
SL345443_c_000000000042__full	Genome	SL345444_bin.2	69.9208	6.03627	0.669447	1783168	314	6712	d__Bacteria	Proteobacteria	Alphaproteobacteria	o__Sphingomonadales	f__Sphingomonadaceae	g__CFH-75059	s__
SL345443_c_000000000053__full	WiSH	SL336592_bin.5	96.6113	1.77826	0.681513	5899645	664	12823	d__Bacteria	Actinobacteriota	Actinomycetia	o__Mycobacteriales	f__Mycobacteriaceae	g__Mycobacterium	s__Mycobacterium obuense
SL345443_c_000000000097__full	WiSH	SL336592_bin.2	65.2948	1.21362	0.513966	2790797	1351	2194	d__Bacteria	Proteobacteria	Gammaproteobacteria	o__Pseudomonadales	f__Cellvibrionaceae	g__Cellvibrio	s__
SL345444_c_000000000010__full	WiSH	SL345538_bin.1	92.1784	3.84615	0.737411	4991020	240	35147	d__Bacteria	Gemmatimonadota	Gemmatimonadetes	o__Gemmatimonadales	f__Gemmatimonadaceae	g__Gemmatirosa	s__
SL345444_c_000000000080__full	WiSH	SL345538_bin.14	51.8937	5.33789	0.732659	4453715	1526	3035	d__Bacteria	Proteobacteria	Alphaproteobacteria	o__Acetobacterales	f__Acetobacteraceae	g__CADCTG01	s__
SL345537_c_000000000060	Genome	SL345537_bin.1	98.6667	4.82176	0.477637	8797588	280	49123	d__Bacteria	Cyanobacteria	Cyanobacteriia	o__Cyanobacteriales	f__Chroococcidiopsidaceae	g__	s__
SL345537_c_000000000138	Genome	SL345537_bin.1	98.6667	4.82176	0.477637	8797588	280	49123	d__Bacteria	Cyanobacteria	Cyanobacteriia	o__Cyanobacteriales	f__Chroococcidiopsidaceae	g__	s__
SL336579_c_000000000005	Genome	SL336583_bin.4	98.6306	0.405405	0.714557	3306567	252	21777	d__Bacteria	Actinobacteriota	Actinomycetia	o__Actinomycetales	f__Dermatophilaceae	g__Janibacter	s__Janibacter indicus
SL345594_c_000000000008	Genome	SL345594_bin.5	98.0874	1.91257	0.740703	3930891	166	39455	d__Bacteria	Bacteroidota	Rhodothermia	o__Rhodothermales	f__Rubricoccaceae	g__	s__
SL345596_c_000000000020__full	Genome	SL345596_bin.8	97.3704	2.2963	0.422777	4626950	392	17231	d__Bacteria	Cyanobacteria	Cyanobacteriia	o__Cyanobacteriales	f__Chroococcidiopsidaceae	g__Aliterella	s__
SL336743_c_000000000025	Genome	SL336583_bin.4	98.6306	0.405405	0.714557	3306567	252	21777	d__Bacteria	Actinobacteriota	Actinomycetia	o__Actinomycetales	f__Dermatophilaceae	g__Janibacter	s__Janibacter indicus
SL336765_c_000000000014	Genome	SL336583_bin.4	98.6306	0.405405	0.714557	3306567	252	21777	d__Bacteria	Actinobacteriota	Actinomycetia	o__Actinomycetales	f__Dermatophilaceae	g__Janibacter	s__Janibacter indicus
SL345607_c_000000000004	Genome	SL345444_bin.5	99.2222	0.377315	0.424772	5257386	344	22979	d__Bacteria	Cyanobacteria	Cyanobacteriia	o__Cyanobacteriales	f__Chroococcidiopsidaceae	g__Chroococcidiopsis	s__
SL336774_c_000000000002	Genome	SL336583_bin.4	98.6306	0.405405	0.714557	3306567	252	21777	d__Bacteria	Actinobacteriota	Actinomycetia	o__Actinomycetales	f__Dermatophilaceae	g__Janibacter	s__Janibacter indicus
SL345615_c_000000000004	Genome	SL345615_bin.1	99.0631	1.24839	0.707318	3558686	45	129602	d__Bacteria	Actinobacteriota	Actinomycetia	o__Actinomycetales	f__Dermatophilaceae	g__Lapillicoccus	s__
SL345930_c_000000000006__full	Genome	SL345930_bin.1	95.856	4.77273	0.674785	3301047	416	10821	d__Bacteria	Proteobacteria	Alphaproteobacteria	o__Caulobacterales	f__Caulobacteraceae	g__Brevundimonas	s__Brevundimonas diminuta
SL345950_c_000000000032__full	WiSH	SL346103_bin.6	97.8563	1.76329	0.646844	5582312	433	19086	d__Bacteria	Actinobacteriota	Actinomycetia	o__Mycobacteriales	f__Mycobacteriaceae	g__Williamsia	s__
SL346103_c_000000000061	Genome	SL345950_bin.6	97.4054	0.720721	0.692302	2794982	148	31724	d__Bacteria	Actinobacteriota	Actinomycetia	o__Actinomycetales	f__Dermatophilaceae	g__Dermacoccus	s__Dermacoccus nishinomiyaensis
SL336578_c_000000000001__full	WiSH	SL336589_bin.2	99.6241	0.492302	0.662072	6229237	49	212661	d__Bacteria	Actinobacteriota	Actinomycetia	o__Mycobacteriales	f__Mycobacteriaceae	g__Mycobacterium	s__Mycobacterium iranicum
SL336563_c_000000000018__full	Spacer	SL336752_bin.1	99.8378	0.540541	0.724227	3577293	57	184882	d__Bacteria	Actinobacteriota	Actinomycetia	o__Actinomycetales	f__Dermatophilaceae	g__Barrientosiimonas	s__
SL336570_c_000000000061__0_partial_1	Genome	SL345442_bin.1	69.9051	6.28931	0.740859	4041015	1484	2833	d__Bacteria	Actinobacteriota	Actinomycetia	o__Mycobacteriales	f__Geodermatophilaceae	g__Modestobacter	s__
SL336574_c_000000000001__full	Spacer	SL336752_bin.1	99.8378	0.540541	0.724227	3577293	57	184882	d__Bacteria	Actinobacteriota	Actinomycetia	o__Actinomycetales	f__Dermatophilaceae	g__Barrientosiimonas	s__
SL336574_c_000000000001__full	Genome	SL336722_bin.1	77.4402	0.945946	0.736854	2715743	797	3870	d__Bacteria	Actinobacteriota	Actinomycetia	o__Actinomycetales	f__Dermatophilaceae	g__Janibacter	s__
SL336575_c_000000000001__full	Spacer	SL336752_bin.1	99.8378	0.540541	0.724227	3577293	57	184882	d__Bacteria	Actinobacteriota	Actinomycetia	o__Actinomycetales	f__Dermatophilaceae	g__Barrientosiimonas	s__
SL345482_c_000000000008__full_1	Genome	SL345482_bin.3	95.4189	2.24618	0.749664	4689107	506	13644	d__Bacteria	Actinobacteriota	Actinomycetia	o__Mycobacteriales	f__Geodermatophilaceae	g__Geodermatophilus	s__Geodermatophilus sp900104025
SL336589_c_000000000005	Genome	SL336589_bin.2	99.6241	0.492302	0.662072	6229237	49	212661	d__Bacteria	Actinobacteriota	Actinomycetia	o__Mycobacteriales	f__Mycobacteriaceae	g__Mycobacterium	s__Mycobacterium iranicum
SL336589_c_000000000006	Genome	SL336589_bin.2	99.6241	0.492302	0.662072	6229237	49	212661	d__Bacteria	Actinobacteriota	Actinomycetia	o__Mycobacteriales	f__Mycobacteriaceae	g__Mycobacterium	s__Mycobacterium iranicum
SL336634_c_000000000060__full	Genome	SL336687_bin.6	62.2247	8.49049	0.59719	1665369	1107	1470	d__Bacteria	Actinobacteriota	Actinomycetia	o__Mycobacteriales	f__Mycobacteriaceae	g__Corynebacterium	s__
SL336697_c_000000000021	Genome	SL336697_bin.3	95.7601	0.664251	0.672768	4811182	257	31816	d__Bacteria	Actinobacteriota	Actinomycetia	o__Mycobacteriales	f__Mycobacteriaceae	g__Gordonia	s__Gordonia bronchialis
SL345457_c_000000000001__full	WiSH	SL345615_bin.1	99.0631	1.24839	0.707318	3558686	45	129602	d__Bacteria	Actinobacteriota	Actinomycetia	o__Actinomycetales	f__Dermatophilaceae	g__Lapillicoccus	s__
SL336810_c_000000000001__full	WiSH	SL345966_bin.1	98.6919	1.61823	0.729385	4259860	312	23355	d__Bacteria	Proteobacteria	Gammaproteobacteria	o__Xanthomonadales	f__Xanthomonadaceae	g__Luteimonas	s__
SL336568_c_000000000028__full	Genome	SL336722_bin.1	77.4402	0.945946	0.736854	2715743	797	3870	d__Bacteria	Actinobacteriota	Actinomycetia	o__Actinomycetales	f__Dermatophilaceae	g__Janibacter	s__
SL336589_c_000000000010	Genome	SL336589_bin.2	99.6241	0.492302	0.662072	6229237	49	212661	d__Bacteria	Actinobacteriota	Actinomycetia	o__Mycobacteriales	f__Mycobacteriaceae	g__Mycobacterium	s__Mycobacterium iranicum
SL345457_c_000000000003__full	WiSH	SL345980_bin.2	92.5467	2.16956	0.73635	4365386	462	13824	d__Bacteria	Actinobacteriota	Actinomycetia	o__Mycobacteriales	f__Jatrophihabitantaceae	g__WQZC01	s__
SL345483_c_000000000009__full	Genome	SL346145_bin.3	85.1548	0.745551	0.687287	2415166	426	7045	d__Bacteria	Actinobacteriota	Actinomycetia	o__Actinomycetales	f__Microbacteriaceae	g__Microbacterium	s__
SL345469_c_000000000003	Genome	SL345466_bin.1	53.2222	6.40509	0.428185	2879042	1172	2411	d__Bacteria	Cyanobacteria	Cyanobacteriia	o__Cyanobacteriales	f__Chroococcidiopsidaceae	g__Aliterella	s__
SL345482_c_000000000006__full	Genome	SL336604_bin.1	50.1724	9.78579	0.580605	1501845	992	1407	d__Bacteria	Actinobacteriota	Actinomycetia	o__Mycobacteriales	f__Mycobacteriaceae	g__Lawsonella	s__
SL336568_c_000000000029__full	Genome	SL336570_bin.8	65.4188	0.69808	0.672595	1846843	593	3499	d__Bacteria	Actinobacteriota	Actinomycetia	o__Propionibacteriales	f__Propionibacteriaceae	g__Aestuariimicrobium	s__
SL336589_c_000000000011	Genome	SL336589_bin.2	99.6241	0.492302	0.662072	6229237	49	212661	d__Bacteria	Actinobacteriota	Actinomycetia	o__Mycobacteriales	f__Mycobacteriaceae	g__Mycobacterium	s__Mycobacterium iranicum
SL336669_c_000000000004__0_partial_1	Spacer	SL336669_bin.2	97.8322	0	0.65447	3376671	61	114834	d__Bacteria	Proteobacteria	Alphaproteobacteria	o__Rhodobacterales	f__Rhodobacteraceae	g__Paracoccus	s__
SL336694_c_000000000008	Spacer	SL336752_bin.1	99.8378	0.540541	0.724227	3577293	57	184882	d__Bacteria	Actinobacteriota	Actinomycetia	o__Actinomycetales	f__Dermatophilaceae	g__Barrientosiimonas	s__
SL336694_c_000000000008	Genome	SL336781_bin.4	62.429	5.76848	0.592742	1765831	1061	1688	d__Bacteria	Actinobacteriota	Actinomycetia	o__Mycobacteriales	f__Mycobacteriaceae	g__Corynebacterium	s__Corynebacterium accolens
SL336719_c_000000000001__full	Spacer	SL336752_bin.1	99.8378	0.540541	0.724227	3577293	57	184882	d__Bacteria	Actinobacteriota	Actinomycetia	o__Actinomycetales	f__Dermatophilaceae	g__Barrientosiimonas	s__
SL336568_c_000000000001	Genome	SL336705_bin.1	71.3292	2.66055	0.737191	1606884	563	2968	d__Bacteria	Actinobacteriota	Actinomycetia	o__Actinomycetales	f__Micrococcaceae	g__Micrococcus	s__Micrococcus luteus
SL336570_c_000000000003	Genome	SL336705_bin.1	71.3292	2.66055	0.737191	1606884	563	2968	d__Bacteria	Actinobacteriota	Actinomycetia	o__Actinomycetales	f__Micrococcaceae	g__Micrococcus	s__Micrococcus luteus
SL336764_c_000000000013	Genome	SL336781_bin.4	62.429	5.76848	0.592742	1765831	1061	1688	d__Bacteria	Actinobacteriota	Actinomycetia	o__Mycobacteriales	f__Mycobacteriaceae	g__Corynebacterium	s__Corynebacterium accolens
SL336651_c_000000000011__full	Genome	SL336651_bin.2	83.8483	2.48471	0.736494	2086809	606	3837	d__Bacteria	Actinobacteriota	Actinomycetia	o__Actinomycetales	f__Micrococcaceae	g__Micrococcus	s__Micrococcus luteus
SL336689_c_000000000003	Genome	SL336705_bin.1	71.3292	2.66055	0.737191	1606884	563	2968	d__Bacteria	Actinobacteriota	Actinomycetia	o__Actinomycetales	f__Micrococcaceae	g__Micrococcus	s__Micrococcus luteus
SL336690_c_000000000010	Genome	SL336574_bin.1	53.9498	1.72414	0.738888	1804263	950	2039	d__Bacteria	Actinobacteriota	Actinomycetia	o__Actinomycetales	f__Micrococcaceae	g__Micrococcus	s__Micrococcus luteus
SL336692_c_000000000002	Genome	SL336705_bin.1	71.3292	2.66055	0.737191	1606884	563	2968	d__Bacteria	Actinobacteriota	Actinomycetia	o__Actinomycetales	f__Micrococcaceae	g__Micrococcus	s__Micrococcus luteus
SL336693_c_000000000003	Genome	SL336705_bin.1	71.3292	2.66055	0.737191	1606884	563	2968	d__Bacteria	Actinobacteriota	Actinomycetia	o__Actinomycetales	f__Micrococcaceae	g__Micrococcus	s__Micrococcus luteus
SL336696_c_000000000005	Genome	SL336705_bin.1	71.3292	2.66055	0.737191	1606884	563	2968	d__Bacteria	Actinobacteriota	Actinomycetia	o__Actinomycetales	f__Micrococcaceae	g__Micrococcus	s__Micrococcus luteus
SL336698_c_000000000003	Genome	SL336705_bin.1	71.3292	2.66055	0.737191	1606884	563	2968	d__Bacteria	Actinobacteriota	Actinomycetia	o__Actinomycetales	f__Micrococcaceae	g__Micrococcus	s__Micrococcus luteus
SL336699_c_000000000002	Genome	SL336705_bin.1	71.3292	2.66055	0.737191	1606884	563	2968	d__Bacteria	Actinobacteriota	Actinomycetia	o__Actinomycetales	f__Micrococcaceae	g__Micrococcus	s__Micrococcus luteus
SL336716_c_000000000003	Genome	SL336705_bin.1	71.3292	2.66055	0.737191	1606884	563	2968	d__Bacteria	Actinobacteriota	Actinomycetia	o__Actinomycetales	f__Micrococcaceae	g__Micrococcus	s__Micrococcus luteus
SL336717_c_000000000002	Genome	SL336705_bin.1	71.3292	2.66055	0.737191	1606884	563	2968	d__Bacteria	Actinobacteriota	Actinomycetia	o__Actinomycetales	f__Micrococcaceae	g__Micrococcus	s__Micrococcus luteus
SL336772_c_000000000001	Genome	SL346132_bin.1	53.4503	9.3428	0.733776	1643982	768	2080	d__Bacteria	Actinobacteriota	Actinomycetia	o__Actinomycetales	f__Dermabacteraceae	g__Brachybacterium	s__Brachybacterium paraconglomeratum
SL336755_c_000000000002	Genome	SL336705_bin.1	71.3292	2.66055	0.737191	1606884	563	2968	d__Bacteria	Actinobacteriota	Actinomycetia	o__Actinomycetales	f__Micrococcaceae	g__Micrococcus	s__Micrococcus luteus
SL336760_c_000000000001	Genome	SL336705_bin.1	71.3292	2.66055	0.737191	1606884	563	2968	d__Bacteria	Actinobacteriota	Actinomycetia	o__Actinomycetales	f__Micrococcaceae	g__Micrococcus	s__Micrococcus luteus
SL336760_c_000000000002	Genome	SL336574_bin.1	53.9498	1.72414	0.738888	1804263	950	2039	d__Bacteria	Actinobacteriota	Actinomycetia	o__Actinomycetales	f__Micrococcaceae	g__Micrococcus	s__Micrococcus luteus
SL336765_c_000000000004	Genome	SL336574_bin.1	53.9498	1.72414	0.738888	1804263	950	2039	d__Bacteria	Actinobacteriota	Actinomycetia	o__Actinomycetales	f__Micrococcaceae	g__Micrococcus	s__Micrococcus luteus
SL336770_c_000000000004	Genome	SL336574_bin.1	53.9498	1.72414	0.738888	1804263	950	2039	d__Bacteria	Actinobacteriota	Actinomycetia	o__Actinomycetales	f__Micrococcaceae	g__Micrococcus	s__Micrococcus luteus
SL336779_c_000000000001	Genome	SL336705_bin.1	71.3292	2.66055	0.737191	1606884	563	2968	d__Bacteria	Actinobacteriota	Actinomycetia	o__Actinomycetales	f__Micrococcaceae	g__Micrococcus	s__Micrococcus luteus
SL336780_c_000000000002	Genome	SL336574_bin.1	53.9498	1.72414	0.738888	1804263	950	2039	d__Bacteria	Actinobacteriota	Actinomycetia	o__Actinomycetales	f__Micrococcaceae	g__Micrococcus	s__Micrococcus luteus
SL336774_c_000000000008__full	Genome	SL336722_bin.1	77.4402	0.945946	0.736854	2715743	797	3870	d__Bacteria	Actinobacteriota	Actinomycetia	o__Actinomycetales	f__Dermatophilaceae	g__Janibacter	s__
SL345918_c_000000000005	Genome	SL346103_bin.4	98.6842	0	0.690085	2672556	23	262023	d__Bacteria	Actinobacteriota	Actinomycetia	o__Actinomycetales	f__Micrococcaceae	g__Kocuria	s__Kocuria marina
SL345918_c_000000000011	Genome	SL346103_bin.4	98.6842	0	0.690085	2672556	23	262023	d__Bacteria	Actinobacteriota	Actinomycetia	o__Actinomycetales	f__Micrococcaceae	g__Kocuria	s__Kocuria marina
SL336779_c_000000000002	Genome	SL336563_bin.3	66.5951	5.35406	0.716452	2308339	267	10319	d__Bacteria	Actinobacteriota	Actinomycetia	o__Propionibacteriales	f__Nocardioidaceae	g__Nocardioides_A	s__Nocardioides_A massiliensis
SL345950_c_000000000008	Genome	SL346103_bin.4	98.6842	0	0.690085	2672556	23	262023	d__Bacteria	Actinobacteriota	Actinomycetia	o__Actinomycetales	f__Micrococcaceae	g__Kocuria	s__Kocuria marina
SL345950_c_000000000014	Genome	SL346103_bin.4	98.6842	0	0.690085	2672556	23	262023	d__Bacteria	Actinobacteriota	Actinomycetia	o__Actinomycetales	f__Micrococcaceae	g__Kocuria	s__Kocuria marina
SL345995_c_000000000001	Genome	SL346103_bin.4	98.6842	0	0.690085	2672556	23	262023	d__Bacteria	Actinobacteriota	Actinomycetia	o__Actinomycetales	f__Micrococcaceae	g__Kocuria	s__Kocuria marina
SL345995_c_000000000007	Genome	SL346103_bin.4	98.6842	0	0.690085	2672556	23	262023	d__Bacteria	Actinobacteriota	Actinomycetia	o__Actinomycetales	f__Micrococcaceae	g__Kocuria	s__Kocuria marina
SL345995_c_000000000012	Genome	SL346103_bin.4	98.6842	0	0.690085	2672556	23	262023	d__Bacteria	Actinobacteriota	Actinomycetia	o__Actinomycetales	f__Micrococcaceae	g__Kocuria	s__Kocuria marina
SL345998_c_000000000003	Genome	SL346103_bin.4	98.6842	0	0.690085	2672556	23	262023	d__Bacteria	Actinobacteriota	Actinomycetia	o__Actinomycetales	f__Micrococcaceae	g__Kocuria	s__Kocuria marina
SL346087_c_000000000001	Genome	SL346103_bin.4	98.6842	0	0.690085	2672556	23	262023	d__Bacteria	Actinobacteriota	Actinomycetia	o__Actinomycetales	f__Micrococcaceae	g__Kocuria	s__Kocuria marina
SL346087_c_000000000009	Genome	SL346103_bin.4	98.6842	0	0.690085	2672556	23	262023	d__Bacteria	Actinobacteriota	Actinomycetia	o__Actinomycetales	f__Micrococcaceae	g__Kocuria	s__Kocuria marina
SL346087_c_000000000012	Genome	SL346103_bin.4	98.6842	0	0.690085	2672556	23	262023	d__Bacteria	Actinobacteriota	Actinomycetia	o__Actinomycetales	f__Micrococcaceae	g__Kocuria	s__Kocuria marina
SL336784_c_000000000003__full	Genome	SL336784_bin.1	94.1621	0.437998	0.635728	3031096	279	14652	d__Bacteria	Proteobacteria	Alphaproteobacteria	o__Sphingomonadales	f__Sphingomonadaceae	g__34-65-8	s__
SL346103_c_000000000003	Genome	SL346103_bin.4	98.6842	0	0.690085	2672556	23	262023	d__Bacteria	Actinobacteriota	Actinomycetia	o__Actinomycetales	f__Micrococcaceae	g__Kocuria	s__Kocuria marina
SL336789_c_000000000002__full	Genome	SL336802_bin.1	58.6902	6.80755	0.654849	3102311	1864	1622	d__Bacteria	Proteobacteria	Alphaproteobacteria	o__Sphingomonadales	f__Sphingomonadaceae	g__Qipengyuania	s__
SL345446_c_000000000020__full	Genome	SL345445_bin.11	51.1024	6.89655	0.726823	1751834	735	2351	d__Bacteria	Proteobacteria	Alphaproteobacteria	o__Rhodobacterales	f__Rhodobacteraceae	g__Hasllibacter	s__
SL336697_c_000000000074__full	Genome	SL336674_bin.1	66.3468	2.0604	0.735405	1526120	576	2712	d__Bacteria	Actinobacteriota	Actinomycetia	o__Actinomycetales	f__Micrococcaceae	g__Micrococcus	s__Micrococcus luteus
SL346081_c_000000000023__full	Genome	SL346123_bin.1	78.5514	2.11228	0.737594	1723872	563	3289	d__Bacteria	Actinobacteriota	Actinomycetia	o__Actinomycetales	f__Micrococcaceae	g__Micrococcus	s__Micrococcus luteus
SL346082_c_000000000023__full	Genome	SL346123_bin.1	78.5514	2.11228	0.737594	1723872	563	3289	d__Bacteria	Actinobacteriota	Actinomycetia	o__Actinomycetales	f__Micrococcaceae	g__Micrococcus	s__Micrococcus luteus
SL346083_c_000000000028__full	Genome	SL346123_bin.1	78.5514	2.11228	0.737594	1723872	563	3289	d__Bacteria	Actinobacteriota	Actinomycetia	o__Actinomycetales	f__Micrococcaceae	g__Micrococcus	s__Micrococcus luteus
SL346088_c_000000000022__full	Genome	SL346123_bin.1	78.5514	2.11228	0.737594	1723872	563	3289	d__Bacteria	Actinobacteriota	Actinomycetia	o__Actinomycetales	f__Micrococcaceae	g__Micrococcus	s__Micrococcus luteus
SL346092_c_000000000024__full	Genome	SL346123_bin.1	78.5514	2.11228	0.737594	1723872	563	3289	d__Bacteria	Actinobacteriota	Actinomycetia	o__Actinomycetales	f__Micrococcaceae	g__Micrococcus	s__Micrococcus luteus
SL346094_c_000000000015__full	Genome	SL346123_bin.1	78.5514	2.11228	0.737594	1723872	563	3289	d__Bacteria	Actinobacteriota	Actinomycetia	o__Actinomycetales	f__Micrococcaceae	g__Micrococcus	s__Micrococcus luteus
SL345480_c_000000001461__full	Genome	SL336784_bin.2	86.9452	5.10922	0.73338	2330695	640	4185	d__Bacteria	Actinobacteriota	Actinomycetia	o__Actinomycetales	f__Micrococcaceae	g__Micrococcus	s__Micrococcus luteus
SL346097_c_000000000028__full	Genome	SL346123_bin.1	78.5514	2.11228	0.737594	1723872	563	3289	d__Bacteria	Actinobacteriota	Actinomycetia	o__Actinomycetales	f__Micrococcaceae	g__Micrococcus	s__Micrococcus luteus
SL346098_c_000000000036__full	Genome	SL346123_bin.1	78.5514	2.11228	0.737594	1723872	563	3289	d__Bacteria	Actinobacteriota	Actinomycetia	o__Actinomycetales	f__Micrococcaceae	g__Micrococcus	s__Micrococcus luteus
SL346099_c_000000000030__full	Genome	SL346123_bin.1	78.5514	2.11228	0.737594	1723872	563	3289	d__Bacteria	Actinobacteriota	Actinomycetia	o__Actinomycetales	f__Micrococcaceae	g__Micrococcus	s__Micrococcus luteus
SL346100_c_000000000036__full	Genome	SL346123_bin.1	78.5514	2.11228	0.737594	1723872	563	3289	d__Bacteria	Actinobacteriota	Actinomycetia	o__Actinomycetales	f__Micrococcaceae	g__Micrococcus	s__Micrococcus luteus
SL346101_c_000000000031__full	Genome	SL346123_bin.1	78.5514	2.11228	0.737594	1723872	563	3289	d__Bacteria	Actinobacteriota	Actinomycetia	o__Actinomycetales	f__Micrococcaceae	g__Micrococcus	s__Micrococcus luteus
SL346106_c_000000000055__full	Genome	SL346123_bin.1	78.5514	2.11228	0.737594	1723872	563	3289	d__Bacteria	Actinobacteriota	Actinomycetia	o__Actinomycetales	f__Micrococcaceae	g__Micrococcus	s__Micrococcus luteus
SL346107_c_000000000029__full	Genome	SL346123_bin.1	78.5514	2.11228	0.737594	1723872	563	3289	d__Bacteria	Actinobacteriota	Actinomycetia	o__Actinomycetales	f__Micrococcaceae	g__Micrococcus	s__Micrococcus luteus
SL346108_c_000000000011__full	Genome	SL346123_bin.1	78.5514	2.11228	0.737594	1723872	563	3289	d__Bacteria	Actinobacteriota	Actinomycetia	o__Actinomycetales	f__Micrococcaceae	g__Micrococcus	s__Micrococcus luteus
SL346109_c_000000000036__full	Genome	SL346123_bin.1	78.5514	2.11228	0.737594	1723872	563	3289	d__Bacteria	Actinobacteriota	Actinomycetia	o__Actinomycetales	f__Micrococcaceae	g__Micrococcus	s__Micrococcus luteus
SL346120_c_000000000026__full	Genome	SL346123_bin.1	78.5514	2.11228	0.737594	1723872	563	3289	d__Bacteria	Actinobacteriota	Actinomycetia	o__Actinomycetales	f__Micrococcaceae	g__Micrococcus	s__Micrococcus luteus
SL346122_c_000000000024__full	Genome	SL346123_bin.1	78.5514	2.11228	0.737594	1723872	563	3289	d__Bacteria	Actinobacteriota	Actinomycetia	o__Actinomycetales	f__Micrococcaceae	g__Micrococcus	s__Micrococcus luteus
SL346124_c_000000000037__full	Genome	SL346123_bin.1	78.5514	2.11228	0.737594	1723872	563	3289	d__Bacteria	Actinobacteriota	Actinomycetia	o__Actinomycetales	f__Micrococcaceae	g__Micrococcus	s__Micrococcus luteus
SL346128_c_000000000030__full	Genome	SL346123_bin.1	78.5514	2.11228	0.737594	1723872	563	3289	d__Bacteria	Actinobacteriota	Actinomycetia	o__Actinomycetales	f__Micrococcaceae	g__Micrococcus	s__Micrococcus luteus
SL346129_c_000000000028__full	Genome	SL346123_bin.1	78.5514	2.11228	0.737594	1723872	563	3289	d__Bacteria	Actinobacteriota	Actinomycetia	o__Actinomycetales	f__Micrococcaceae	g__Micrococcus	s__Micrococcus luteus
SL346137_c_000000000026__full	Genome	SL346123_bin.1	78.5514	2.11228	0.737594	1723872	563	3289	d__Bacteria	Actinobacteriota	Actinomycetia	o__Actinomycetales	f__Micrococcaceae	g__Micrococcus	s__Micrococcus luteus
SL346144_c_000000000026__full	Genome	SL346123_bin.1	78.5514	2.11228	0.737594	1723872	563	3289	d__Bacteria	Actinobacteriota	Actinomycetia	o__Actinomycetales	f__Micrococcaceae	g__Micrococcus	s__Micrococcus luteus
SL346154_c_000000000023__full	Genome	SL346123_bin.1	78.5514	2.11228	0.737594	1723872	563	3289	d__Bacteria	Actinobacteriota	Actinomycetia	o__Actinomycetales	f__Micrococcaceae	g__Micrococcus	s__Micrococcus luteus
SL346155_c_000000000031__full	Genome	SL346123_bin.1	78.5514	2.11228	0.737594	1723872	563	3289	d__Bacteria	Actinobacteriota	Actinomycetia	o__Actinomycetales	f__Micrococcaceae	g__Micrococcus	s__Micrococcus luteus
SL346156_c_000000000028__full	Genome	SL346123_bin.1	78.5514	2.11228	0.737594	1723872	563	3289	d__Bacteria	Actinobacteriota	Actinomycetia	o__Actinomycetales	f__Micrococcaceae	g__Micrococcus	s__Micrococcus luteus
SL346157_c_000000000026__full	Genome	SL346123_bin.1	78.5514	2.11228	0.737594	1723872	563	3289	d__Bacteria	Actinobacteriota	Actinomycetia	o__Actinomycetales	f__Micrococcaceae	g__Micrococcus	s__Micrococcus luteus
SL346160_c_000000000019__full	Genome	SL346123_bin.1	78.5514	2.11228	0.737594	1723872	563	3289	d__Bacteria	Actinobacteriota	Actinomycetia	o__Actinomycetales	f__Micrococcaceae	g__Micrococcus	s__Micrococcus luteus
SL346161_c_000000000001__full	Genome	SL346123_bin.1	78.5514	2.11228	0.737594	1723872	563	3289	d__Bacteria	Actinobacteriota	Actinomycetia	o__Actinomycetales	f__Micrococcaceae	g__Micrococcus	s__Micrococcus luteus
SL346162_c_000000000028__full	Genome	SL346123_bin.1	78.5514	2.11228	0.737594	1723872	563	3289	d__Bacteria	Actinobacteriota	Actinomycetia	o__Actinomycetales	f__Micrococcaceae	g__Micrococcus	s__Micrococcus luteus
SL346164_c_000000000019__full	Genome	SL346123_bin.1	78.5514	2.11228	0.737594	1723872	563	3289	d__Bacteria	Actinobacteriota	Actinomycetia	o__Actinomycetales	f__Micrococcaceae	g__Micrococcus	s__Micrococcus luteus
SL346167_c_000000000028__full	Genome	SL346123_bin.1	78.5514	2.11228	0.737594	1723872	563	3289	d__Bacteria	Actinobacteriota	Actinomycetia	o__Actinomycetales	f__Micrococcaceae	g__Micrococcus	s__Micrococcus luteus
SL346168_c_000000000025__full	Genome	SL346123_bin.1	78.5514	2.11228	0.737594	1723872	563	3289	d__Bacteria	Actinobacteriota	Actinomycetia	o__Actinomycetales	f__Micrococcaceae	g__Micrococcus	s__Micrococcus luteus
SL346105_c_000000000002__0_partial_1	Genome	SL346105_bin.5	95	0	0.52589	1610889	11	322847	d__Bacteria	Actinobacteriota	Actinomycetia	o__Mycobacteriales	f__Mycobacteriaceae	g__Lawsonella	s__Lawsonella clevelandensis_A
SL346118_c_000000000943__full	Genome	SL346105_bin.5	95	0	0.52589	1610889	11	322847	d__Bacteria	Actinobacteriota	Actinomycetia	o__Mycobacteriales	f__Mycobacteriaceae	g__Lawsonella	s__Lawsonella clevelandensis_A
SL346120_c_000000000028__full_1	Genome	SL346124_bin.5	95.5901	0.496894	0.502832	2131670	206	16442	d__Bacteria	Proteobacteria	Alphaproteobacteria	o__Micavibrionales	f__Micavibrionaceae	g__Micavibrio_B	s__
SL346157_c_000000000037	Genome	SL346157_bin.6	72.5564	2.58285	0.723432	2207275	375	6747	d__Bacteria	Actinobacteriota	Actinomycetia	o__Actinomycetales	f__Dermabacteraceae	g__Brachybacterium	s__Brachybacterium paraconglomeratum
SL345455_c_000000000002__full	WiSH	SL342546_bin.1	98.5345	1.2931	0.686155	3858866	78	79457	d__Bacteria	Actinobacteriota	Thermoleophilia	o__Solirubrobacterales	f__70-9	g__RHKX01	s__
SL345489_c_000000000141	Genome	SL345961_bin.2	50.3033	6.84866	0.498831	1378456	935	1433	d__Bacteria	Proteobacteria	Gammaproteobacteria	o__Pseudomonadales	f__Moraxellaceae	g__Moraxella_A	s__Moraxella_A osloensis
SL345538_c_000000000257__full	WiSH	SL345538_bin.12	83.7276	6.85771	0.689966	2421806	27	158959	d__Bacteria	Proteobacteria	Alphaproteobacteria	o__Sphingomonadales	f__Sphingomonadaceae	g__CADCVW01	s__
SL336620_c_000000000605	Genome	SL336600_bin.2	65.9163	4.76133	0.449268	1604553	969	1649	d__Bacteria	Proteobacteria	Gammaproteobacteria	o__Pseudomonadales	f__Moraxellaceae	g__Moraxella_A	s__Moraxella_A osloensis
SL336622_c_000000000560__full	Genome	SL336600_bin.2	65.9163	4.76133	0.449268	1604553	969	1649	d__Bacteria	Proteobacteria	Gammaproteobacteria	o__Pseudomonadales	f__Moraxellaceae	g__Moraxella_A	s__Moraxella_A osloensis
SL336627_c_000000000512__full	Genome	SL336600_bin.2	65.9163	4.76133	0.449268	1604553	969	1649	d__Bacteria	Proteobacteria	Gammaproteobacteria	o__Pseudomonadales	f__Moraxellaceae	g__Moraxella_A	s__Moraxella_A osloensis
SL336634_c_000000000351__full	Genome	SL336600_bin.2	65.9163	4.76133	0.449268	1604553	969	1649	d__Bacteria	Proteobacteria	Gammaproteobacteria	o__Pseudomonadales	f__Moraxellaceae	g__Moraxella_A	s__Moraxella_A osloensis
SL336634_c_000000000444	Genome	SL336600_bin.2	65.9163	4.76133	0.449268	1604553	969	1649	d__Bacteria	Proteobacteria	Gammaproteobacteria	o__Pseudomonadales	f__Moraxellaceae	g__Moraxella_A	s__Moraxella_A osloensis
SL336826_c_000000000366__full	Genome	SL336600_bin.2	65.9163	4.76133	0.449268	1604553	969	1649	d__Bacteria	Proteobacteria	Gammaproteobacteria	o__Pseudomonadales	f__Moraxellaceae	g__Moraxella_A	s__Moraxella_A osloensis
SL345918_c_000000000012	Genome	SL345950_bin.6	97.4054	0.720721	0.692302	2794982	148	31724	d__Bacteria	Actinobacteriota	Actinomycetia	o__Actinomycetales	f__Dermatophilaceae	g__Dermacoccus	s__Dermacoccus nishinomiyaensis
SL345998_c_000000000018	Genome	SL346156_bin.1	78.8137	0.194932	0.724111	2535617	426	6722	d__Bacteria	Actinobacteriota	Actinomycetia	o__Actinomycetales	f__Dermabacteraceae	g__Brachybacterium	s__Brachybacterium paraconglomeratum
SL345998_c_000000000018	Spacer	SL345982_bin.5	99.2973	0	0.726134	2388783	30	120983	d__Bacteria	Actinobacteriota	Actinomycetia	o__Actinomycetales	f__Dermatophilaceae	g__Janibacter_A	s__Janibacter_A massiliensis
SL346098_c_000000000025__full	Genome	SL346092_bin.1	87.2717	3.59848	0.677427	2954424	370	10032	d__Bacteria	Proteobacteria	Alphaproteobacteria	o__Caulobacterales	f__Caulobacteraceae	g__Brevundimonas	s__Brevundimonas sp002434505
SL336702_c_000000000030__full	Genome	SL336722_bin.1	77.4402	0.945946	0.736854	2715743	797	3870	d__Bacteria	Actinobacteriota	Actinomycetia	o__Actinomycetales	f__Dermatophilaceae	g__Janibacter	s__
SL336743_c_000000000003	Genome	SL336770_bin.2	69.0396	7.63583	0.592494	2007737	1170	1734	d__Bacteria	Actinobacteriota	Actinomycetia	o__Mycobacteriales	f__Mycobacteriaceae	g__Corynebacterium	s__Corynebacterium accolens
SL336743_c_000000000004	WiSH	SL336743_bin.6	97.7415	0.200501	0.653092	4216159	72	90591	d__Bacteria	Actinobacteriota	Actinomycetia	o__Mycobacteriales	f__Mycobacteriaceae	g__YC2-7	s__
SL336743_c_000000000009	WiSH	SL336743_bin.6	97.7415	0.200501	0.653092	4216159	72	90591	d__Bacteria	Actinobacteriota	Actinomycetia	o__Mycobacteriales	f__Mycobacteriaceae	g__YC2-7	s__
SL336743_c_000000000030	Genome	SL336779_bin.2	61.8602	9.14831	0.587436	2084455	1264	1549	d__Bacteria	Actinobacteriota	Actinomycetia	o__Mycobacteriales	f__Mycobacteriaceae	g__Corynebacterium	s__
SL336743_c_000000000053__full	Spacer	SL336752_bin.1	99.8378	0.540541	0.724227	3577293	57	184882	d__Bacteria	Actinobacteriota	Actinomycetia	o__Actinomycetales	f__Dermatophilaceae	g__Barrientosiimonas	s__
SL336743_c_000000000053__full	Genome	SL336722_bin.1	77.4402	0.945946	0.736854	2715743	797	3870	d__Bacteria	Actinobacteriota	Actinomycetia	o__Actinomycetales	f__Dermatophilaceae	g__Janibacter	s__
SL336751_c_000000000024__full	Spacer	SL336752_bin.1	99.8378	0.540541	0.724227	3577293	57	184882	d__Bacteria	Actinobacteriota	Actinomycetia	o__Actinomycetales	f__Dermatophilaceae	g__Barrientosiimonas	s__
SL336751_c_000000000024__full	Genome	SL336722_bin.1	77.4402	0.945946	0.736854	2715743	797	3870	d__Bacteria	Actinobacteriota	Actinomycetia	o__Actinomycetales	f__Dermatophilaceae	g__Janibacter	s__
SL336752_c_000000000001	Genome	SL336705_bin.1	71.3292	2.66055	0.737191	1606884	563	2968	d__Bacteria	Actinobacteriota	Actinomycetia	o__Actinomycetales	f__Micrococcaceae	g__Micrococcus	s__Micrococcus luteus
SL336752_c_000000000005	Spacer	SL336752_bin.1	99.8378	0.540541	0.724227	3577293	57	184882	d__Bacteria	Actinobacteriota	Actinomycetia	o__Actinomycetales	f__Dermatophilaceae	g__Barrientosiimonas	s__
SL336752_c_000000000005	Genome	SL336781_bin.4	62.429	5.76848	0.592742	1765831	1061	1688	d__Bacteria	Actinobacteriota	Actinomycetia	o__Mycobacteriales	f__Mycobacteriaceae	g__Corynebacterium	s__Corynebacterium accolens
SL336754_c_000000000017	Spacer	SL336752_bin.1	99.8378	0.540541	0.724227	3577293	57	184882	d__Bacteria	Actinobacteriota	Actinomycetia	o__Actinomycetales	f__Dermatophilaceae	g__Barrientosiimonas	s__
SL336754_c_000000000017	Genome	SL336781_bin.4	62.429	5.76848	0.592742	1765831	1061	1688	d__Bacteria	Actinobacteriota	Actinomycetia	o__Mycobacteriales	f__Mycobacteriaceae	g__Corynebacterium	s__Corynebacterium accolens
SL336755_c_000000000005__0_partial_1	Genome	SL336755_bin.1	99.7077	0.133333	0.712893	4480605	146	53851	d__Bacteria	Proteobacteria	Alphaproteobacteria	o__Rhodobacterales	f__Rhodobacteraceae	g__Amaricoccus	s__
SL336755_c_000000000007__full_1	Genome	SL336755_bin.1	99.7077	0.133333	0.712893	4480605	146	53851	d__Bacteria	Proteobacteria	Alphaproteobacteria	o__Rhodobacterales	f__Rhodobacteraceae	g__Amaricoccus	s__
SL336755_c_000000000015__full	Genome	SL336776_bin.1	97.6176	1.05507	0.688028	3090010	229	19510	d__Bacteria	Actinobacteriota	Actinomycetia	o__Actinomycetales	f__Actinomycetaceae	g__Actinomyces	s__
SL336755_c_000000000055__full	Genome	SL336755_bin.1	99.7077	0.133333	0.712893	4480605	146	53851	d__Bacteria	Proteobacteria	Alphaproteobacteria	o__Rhodobacterales	f__Rhodobacteraceae	g__Amaricoccus	s__
SL336758_c_000000000001__full	Spacer	SL336752_bin.1	99.8378	0.540541	0.724227	3577293	57	184882	d__Bacteria	Actinobacteriota	Actinomycetia	o__Actinomycetales	f__Dermatophilaceae	g__Barrientosiimonas	s__
SL336758_c_000000000001__full	Genome	SL336722_bin.1	77.4402	0.945946	0.736854	2715743	797	3870	d__Bacteria	Actinobacteriota	Actinomycetia	o__Actinomycetales	f__Dermatophilaceae	g__Janibacter	s__
SL336591_c_000000001023__full	Genome	SL336840_bin.2	50.494	6.94497	0.591139	1382050	1031	1296	d__Bacteria	Actinobacteriota	Actinomycetia	o__Mycobacteriales	f__Mycobacteriaceae	g__Corynebacterium	s__
SL336591_c_000000001146__full	Genome	SL336840_bin.2	50.494	6.94497	0.591139	1382050	1031	1296	d__Bacteria	Actinobacteriota	Actinomycetia	o__Mycobacteriales	f__Mycobacteriaceae	g__Corynebacterium	s__
SL336600_c_000000000555__full	Genome	SL336840_bin.2	50.494	6.94497	0.591139	1382050	1031	1296	d__Bacteria	Actinobacteriota	Actinomycetia	o__Mycobacteriales	f__Mycobacteriaceae	g__Corynebacterium	s__
SL336600_c_000000001065__full	Genome	SL336840_bin.2	50.494	6.94497	0.591139	1382050	1031	1296	d__Bacteria	Actinobacteriota	Actinomycetia	o__Mycobacteriales	f__Mycobacteriaceae	g__Corynebacterium	s__
SL336764_c_000000000013	Spacer	SL336752_bin.1	99.8378	0.540541	0.724227	3577293	57	184882	d__Bacteria	Actinobacteriota	Actinomycetia	o__Actinomycetales	f__Dermatophilaceae	g__Barrientosiimonas	s__
SL336629_c_000000000480__full	Genome	SL336840_bin.2	50.494	6.94497	0.591139	1382050	1031	1296	d__Bacteria	Actinobacteriota	Actinomycetia	o__Mycobacteriales	f__Mycobacteriaceae	g__Corynebacterium	s__
SL336643_c_000000000591__full	Genome	SL336840_bin.2	50.494	6.94497	0.591139	1382050	1031	1296	d__Bacteria	Actinobacteriota	Actinomycetia	o__Mycobacteriales	f__Mycobacteriaceae	g__Corynebacterium	s__
SL336644_c_000000001133__full	Genome	SL336840_bin.2	50.494	6.94497	0.591139	1382050	1031	1296	d__Bacteria	Actinobacteriota	Actinomycetia	o__Mycobacteriales	f__Mycobacteriaceae	g__Corynebacterium	s__
SL336765_c_000000000036	Genome	SL336691_bin.3	92.6306	0.27027	0.722547	2400057	126	28760	d__Bacteria	Actinobacteriota	Actinomycetia	o__Actinomycetales	f__Dermatophilaceae	g__Kytococcus	s__Kytococcus sedentarius
SL336650_c_000000001556__full	Genome	SL336840_bin.2	50.494	6.94497	0.591139	1382050	1031	1296	d__Bacteria	Actinobacteriota	Actinomycetia	o__Mycobacteriales	f__Mycobacteriaceae	g__Corynebacterium	s__
SL336655_c_000000000660__full	Genome	SL336840_bin.2	50.494	6.94497	0.591139	1382050	1031	1296	d__Bacteria	Actinobacteriota	Actinomycetia	o__Mycobacteriales	f__Mycobacteriaceae	g__Corynebacterium	s__
SL336655_c_000000000743__full	Genome	SL336840_bin.2	50.494	6.94497	0.591139	1382050	1031	1296	d__Bacteria	Actinobacteriota	Actinomycetia	o__Mycobacteriales	f__Mycobacteriaceae	g__Corynebacterium	s__
SL336765_c_000000000047__full	Spacer	SL336752_bin.1	99.8378	0.540541	0.724227	3577293	57	184882	d__Bacteria	Actinobacteriota	Actinomycetia	o__Actinomycetales	f__Dermatophilaceae	g__Barrientosiimonas	s__
SL336661_c_000000000696__full	Genome	SL336840_bin.2	50.494	6.94497	0.591139	1382050	1031	1296	d__Bacteria	Actinobacteriota	Actinomycetia	o__Mycobacteriales	f__Mycobacteriaceae	g__Corynebacterium	s__
SL336661_c_000000000773__full	Genome	SL336840_bin.2	50.494	6.94497	0.591139	1382050	1031	1296	d__Bacteria	Actinobacteriota	Actinomycetia	o__Mycobacteriales	f__Mycobacteriaceae	g__Corynebacterium	s__
SL336666_c_000000000872__full	Genome	SL336840_bin.2	50.494	6.94497	0.591139	1382050	1031	1296	d__Bacteria	Actinobacteriota	Actinomycetia	o__Mycobacteriales	f__Mycobacteriaceae	g__Corynebacterium	s__
SL336666_c_000000001006__full	Genome	SL336840_bin.2	50.494	6.94497	0.591139	1382050	1031	1296	d__Bacteria	Actinobacteriota	Actinomycetia	o__Mycobacteriales	f__Mycobacteriaceae	g__Corynebacterium	s__
SL336670_c_000000000682__full	Genome	SL336840_bin.2	50.494	6.94497	0.591139	1382050	1031	1296	d__Bacteria	Actinobacteriota	Actinomycetia	o__Mycobacteriales	f__Mycobacteriaceae	g__Corynebacterium	s__
SL336693_c_000000000034__full	Genome	SL336717_bin.1	97.3444	2.26147	0.682084	4907758	669	10121	d__Bacteria	Actinobacteriota	Actinomycetia	o__Mycobacteriales	f__Mycobacteriaceae	g__Gordonia	s__Gordonia sp002009645
SL336766_c_000000000007__full	Spacer	SL336752_bin.1	99.8378	0.540541	0.724227	3577293	57	184882	d__Bacteria	Actinobacteriota	Actinomycetia	o__Actinomycetales	f__Dermatophilaceae	g__Barrientosiimonas	s__
SL336767_c_000000000001__full	Genome	SL336767_bin.2	51.7836	0.31348	0.675963	2416632	1416	1711	d__Bacteria	Proteobacteria	Alphaproteobacteria	o__Rhizobiales	f__Beijerinckiaceae	g__Bosea	s__
SL336770_c_000000000001__0_partial	WiSH	SL336589_bin.2	99.6241	0.492302	0.662072	6229237	49	212661	d__Bacteria	Actinobacteriota	Actinomycetia	o__Mycobacteriales	f__Mycobacteriaceae	g__Mycobacterium	s__Mycobacterium iranicum
SL336779_c_000000000032__full	WiSH	SL336589_bin.2	99.6241	0.492302	0.662072	6229237	49	212661	d__Bacteria	Actinobacteriota	Actinomycetia	o__Mycobacteriales	f__Mycobacteriaceae	g__Mycobacterium	s__Mycobacterium iranicum
SL336772_c_000000000010	Spacer	SL336743_bin.6	97.7415	0.200501	0.653092	4216159	72	90591	d__Bacteria	Actinobacteriota	Actinomycetia	o__Mycobacteriales	f__Mycobacteriaceae	g__YC2-7	s__
SL336772_c_000000000010	Genome	SL336779_bin.2	61.8602	9.14831	0.587436	2084455	1264	1549	d__Bacteria	Actinobacteriota	Actinomycetia	o__Mycobacteriales	f__Mycobacteriaceae	g__Corynebacterium	s__
SL336772_c_000000000033	Spacer	SL336752_bin.1	99.8378	0.540541	0.724227	3577293	57	184882	d__Bacteria	Actinobacteriota	Actinomycetia	o__Actinomycetales	f__Dermatophilaceae	g__Barrientosiimonas	s__
SL336794_c_000000000603__full	Genome	SL336840_bin.2	50.494	6.94497	0.591139	1382050	1031	1296	d__Bacteria	Actinobacteriota	Actinomycetia	o__Mycobacteriales	f__Mycobacteriaceae	g__Corynebacterium	s__
SL336798_c_000000000487__full	Genome	SL336840_bin.2	50.494	6.94497	0.591139	1382050	1031	1296	d__Bacteria	Actinobacteriota	Actinomycetia	o__Mycobacteriales	f__Mycobacteriaceae	g__Corynebacterium	s__
SL336798_c_000000000551__full	Genome	SL336840_bin.2	50.494	6.94497	0.591139	1382050	1031	1296	d__Bacteria	Actinobacteriota	Actinomycetia	o__Mycobacteriales	f__Mycobacteriaceae	g__Corynebacterium	s__
SL336821_c_000000000773__full	Genome	SL336840_bin.2	50.494	6.94497	0.591139	1382050	1031	1296	d__Bacteria	Actinobacteriota	Actinomycetia	o__Mycobacteriales	f__Mycobacteriaceae	g__Corynebacterium	s__
SL336772_c_000000000033	Genome	SL336781_bin.4	62.429	5.76848	0.592742	1765831	1061	1688	d__Bacteria	Actinobacteriota	Actinomycetia	o__Mycobacteriales	f__Mycobacteriaceae	g__Corynebacterium	s__Corynebacterium accolens
SL336827_c_000000001145__full	Genome	SL336840_bin.2	50.494	6.94497	0.591139	1382050	1031	1296	d__Bacteria	Actinobacteriota	Actinomycetia	o__Mycobacteriales	f__Mycobacteriaceae	g__Corynebacterium	s__
SL336832_c_000000001282__full	Genome	SL336840_bin.2	50.494	6.94497	0.591139	1382050	1031	1296	d__Bacteria	Actinobacteriota	Actinomycetia	o__Mycobacteriales	f__Mycobacteriaceae	g__Corynebacterium	s__
SL336834_c_000000000467__full	Genome	SL336840_bin.2	50.494	6.94497	0.591139	1382050	1031	1296	d__Bacteria	Actinobacteriota	Actinomycetia	o__Mycobacteriales	f__Mycobacteriaceae	g__Corynebacterium	s__
SL336840_c_000000000383__full	Genome	SL336840_bin.2	50.494	6.94497	0.591139	1382050	1031	1296	d__Bacteria	Actinobacteriota	Actinomycetia	o__Mycobacteriales	f__Mycobacteriaceae	g__Corynebacterium	s__
SL336840_c_000000000450__full	Genome	SL336840_bin.2	50.494	6.94497	0.591139	1382050	1031	1296	d__Bacteria	Actinobacteriota	Actinomycetia	o__Mycobacteriales	f__Mycobacteriaceae	g__Corynebacterium	s__
SL336842_c_000000000426__full	Genome	SL336840_bin.2	50.494	6.94497	0.591139	1382050	1031	1296	d__Bacteria	Actinobacteriota	Actinomycetia	o__Mycobacteriales	f__Mycobacteriaceae	g__Corynebacterium	s__
SL336842_c_000000000598__full	Genome	SL336840_bin.2	50.494	6.94497	0.591139	1382050	1031	1296	d__Bacteria	Actinobacteriota	Actinomycetia	o__Mycobacteriales	f__Mycobacteriaceae	g__Corynebacterium	s__
SL342547_c_000000000622__full	Genome	SL336840_bin.2	50.494	6.94497	0.591139	1382050	1031	1296	d__Bacteria	Actinobacteriota	Actinomycetia	o__Mycobacteriales	f__Mycobacteriaceae	g__Corynebacterium	s__
SL342547_c_000000000682__full	Genome	SL336840_bin.2	50.494	6.94497	0.591139	1382050	1031	1296	d__Bacteria	Actinobacteriota	Actinomycetia	o__Mycobacteriales	f__Mycobacteriaceae	g__Corynebacterium	s__
SL342548_c_000000001240__full	Genome	SL336840_bin.2	50.494	6.94497	0.591139	1382050	1031	1296	d__Bacteria	Actinobacteriota	Actinomycetia	o__Mycobacteriales	f__Mycobacteriaceae	g__Corynebacterium	s__
SL342548_c_000000001333__full	Genome	SL336840_bin.2	50.494	6.94497	0.591139	1382050	1031	1296	d__Bacteria	Actinobacteriota	Actinomycetia	o__Mycobacteriales	f__Mycobacteriaceae	g__Corynebacterium	s__
SL342549_c_000000000457__full	Genome	SL336840_bin.2	50.494	6.94497	0.591139	1382050	1031	1296	d__Bacteria	Actinobacteriota	Actinomycetia	o__Mycobacteriales	f__Mycobacteriaceae	g__Corynebacterium	s__
SL342549_c_000000000564__full	Genome	SL336840_bin.2	50.494	6.94497	0.591139	1382050	1031	1296	d__Bacteria	Actinobacteriota	Actinomycetia	o__Mycobacteriales	f__Mycobacteriaceae	g__Corynebacterium	s__
SL336773_c_000000000042__full	Spacer	SL336752_bin.1	99.8378	0.540541	0.724227	3577293	57	184882	d__Bacteria	Actinobacteriota	Actinomycetia	o__Actinomycetales	f__Dermatophilaceae	g__Barrientosiimonas	s__
SL345442_c_000000000007__full	WiSH	SL346103_bin.6	97.8563	1.76329	0.646844	5582312	433	19086	d__Bacteria	Actinobacteriota	Actinomycetia	o__Mycobacteriales	f__Mycobacteriaceae	g__Williamsia	s__
SL345443_c_000000000028__full	WiSH	SL346103_bin.6	97.8563	1.76329	0.646844	5582312	433	19086	d__Bacteria	Actinobacteriota	Actinomycetia	o__Mycobacteriales	f__Mycobacteriaceae	g__Williamsia	s__
SL336773_c_000000000042__full	Genome	SL336722_bin.1	77.4402	0.945946	0.736854	2715743	797	3870	d__Bacteria	Actinobacteriota	Actinomycetia	o__Actinomycetales	f__Dermatophilaceae	g__Janibacter	s__
SL336774_c_000000000008__full	Spacer	SL336752_bin.1	99.8378	0.540541	0.724227	3577293	57	184882	d__Bacteria	Actinobacteriota	Actinomycetia	o__Actinomycetales	f__Dermatophilaceae	g__Barrientosiimonas	s__
SL345904_c_000000000025__full	Genome	SL345967_bin.3	61.9908	3.21256	0.650656	3299426	1808	1900	d__Bacteria	Actinobacteriota	Actinomycetia	o__Mycobacteriales	f__Mycobacteriaceae	g__Williamsia	s__Williamsia muralis
SL345909_c_000000000001__full	WiSH	SL346103_bin.6	97.8563	1.76329	0.646844	5582312	433	19086	d__Bacteria	Actinobacteriota	Actinomycetia	o__Mycobacteriales	f__Mycobacteriaceae	g__Williamsia	s__
SL345909_c_000000000002__full	Genome	SL345967_bin.3	61.9908	3.21256	0.650656	3299426	1808	1900	d__Bacteria	Actinobacteriota	Actinomycetia	o__Mycobacteriales	f__Mycobacteriaceae	g__Williamsia	s__Williamsia muralis
SL345916_c_000000000004__full	Genome	SL345967_bin.3	61.9908	3.21256	0.650656	3299426	1808	1900	d__Bacteria	Actinobacteriota	Actinomycetia	o__Mycobacteriales	f__Mycobacteriaceae	g__Williamsia	s__Williamsia muralis
SL345918_c_000000000021__full	Genome	SL345967_bin.3	61.9908	3.21256	0.650656	3299426	1808	1900	d__Bacteria	Actinobacteriota	Actinomycetia	o__Mycobacteriales	f__Mycobacteriaceae	g__Williamsia	s__Williamsia muralis
SL345921_c_000000000003__full	Genome	SL345967_bin.3	61.9908	3.21256	0.650656	3299426	1808	1900	d__Bacteria	Actinobacteriota	Actinomycetia	o__Mycobacteriales	f__Mycobacteriaceae	g__Williamsia	s__Williamsia muralis
SL336775_c_000000000002__full	Genome	SL336722_bin.1	77.4402	0.945946	0.736854	2715743	797	3870	d__Bacteria	Actinobacteriota	Actinomycetia	o__Actinomycetales	f__Dermatophilaceae	g__Janibacter	s__
SL345934_c_000000000001__full	Genome	SL345967_bin.3	61.9908	3.21256	0.650656	3299426	1808	1900	d__Bacteria	Actinobacteriota	Actinomycetia	o__Mycobacteriales	f__Mycobacteriaceae	g__Williamsia	s__Williamsia muralis
SL345936_c_000000000005__full	Genome	SL345967_bin.3	61.9908	3.21256	0.650656	3299426	1808	1900	d__Bacteria	Actinobacteriota	Actinomycetia	o__Mycobacteriales	f__Mycobacteriaceae	g__Williamsia	s__Williamsia muralis
SL345940_c_000000000009__full	Genome	SL345967_bin.3	61.9908	3.21256	0.650656	3299426	1808	1900	d__Bacteria	Actinobacteriota	Actinomycetia	o__Mycobacteriales	f__Mycobacteriaceae	g__Williamsia	s__Williamsia muralis
SL345946_c_000000000005__full	Genome	SL345967_bin.3	61.9908	3.21256	0.650656	3299426	1808	1900	d__Bacteria	Actinobacteriota	Actinomycetia	o__Mycobacteriales	f__Mycobacteriaceae	g__Williamsia	s__Williamsia muralis
SL336780_c_000000000011	WiSH	SL336743_bin.6	97.7415	0.200501	0.653092	4216159	72	90591	d__Bacteria	Actinobacteriota	Actinomycetia	o__Mycobacteriales	f__Mycobacteriaceae	g__YC2-7	s__
SL345950_c_000000000048__full	Genome	SL345967_bin.3	61.9908	3.21256	0.650656	3299426	1808	1900	d__Bacteria	Actinobacteriota	Actinomycetia	o__Mycobacteriales	f__Mycobacteriaceae	g__Williamsia	s__Williamsia muralis
SL345955_c_000000000004__full	Genome	SL345967_bin.3	61.9908	3.21256	0.650656	3299426	1808	1900	d__Bacteria	Actinobacteriota	Actinomycetia	o__Mycobacteriales	f__Mycobacteriaceae	g__Williamsia	s__Williamsia muralis
SL345958_c_000000000009__full	Genome	SL345967_bin.3	61.9908	3.21256	0.650656	3299426	1808	1900	d__Bacteria	Actinobacteriota	Actinomycetia	o__Mycobacteriales	f__Mycobacteriaceae	g__Williamsia	s__Williamsia muralis
SL336780_c_000000000110__full	Genome	SL336717_bin.1	97.3444	2.26147	0.682084	4907758	669	10121	d__Bacteria	Actinobacteriota	Actinomycetia	o__Mycobacteriales	f__Mycobacteriaceae	g__Gordonia	s__Gordonia sp002009645
SL336781_c_000000000027__full	Spacer	SL336752_bin.1	99.8378	0.540541	0.724227	3577293	57	184882	d__Bacteria	Actinobacteriota	Actinomycetia	o__Actinomycetales	f__Dermatophilaceae	g__Barrientosiimonas	s__
SL345971_c_000000000001__full	Genome	SL345967_bin.3	61.9908	3.21256	0.650656	3299426	1808	1900	d__Bacteria	Actinobacteriota	Actinomycetia	o__Mycobacteriales	f__Mycobacteriaceae	g__Williamsia	s__Williamsia muralis
SL345981_c_000000000020__full	Genome	SL345967_bin.3	61.9908	3.21256	0.650656	3299426	1808	1900	d__Bacteria	Actinobacteriota	Actinomycetia	o__Mycobacteriales	f__Mycobacteriaceae	g__Williamsia	s__Williamsia muralis
SL345982_c_000000000019__full	WiSH	SL346103_bin.6	97.8563	1.76329	0.646844	5582312	433	19086	d__Bacteria	Actinobacteriota	Actinomycetia	o__Mycobacteriales	f__Mycobacteriaceae	g__Williamsia	s__
SL345982_c_000000000020__full	Genome	SL345967_bin.3	61.9908	3.21256	0.650656	3299426	1808	1900	d__Bacteria	Actinobacteriota	Actinomycetia	o__Mycobacteriales	f__Mycobacteriaceae	g__Williamsia	s__Williamsia muralis
SL336782_c_000000000021__full	Genome	SL336779_bin.2	61.8602	9.14831	0.587436	2084455	1264	1549	d__Bacteria	Actinobacteriota	Actinomycetia	o__Mycobacteriales	f__Mycobacteriaceae	g__Corynebacterium	s__
SL345995_c_000000000017__full	Genome	SL345967_bin.3	61.9908	3.21256	0.650656	3299426	1808	1900	d__Bacteria	Actinobacteriota	Actinomycetia	o__Mycobacteriales	f__Mycobacteriaceae	g__Williamsia	s__Williamsia muralis
SL345995_c_000000000024__full	Genome	SL345967_bin.3	61.9908	3.21256	0.650656	3299426	1808	1900	d__Bacteria	Actinobacteriota	Actinomycetia	o__Mycobacteriales	f__Mycobacteriaceae	g__Williamsia	s__Williamsia muralis
SL345998_c_000000000023__full	Genome	SL345967_bin.3	61.9908	3.21256	0.650656	3299426	1808	1900	d__Bacteria	Actinobacteriota	Actinomycetia	o__Mycobacteriales	f__Mycobacteriaceae	g__Williamsia	s__Williamsia muralis
SL336782_c_000000000022__full	Genome	SL336722_bin.1	77.4402	0.945946	0.736854	2715743	797	3870	d__Bacteria	Actinobacteriota	Actinomycetia	o__Actinomycetales	f__Dermatophilaceae	g__Janibacter	s__
SL336782_c_000000000048__full	Genome	SL336701_bin.7	56.5047	0	0.673556	1974482	1007	2073	d__Bacteria	Proteobacteria	Gammaproteobacteria	o__Xanthomonadales	f__Xanthomonadaceae	g__Pseudoxanthomonas_B	s__Pseudoxanthomonas_B suwonensis_A
SL346080_c_000000000139__full	WiSH	SL345927_bin.2	80.6348	2.74758	0.648513	4188937	1360	3523	d__Bacteria	Actinobacteriota	Actinomycetia	o__Mycobacteriales	f__Mycobacteriaceae	g__Williamsia	s__Williamsia muralis
SL346081_c_000000000123__full	WiSH	SL345927_bin.2	80.6348	2.74758	0.648513	4188937	1360	3523	d__Bacteria	Actinobacteriota	Actinomycetia	o__Mycobacteriales	f__Mycobacteriaceae	g__Williamsia	s__Williamsia muralis
SL346083_c_000000000170__full	WiSH	SL345927_bin.2	80.6348	2.74758	0.648513	4188937	1360	3523	d__Bacteria	Actinobacteriota	Actinomycetia	o__Mycobacteriales	f__Mycobacteriaceae	g__Williamsia	s__Williamsia muralis
SL346085_c_000000000196__full	WiSH	SL345927_bin.2	80.6348	2.74758	0.648513	4188937	1360	3523	d__Bacteria	Actinobacteriota	Actinomycetia	o__Mycobacteriales	f__Mycobacteriaceae	g__Williamsia	s__Williamsia muralis
SL346087_c_000000000014__full	Genome	SL345967_bin.3	61.9908	3.21256	0.650656	3299426	1808	1900	d__Bacteria	Actinobacteriota	Actinomycetia	o__Mycobacteriales	f__Mycobacteriaceae	g__Williamsia	s__Williamsia muralis
SL346097_c_000000000031__full	WiSH	SL346103_bin.6	97.8563	1.76329	0.646844	5582312	433	19086	d__Bacteria	Actinobacteriota	Actinomycetia	o__Mycobacteriales	f__Mycobacteriaceae	g__Williamsia	s__
SL346097_c_000000000191__full	WiSH	SL345927_bin.2	80.6348	2.74758	0.648513	4188937	1360	3523	d__Bacteria	Actinobacteriota	Actinomycetia	o__Mycobacteriales	f__Mycobacteriaceae	g__Williamsia	s__Williamsia muralis
SL336783_c_000000000007	Genome	SL336583_bin.4	98.6306	0.405405	0.714557	3306567	252	21777	d__Bacteria	Actinobacteriota	Actinomycetia	o__Actinomycetales	f__Dermatophilaceae	g__Janibacter	s__Janibacter indicus
SL346099_c_000000000215__full	WiSH	SL345927_bin.2	80.6348	2.74758	0.648513	4188937	1360	3523	d__Bacteria	Actinobacteriota	Actinomycetia	o__Mycobacteriales	f__Mycobacteriaceae	g__Williamsia	s__Williamsia muralis
SL346100_c_000000000154__full	WiSH	SL345927_bin.2	80.6348	2.74758	0.648513	4188937	1360	3523	d__Bacteria	Actinobacteriota	Actinomycetia	o__Mycobacteriales	f__Mycobacteriaceae	g__Williamsia	s__Williamsia muralis
SL346101_c_000000000078__full	WiSH	SL345927_bin.2	80.6348	2.74758	0.648513	4188937	1360	3523	d__Bacteria	Actinobacteriota	Actinomycetia	o__Mycobacteriales	f__Mycobacteriaceae	g__Williamsia	s__Williamsia muralis
SL336792_c_000000000001__full	WiSH	SL346103_bin.6	97.8563	1.76329	0.646844	5582312	433	19086	d__Bacteria	Actinobacteriota	Actinomycetia	o__Mycobacteriales	f__Mycobacteriaceae	g__Williamsia	s__
SL346103_c_000000000022__full	Genome	SL345967_bin.3	61.9908	3.21256	0.650656	3299426	1808	1900	d__Bacteria	Actinobacteriota	Actinomycetia	o__Mycobacteriales	f__Mycobacteriaceae	g__Williamsia	s__Williamsia muralis
SL336794_c_000000000040__full	Genome	SL336840_bin.2	50.494	6.94497	0.591139	1382050	1031	1296	d__Bacteria	Actinobacteriota	Actinomycetia	o__Mycobacteriales	f__Mycobacteriaceae	g__Corynebacterium	s__
SL346104_c_000000000074__full	WiSH	SL345927_bin.2	80.6348	2.74758	0.648513	4188937	1360	3523	d__Bacteria	Actinobacteriota	Actinomycetia	o__Mycobacteriales	f__Mycobacteriaceae	g__Williamsia	s__Williamsia muralis
SL346109_c_000000000084__full	WiSH	SL345927_bin.2	80.6348	2.74758	0.648513	4188937	1360	3523	d__Bacteria	Actinobacteriota	Actinomycetia	o__Mycobacteriales	f__Mycobacteriaceae	g__Williamsia	s__Williamsia muralis
SL346110_c_000000000117__full	WiSH	SL345927_bin.2	80.6348	2.74758	0.648513	4188937	1360	3523	d__Bacteria	Actinobacteriota	Actinomycetia	o__Mycobacteriales	f__Mycobacteriaceae	g__Williamsia	s__Williamsia muralis
SL346115_c_000000000086__full	WiSH	SL345927_bin.2	80.6348	2.74758	0.648513	4188937	1360	3523	d__Bacteria	Actinobacteriota	Actinomycetia	o__Mycobacteriales	f__Mycobacteriaceae	g__Williamsia	s__Williamsia muralis
SL346120_c_000000000215__full	WiSH	SL345927_bin.2	80.6348	2.74758	0.648513	4188937	1360	3523	d__Bacteria	Actinobacteriota	Actinomycetia	o__Mycobacteriales	f__Mycobacteriaceae	g__Williamsia	s__Williamsia muralis
SL346122_c_000000000093__full	WiSH	SL345927_bin.2	80.6348	2.74758	0.648513	4188937	1360	3523	d__Bacteria	Actinobacteriota	Actinomycetia	o__Mycobacteriales	f__Mycobacteriaceae	g__Williamsia	s__Williamsia muralis
SL346124_c_000000000246__full	WiSH	SL345927_bin.2	80.6348	2.74758	0.648513	4188937	1360	3523	d__Bacteria	Actinobacteriota	Actinomycetia	o__Mycobacteriales	f__Mycobacteriaceae	g__Williamsia	s__Williamsia muralis
SL346128_c_000000000172__full	WiSH	SL345927_bin.2	80.6348	2.74758	0.648513	4188937	1360	3523	d__Bacteria	Actinobacteriota	Actinomycetia	o__Mycobacteriales	f__Mycobacteriaceae	g__Williamsia	s__Williamsia muralis
SL346129_c_000000000184__full	WiSH	SL345927_bin.2	80.6348	2.74758	0.648513	4188937	1360	3523	d__Bacteria	Actinobacteriota	Actinomycetia	o__Mycobacteriales	f__Mycobacteriaceae	g__Williamsia	s__Williamsia muralis
SL346137_c_000000000079__full	WiSH	SL345927_bin.2	80.6348	2.74758	0.648513	4188937	1360	3523	d__Bacteria	Actinobacteriota	Actinomycetia	o__Mycobacteriales	f__Mycobacteriaceae	g__Williamsia	s__Williamsia muralis
SL346144_c_000000000113__full	WiSH	SL345927_bin.2	80.6348	2.74758	0.648513	4188937	1360	3523	d__Bacteria	Actinobacteriota	Actinomycetia	o__Mycobacteriales	f__Mycobacteriaceae	g__Williamsia	s__Williamsia muralis
SL346151_c_000000000116__full	WiSH	SL345927_bin.2	80.6348	2.74758	0.648513	4188937	1360	3523	d__Bacteria	Actinobacteriota	Actinomycetia	o__Mycobacteriales	f__Mycobacteriaceae	g__Williamsia	s__Williamsia muralis
SL346154_c_000000000101__full	WiSH	SL345927_bin.2	80.6348	2.74758	0.648513	4188937	1360	3523	d__Bacteria	Actinobacteriota	Actinomycetia	o__Mycobacteriales	f__Mycobacteriaceae	g__Williamsia	s__Williamsia muralis
SL346161_c_000000000011__full	WiSH	SL345927_bin.2	80.6348	2.74758	0.648513	4188937	1360	3523	d__Bacteria	Actinobacteriota	Actinomycetia	o__Mycobacteriales	f__Mycobacteriaceae	g__Williamsia	s__Williamsia muralis
SL346162_c_000000000132__full	WiSH	SL345927_bin.2	80.6348	2.74758	0.648513	4188937	1360	3523	d__Bacteria	Actinobacteriota	Actinomycetia	o__Mycobacteriales	f__Mycobacteriaceae	g__Williamsia	s__Williamsia muralis
SL346168_c_000000000161__full	WiSH	SL345927_bin.2	80.6348	2.74758	0.648513	4188937	1360	3523	d__Bacteria	Actinobacteriota	Actinomycetia	o__Mycobacteriales	f__Mycobacteriaceae	g__Williamsia	s__Williamsia muralis
SL346173_c_000000000003__full	WiSH	SL345927_bin.2	80.6348	2.74758	0.648513	4188937	1360	3523	d__Bacteria	Actinobacteriota	Actinomycetia	o__Mycobacteriales	f__Mycobacteriaceae	g__Williamsia	s__Williamsia muralis
SL345483_c_000000000001	Genome	SL345482_bin.3	95.4189	2.24618	0.749664	4689107	506	13644	d__Bacteria	Actinobacteriota	Actinomycetia	o__Mycobacteriales	f__Geodermatophilaceae	g__Geodermatophilus	s__Geodermatophilus sp900104025
SL345483_c_000000000005__full_1	Genome	SL345482_bin.3	95.4189	2.24618	0.749664	4689107	506	13644	d__Bacteria	Actinobacteriota	Actinomycetia	o__Mycobacteriales	f__Geodermatophilaceae	g__Geodermatophilus	s__Geodermatophilus sp900104025
SL345484_c_000000002599	Genome	SL336784_bin.2	86.9452	5.10922	0.73338	2330695	640	4185	d__Bacteria	Actinobacteriota	Actinomycetia	o__Actinomycetales	f__Micrococcaceae	g__Micrococcus	s__Micrococcus luteus
SL345489_c_000000000002	Genome	SL345489_bin.1	97.0389	3.67965	0.704205	2797705	193	20532	d__Bacteria	Actinobacteriota	Actinomycetia	o__Actinomycetales	f__Microbacteriaceae	g__Microbacterium	s__Microbacterium oleivorans_A
SL345491_c_000000001671	Genome	SL345604_bin.1	71.1706	1.85834	0.732239	1656470	864	2051	d__Bacteria	Actinobacteriota	Actinomycetia	o__Actinomycetales	f__Micrococcaceae	g__Micrococcus	s__Micrococcus luteus
SL345500_c_000000000009	Genome	SL345500_bin.1	99.1941	1.47754	0.727956	4929406	246	35992	d__Bacteria	Actinobacteriota	Actinomycetia	o__Mycobacteriales	f__Pseudonocardiaceae	g__	s__
SL345500_c_000000000011	Genome	SL345500_bin.1	99.1941	1.47754	0.727956	4929406	246	35992	d__Bacteria	Actinobacteriota	Actinomycetia	o__Mycobacteriales	f__Pseudonocardiaceae	g__	s__
SL345500_c_000000000037	Genome	SL345500_bin.1	99.1941	1.47754	0.727956	4929406	246	35992	d__Bacteria	Actinobacteriota	Actinomycetia	o__Mycobacteriales	f__Pseudonocardiaceae	g__	s__
SL345508_c_000000000023__full	WiSH	SL336589_bin.2	99.6241	0.492302	0.662072	6229237	49	212661	d__Bacteria	Actinobacteriota	Actinomycetia	o__Mycobacteriales	f__Mycobacteriaceae	g__Mycobacterium	s__Mycobacterium iranicum
SL345530_c_000000000002__full	WiSH	SL345445_bin.1	75.0432	4.9163	0.645638	1769104	391	5488	d__Bacteria	Proteobacteria	Alphaproteobacteria	o__Sphingomonadales	f__Sphingomonadaceae	g__CFH-75059	s__
SL345532_c_000000000046__full	Genome	SL345532_bin.2	100	0.630631	0.564541	3824304	127	49975	d__Bacteria	Proteobacteria	Gammaproteobacteria	o__Enterobacterales	f__Aeromonadaceae	g__Oceanimonas	s__Oceanimonas baumannii
SL345532_c_000000000075__full	Genome	SL345595_bin.3	79.0485	1.81944	0.702646	2391628	327	9254	d__Bacteria	Proteobacteria	Alphaproteobacteria	o__Sphingomonadales	f__Sphingomonadaceae	g__Sphingomonas	s__
SL345533_c_000000000007	Spacer	SL345533_bin.1	99.3333	0.666667	0.412061	5299474	138	63588	d__Bacteria	Cyanobacteria	Cyanobacteriia	o__Cyanobacteriales	f__Chroococcidiopsidaceae	g__Chroogloeocystis	s__
SL345533_c_000000000028	Spacer	SL345533_bin.1	99.3333	0.666667	0.412061	5299474	138	63588	d__Bacteria	Cyanobacteria	Cyanobacteriia	o__Cyanobacteriales	f__Chroococcidiopsidaceae	g__Chroogloeocystis	s__
SL345535_c_000000000002__full	WiSH	SL345980_bin.1	98.5465	1.25392	0.64154	4080452	168	42179	d__Bacteria	Proteobacteria	Alphaproteobacteria	o__Rhizobiales	f__Beijerinckiaceae	g__	s__
SL345535_c_000000000003__full	Genome	SL336840_bin.2	50.494	6.94497	0.591139	1382050	1031	1296	d__Bacteria	Actinobacteriota	Actinomycetia	o__Mycobacteriales	f__Mycobacteriaceae	g__Corynebacterium	s__
SL345536_c_000000000021__full	Genome	SL345538_bin.10	79.0856	6.57439	0.733561	4864297	862	7458	d__Bacteria	Proteobacteria	Alphaproteobacteria	o__Acetobacterales	f__Acetobacteraceae	g__CADCTG01	s__
SL345536_c_000000000029	Genome	SL345444_bin.4	53.9509	2.23881	0.723258	3106188	1034	3061	d__Bacteria	Proteobacteria	Alphaproteobacteria	o__Acetobacterales	f__Acetobacteraceae	g__CAHJXG01	s__
SL345537_c_000000000001	Genome	SL345537_bin.1	98.6667	4.82176	0.477637	8797588	280	49123	d__Bacteria	Cyanobacteria	Cyanobacteriia	o__Cyanobacteriales	f__Chroococcidiopsidaceae	g__	s__
SL345537_c_000000000002	Genome	SL345537_bin.1	98.6667	4.82176	0.477637	8797588	280	49123	d__Bacteria	Cyanobacteria	Cyanobacteriia	o__Cyanobacteriales	f__Chroococcidiopsidaceae	g__	s__
SL345538_c_000000000020	WiSH	SL345554_bin.1	79.4424	1.84211	0.656958	3138627	1314	2644	d__Bacteria	Actinobacteriota	Rubrobacteria	o__Rubrobacterales	f__Rubrobacteraceae	g__SCSIO-52909	s__
SL345538_c_000000000028__full	WiSH	SL342551_bin.2	62.1925	5.76896	0.697179	3716713	2051	1889	d__Bacteria	Proteobacteria	Alphaproteobacteria	o__Rhizobiales	f__Beijerinckiaceae	g__Methylobacterium	s__
SL345538_c_000000000031__full	Genome	SL345538_bin.10	79.0856	6.57439	0.733561	4864297	862	7458	d__Bacteria	Proteobacteria	Alphaproteobacteria	o__Acetobacterales	f__Acetobacteraceae	g__CADCTG01	s__
SL336564_c_000000000001__full	Genome	SL336703_bin.3	50.4092	5.62898	0.590091	1926081	1262	1478	d__Bacteria	Actinobacteriota	Actinomycetia	o__Mycobacteriales	f__Mycobacteriaceae	g__Corynebacterium	s__
SL336568_c_000000000003__full	Genome	SL336703_bin.3	50.4092	5.62898	0.590091	1926081	1262	1478	d__Bacteria	Actinobacteriota	Actinomycetia	o__Mycobacteriales	f__Mycobacteriaceae	g__Corynebacterium	s__
SL336568_c_000000000047__full	Genome	SL336703_bin.3	50.4092	5.62898	0.590091	1926081	1262	1478	d__Bacteria	Actinobacteriota	Actinomycetia	o__Mycobacteriales	f__Mycobacteriaceae	g__Corynebacterium	s__
SL345538_c_000000000149	Genome	SL345537_bin.1	98.6667	4.82176	0.477637	8797588	280	49123	d__Bacteria	Cyanobacteria	Cyanobacteriia	o__Cyanobacteriales	f__Chroococcidiopsidaceae	g__	s__
SL336582_c_000000000003	Genome	SL336779_bin.2	61.8602	9.14831	0.587436	2084455	1264	1549	d__Bacteria	Actinobacteriota	Actinomycetia	o__Mycobacteriales	f__Mycobacteriaceae	g__Corynebacterium	s__
SL336583_c_000000000003	WiSH	SL336743_bin.6	97.7415	0.200501	0.653092	4216159	72	90591	d__Bacteria	Actinobacteriota	Actinomycetia	o__Mycobacteriales	f__Mycobacteriaceae	g__YC2-7	s__
SL345538_c_000000000165	WiSH	SL345538_bin.16	97.3392	0	0.639644	2834346	100	42561	d__Bacteria	Actinobacteriota	Rubrobacteria	o__Rubrobacterales	f__Rubrobacteraceae	g__Rubrobacter	s__Rubrobacter indicoceani
SL336583_c_000000000006	WiSH	SL336743_bin.6	97.7415	0.200501	0.653092	4216159	72	90591	d__Bacteria	Actinobacteriota	Actinomycetia	o__Mycobacteriales	f__Mycobacteriaceae	g__YC2-7	s__
SL336583_c_000000000010	WiSH	SL336743_bin.6	97.7415	0.200501	0.653092	4216159	72	90591	d__Bacteria	Actinobacteriota	Actinomycetia	o__Mycobacteriales	f__Mycobacteriaceae	g__YC2-7	s__
SL336583_c_000000000011	WiSH	SL336743_bin.6	97.7415	0.200501	0.653092	4216159	72	90591	d__Bacteria	Actinobacteriota	Actinomycetia	o__Mycobacteriales	f__Mycobacteriaceae	g__YC2-7	s__
SL336583_c_000000000031	Genome	SL336779_bin.2	61.8602	9.14831	0.587436	2084455	1264	1549	d__Bacteria	Actinobacteriota	Actinomycetia	o__Mycobacteriales	f__Mycobacteriaceae	g__Corynebacterium	s__
SL336584_c_000000000001	Genome	SL336779_bin.2	61.8602	9.14831	0.587436	2084455	1264	1549	d__Bacteria	Actinobacteriota	Actinomycetia	o__Mycobacteriales	f__Mycobacteriaceae	g__Corynebacterium	s__
SL336586_c_000000000001__full	Genome	SL336703_bin.3	50.4092	5.62898	0.590091	1926081	1262	1478	d__Bacteria	Actinobacteriota	Actinomycetia	o__Mycobacteriales	f__Mycobacteriaceae	g__Corynebacterium	s__
SL336600_c_000000000001	Genome	SL346105_bin.5	95	0	0.52589	1610889	11	322847	d__Bacteria	Actinobacteriota	Actinomycetia	o__Mycobacteriales	f__Mycobacteriaceae	g__Lawsonella	s__Lawsonella clevelandensis_A
SL345538_c_000000000181__full	WiSH	SL345537_bin.4	61.3476	4.30791	0.651975	2978491	1748	1728	d__Bacteria	Deinococcota	Deinococci	o__Deinococcales	f__Trueperaceae	g__Truepera	s__
SL336620_c_000000000005	Genome	SL336681_bin.4	97.3724	0.900901	0.601737	2082233	142	34211	d__Bacteria	Actinobacteriota	Actinomycetia	o__Mycobacteriales	f__Mycobacteriaceae	g__Corynebacterium	s__Corynebacterium dentalis
SL345538_c_000000000231__full	WiSH	SL336736_bin.2	93.3429	2.05916	0.685816	3533976	337	14684	d__Bacteria	Proteobacteria	Alphaproteobacteria	o__Sphingomonadales	f__Sphingomonadaceae	g__Sphingomonas	s__
SL345547_c_000000000001__full	Genome	SL345590_bin.2	90.6169	2.01333	0.742556	4009919	902	5615	d__Bacteria	Proteobacteria	Alphaproteobacteria	o__Rhodobacterales	f__Rhodobacteraceae	g__Hasllibacter	s__
SL336627_c_000000000002	Genome	SL336681_bin.4	97.3724	0.900901	0.601737	2082233	142	34211	d__Bacteria	Actinobacteriota	Actinomycetia	o__Mycobacteriales	f__Mycobacteriaceae	g__Corynebacterium	s__Corynebacterium dentalis
SL345548_c_000000000001__full	WiSH	SL345590_bin.1	98.0167	2.08333	0.659532	3885463	124	51381	d__Bacteria	Proteobacteria	Alphaproteobacteria	o__Rhodobacterales	f__Rhodobacteraceae	g__Paracoccus	s__
SL336627_c_000000000079__full	Genome	SL336687_bin.6	62.2247	8.49049	0.59719	1665369	1107	1470	d__Bacteria	Actinobacteriota	Actinomycetia	o__Mycobacteriales	f__Mycobacteriaceae	g__Corynebacterium	s__
SL336634_c_000000000005	Genome	SL336681_bin.4	97.3724	0.900901	0.601737	2082233	142	34211	d__Bacteria	Actinobacteriota	Actinomycetia	o__Mycobacteriales	f__Mycobacteriaceae	g__Corynebacterium	s__Corynebacterium dentalis
SL336634_c_000000000011	Genome	SL336681_bin.4	97.3724	0.900901	0.601737	2082233	142	34211	d__Bacteria	Actinobacteriota	Actinomycetia	o__Mycobacteriales	f__Mycobacteriaceae	g__Corynebacterium	s__Corynebacterium dentalis
SL345554_c_000000000001	Genome	SL345554_bin.3	98.1899	0	0.672606	2639991	19	1755188	d__Bacteria	Proteobacteria	Alphaproteobacteria	o__Sphingomonadales	f__Sphingomonadaceae	g__Sphingomicrobium	s__
SL345558_c_000000000003	Genome	SL345558_bin.3	91.7408	4.35198	0.747172	5122462	359	20711	d__Bacteria	Actinobacteriota	Actinomycetia	o__Mycobacteriales	f__Geodermatophilaceae	g__Geodermatophilus	s__
SL336644_c_000000000040__full	Genome	SL336687_bin.6	62.2247	8.49049	0.59719	1665369	1107	1470	d__Bacteria	Actinobacteriota	Actinomycetia	o__Mycobacteriales	f__Mycobacteriaceae	g__Corynebacterium	s__
SL336650_c_000000000025__full	Genome	SL336666_bin.3	51.9824	8.66268	0.567686	2340570	834	3089	d__Bacteria	Actinobacteriota	Actinomycetia	o__Mycobacteriales	f__Mycobacteriaceae	g__Corynebacterium	s__
SL336650_c_000000000027__full	Genome	SL336666_bin.3	51.9824	8.66268	0.567686	2340570	834	3089	d__Bacteria	Actinobacteriota	Actinomycetia	o__Mycobacteriales	f__Mycobacteriaceae	g__Corynebacterium	s__
SL336687_c_000000000001	Genome	SL336681_bin.4	97.3724	0.900901	0.601737	2082233	142	34211	d__Bacteria	Actinobacteriota	Actinomycetia	o__Mycobacteriales	f__Mycobacteriaceae	g__Corynebacterium	s__Corynebacterium dentalis
SL345563_c_000000000001__full	WiSH	SL336609_bin.1	89.3944	0.8	0.638259	3128395	593	6762	d__Bacteria	Proteobacteria	Alphaproteobacteria	o__Caulobacterales	f__Parvularculaceae	g__CV81	s__
SL345566_c_000000000005__full	Genome	SL345566_bin.3	85.4952	3.29231	0.743474	3284956	654	5702	d__Bacteria	Proteobacteria	Alphaproteobacteria	o__Rhodobacterales	f__Rhodobacteraceae	g__Hasllibacter	s__
SL345566_c_000000000061	WiSH	SL345443_bin.3	84.9136	3.40426	0.689497	3084487	545	6664	d__Bacteria	Deinococcota	Deinococci	o__Deinococcales	f__Deinococcaceae	g__Deinococcus	s__
SL336690_c_000000000025	Genome	SL336697_bin.3	95.7601	0.664251	0.672768	4811182	257	31816	d__Bacteria	Actinobacteriota	Actinomycetia	o__Mycobacteriales	f__Mycobacteriaceae	g__Gordonia	s__Gordonia bronchialis
SL345575_c_000000000061__full	Genome	SL345469_bin.3	58.3704	5.66667	0.428357	3930740	814	5638	d__Bacteria	Cyanobacteria	Cyanobacteriia	o__Cyanobacteriales	f__Chroococcidiopsidaceae	g__Chroococcidiopsis	s__
SL345582_c_000000000008	Genome	SL345509_bin.2	94.8496	0.657895	0.736407	3490299	314	17131	d__Bacteria	Actinobacteriota	Actinomycetia	o__Actinomycetales	f__Micrococcaceae	g__Kocuria	s__Kocuria turfanensis
SL336692_c_000000000043	Genome	SL336697_bin.3	95.7601	0.664251	0.672768	4811182	257	31816	d__Bacteria	Actinobacteriota	Actinomycetia	o__Mycobacteriales	f__Mycobacteriaceae	g__Gordonia	s__Gordonia bronchialis
SL345583_c_000000000011	Genome	SL345444_bin.5	99.2222	0.377315	0.424772	5257386	344	22979	d__Bacteria	Cyanobacteria	Cyanobacteriia	o__Cyanobacteriales	f__Chroococcidiopsidaceae	g__Chroococcidiopsis	s__
SL336697_c_000000000006	Genome	SL336697_bin.3	95.7601	0.664251	0.672768	4811182	257	31816	d__Bacteria	Actinobacteriota	Actinomycetia	o__Mycobacteriales	f__Mycobacteriaceae	g__Gordonia	s__Gordonia bronchialis
SL345585_c_000000000042__full	Genome	SL345587_bin.2	97.2637	1.02612	0.726729	5255774	374	21842	d__Bacteria	Proteobacteria	Alphaproteobacteria	o__Acetobacterales	f__Acetobacteraceae	g__CAHJXG01	s__
SL345585_c_000000001885	WiSH	SL345563_bin.3	52.6342	9.80354	0.677569	2734960	1796	1476	d__Bacteria	Deinococcota	Deinococci	o__Deinococcales	f__Deinococcaceae	g__Deinococcus	s__
SL345589_c_000000000058__full	Genome	SL345589_bin.1	58.863	1.29045	0.705637	3001890	1341	2413	d__Bacteria	Deinococcota	Deinococci	o__Deinococcales	f__Deinococcaceae	g__Deinococcus	s__
SL336697_c_000000000128__full	Genome	SL336779_bin.2	61.8602	9.14831	0.587436	2084455	1264	1549	d__Bacteria	Actinobacteriota	Actinomycetia	o__Mycobacteriales	f__Mycobacteriaceae	g__Corynebacterium	s__
SL336699_c_000000000015	Genome	SL336697_bin.3	95.7601	0.664251	0.672768	4811182	257	31816	d__Bacteria	Actinobacteriota	Actinomycetia	o__Mycobacteriales	f__Mycobacteriaceae	g__Gordonia	s__Gordonia bronchialis
SL336699_c_000000000021	Genome	SL336697_bin.3	95.7601	0.664251	0.672768	4811182	257	31816	d__Bacteria	Actinobacteriota	Actinomycetia	o__Mycobacteriales	f__Mycobacteriaceae	g__Gordonia	s__Gordonia bronchialis
SL345590_c_000000000033__0_partial	Genome	SL345590_bin.1	98.0167	2.08333	0.659532	3885463	124	51381	d__Bacteria	Proteobacteria	Alphaproteobacteria	o__Rhodobacterales	f__Rhodobacteraceae	g__Paracoccus	s__
SL345594_c_000000000005	Genome	SL345594_bin.5	98.0874	1.91257	0.740703	3930891	166	39455	d__Bacteria	Bacteroidota	Rhodothermia	o__Rhodothermales	f__Rubricoccaceae	g__	s__
SL336701_c_000000000048__full	Genome	SL336703_bin.3	50.4092	5.62898	0.590091	1926081	1262	1478	d__Bacteria	Actinobacteriota	Actinomycetia	o__Mycobacteriales	f__Mycobacteriaceae	g__Corynebacterium	s__
SL336702_c_000000000043__full	Genome	SL336703_bin.3	50.4092	5.62898	0.590091	1926081	1262	1478	d__Bacteria	Actinobacteriota	Actinomycetia	o__Mycobacteriales	f__Mycobacteriaceae	g__Corynebacterium	s__
SL345594_c_000000000023	Genome	SL345594_bin.1	93.7037	4.08796	0.447107	6458210	612	15126	d__Bacteria	Cyanobacteria	Cyanobacteriia	o__Cyanobacteriales	f__Chroococcidiopsidaceae	g__Chroococcidiopsis	s__Chroococcidiopsis thermalis
SL345594_c_000000000122	Genome	SL345594_bin.5	98.0874	1.91257	0.740703	3930891	166	39455	d__Bacteria	Bacteroidota	Rhodothermia	o__Rhodothermales	f__Rubricoccaceae	g__	s__
SL345594_c_000000000497	Genome	SL345594_bin.1	93.7037	4.08796	0.447107	6458210	612	15126	d__Bacteria	Cyanobacteria	Cyanobacteriia	o__Cyanobacteriales	f__Chroococcidiopsidaceae	g__Chroococcidiopsis	s__Chroococcidiopsis thermalis
SL345595_c_000000000162	Genome	SL345596_bin.8	97.3704	2.2963	0.422777	4626950	392	17231	d__Bacteria	Cyanobacteria	Cyanobacteriia	o__Cyanobacteriales	f__Chroococcidiopsidaceae	g__Aliterella	s__
SL345596_c_000000000005	Genome	SL345596_bin.3	85.9944	1.31687	0.407865	4695409	939	5903	d__Bacteria	Cyanobacteria	Cyanobacteriia	o__Cyanobacteriales	f__Xenococcaceae	g__Pleurocapsa	s__
SL345599_c_000000000002__full	Genome	SL345607_bin.13	66.8991	4.44578	0.388324	7888520	4273	1921	d__Bacteria	Cyanobacteria	Cyanobacteriia	o__Cyanobacteriales	f__Nostocaceae	g__Calothrix	s__Calothrix sp002368415
SL345599_c_000000000006	Spacer	SL345575_bin.3	52.5183	7.93103	0.428862	3379354	2176	1516	d__Bacteria	Cyanobacteria	Cyanobacteriia	o__Cyanobacteriales	f__Chroococcidiopsidaceae	g__	s__
SL345599_c_000000000006	Genome	SL345444_bin.5	99.2222	0.377315	0.424772	5257386	344	22979	d__Bacteria	Cyanobacteria	Cyanobacteriia	o__Cyanobacteriales	f__Chroococcidiopsidaceae	g__Chroococcidiopsis	s__
SL336743_c_000000000008	WiSH	SL336743_bin.6	97.7415	0.200501	0.653092	4216159	72	90591	d__Bacteria	Actinobacteriota	Actinomycetia	o__Mycobacteriales	f__Mycobacteriaceae	g__YC2-7	s__
SL345599_c_000000000121	Genome	SL345599_bin.5	87.2894	4.11806	0.448996	4017814	571	8457	d__Bacteria	Cyanobacteria	Cyanobacteriia	o__Cyanobacteriales	f__Chroococcidiopsidaceae	g__Chroogloeocystis	s__
SL345602_c_000000000001__full	WiSH	SL345980_bin.1	98.5465	1.25392	0.64154	4080452	168	42179	d__Bacteria	Proteobacteria	Alphaproteobacteria	o__Rhizobiales	f__Beijerinckiaceae	g__	s__
SL336743_c_000000000062__full	Genome	SL336781_bin.4	62.429	5.76848	0.592742	1765831	1061	1688	d__Bacteria	Actinobacteriota	Actinomycetia	o__Mycobacteriales	f__Mycobacteriaceae	g__Corynebacterium	s__Corynebacterium accolens
SL336751_c_000000000001	WiSH	SL336743_bin.6	97.7415	0.200501	0.653092	4216159	72	90591	d__Bacteria	Actinobacteriota	Actinomycetia	o__Mycobacteriales	f__Mycobacteriaceae	g__YC2-7	s__
SL336751_c_000000000016	Genome	SL336779_bin.2	61.8602	9.14831	0.587436	2084455	1264	1549	d__Bacteria	Actinobacteriota	Actinomycetia	o__Mycobacteriales	f__Mycobacteriaceae	g__Corynebacterium	s__
SL336764_c_000000000010	Genome	SL336697_bin.3	95.7601	0.664251	0.672768	4811182	257	31816	d__Bacteria	Actinobacteriota	Actinomycetia	o__Mycobacteriales	f__Mycobacteriaceae	g__Gordonia	s__Gordonia bronchialis
SL345607_c_000000000009	Genome	SL345599_bin.9	62.9468	6.77778	0.482906	5786691	3334	1783	d__Bacteria	Cyanobacteria	Cyanobacteriia	o__Cyanobacteriales	f__Chroococcidiopsidaceae	g__	s__
SL336768_c_000000000009	WiSH	SL336743_bin.6	97.7415	0.200501	0.653092	4216159	72	90591	d__Bacteria	Actinobacteriota	Actinomycetia	o__Mycobacteriales	f__Mycobacteriaceae	g__YC2-7	s__
SL336768_c_000000000017	WiSH	SL336743_bin.6	97.7415	0.200501	0.653092	4216159	72	90591	d__Bacteria	Actinobacteriota	Actinomycetia	o__Mycobacteriales	f__Mycobacteriaceae	g__YC2-7	s__
SL336768_c_000000000025	WiSH	SL336743_bin.6	97.7415	0.200501	0.653092	4216159	72	90591	d__Bacteria	Actinobacteriota	Actinomycetia	o__Mycobacteriales	f__Mycobacteriaceae	g__YC2-7	s__
SL336771_c_000000000027__full	Genome	SL336779_bin.2	61.8602	9.14831	0.587436	2084455	1264	1549	d__Bacteria	Actinobacteriota	Actinomycetia	o__Mycobacteriales	f__Mycobacteriaceae	g__Corynebacterium	s__
SL336772_c_000000000002	WiSH	SL336743_bin.6	97.7415	0.200501	0.653092	4216159	72	90591	d__Bacteria	Actinobacteriota	Actinomycetia	o__Mycobacteriales	f__Mycobacteriaceae	g__YC2-7	s__
SL345607_c_000000000023	Genome	SL345607_bin.9	90.5185	1.8588	0.423958	5310515	281	30155	d__Bacteria	Cyanobacteria	Cyanobacteriia	o__Cyanobacteriales	f__Chroococcidiopsidaceae	g__Chroococcidiopsis	s__
SL345607_c_000000000028	Genome	SL345469_bin.3	58.3704	5.66667	0.428357	3930740	814	5638	d__Bacteria	Cyanobacteria	Cyanobacteriia	o__Cyanobacteriales	f__Chroococcidiopsidaceae	g__Chroococcidiopsis	s__
SL345607_c_000000000042	Genome	SL345607_bin.9	90.5185	1.8588	0.423958	5310515	281	30155	d__Bacteria	Cyanobacteria	Cyanobacteriia	o__Cyanobacteriales	f__Chroococcidiopsidaceae	g__Chroococcidiopsis	s__
SL336772_c_000000000018	WiSH	SL336743_bin.6	97.7415	0.200501	0.653092	4216159	72	90591	d__Bacteria	Actinobacteriota	Actinomycetia	o__Mycobacteriales	f__Mycobacteriaceae	g__YC2-7	s__
SL336772_c_000000000019	WiSH	SL336743_bin.6	97.7415	0.200501	0.653092	4216159	72	90591	d__Bacteria	Actinobacteriota	Actinomycetia	o__Mycobacteriales	f__Mycobacteriaceae	g__YC2-7	s__
SL336772_c_000000000027	WiSH	SL336743_bin.6	97.7415	0.200501	0.653092	4216159	72	90591	d__Bacteria	Actinobacteriota	Actinomycetia	o__Mycobacteriales	f__Mycobacteriaceae	g__YC2-7	s__
SL336772_c_000000000038	WiSH	SL336743_bin.6	97.7415	0.200501	0.653092	4216159	72	90591	d__Bacteria	Actinobacteriota	Actinomycetia	o__Mycobacteriales	f__Mycobacteriaceae	g__YC2-7	s__
SL336772_c_000000000044	Genome	SL336779_bin.2	61.8602	9.14831	0.587436	2084455	1264	1549	d__Bacteria	Actinobacteriota	Actinomycetia	o__Mycobacteriales	f__Mycobacteriaceae	g__Corynebacterium	s__
SL336773_c_000000000003	WiSH	SL336743_bin.6	97.7415	0.200501	0.653092	4216159	72	90591	d__Bacteria	Actinobacteriota	Actinomycetia	o__Mycobacteriales	f__Mycobacteriaceae	g__YC2-7	s__
SL336773_c_000000000004	WiSH	SL336743_bin.6	97.7415	0.200501	0.653092	4216159	72	90591	d__Bacteria	Actinobacteriota	Actinomycetia	o__Mycobacteriales	f__Mycobacteriaceae	g__YC2-7	s__
SL336773_c_000000000012	WiSH	SL336743_bin.6	97.7415	0.200501	0.653092	4216159	72	90591	d__Bacteria	Actinobacteriota	Actinomycetia	o__Mycobacteriales	f__Mycobacteriaceae	g__YC2-7	s__
SL336773_c_000000000024	Genome	SL336779_bin.2	61.8602	9.14831	0.587436	2084455	1264	1549	d__Bacteria	Actinobacteriota	Actinomycetia	o__Mycobacteriales	f__Mycobacteriaceae	g__Corynebacterium	s__
SL336773_c_000000000048__full	Genome	SL336781_bin.4	62.429	5.76848	0.592742	1765831	1061	1688	d__Bacteria	Actinobacteriota	Actinomycetia	o__Mycobacteriales	f__Mycobacteriaceae	g__Corynebacterium	s__Corynebacterium accolens
SL336774_c_000000000015__full	Genome	SL336781_bin.4	62.429	5.76848	0.592742	1765831	1061	1688	d__Bacteria	Actinobacteriota	Actinomycetia	o__Mycobacteriales	f__Mycobacteriaceae	g__Corynebacterium	s__Corynebacterium accolens
SL336776_c_000000000012	WiSH	SL336743_bin.6	97.7415	0.200501	0.653092	4216159	72	90591	d__Bacteria	Actinobacteriota	Actinomycetia	o__Mycobacteriales	f__Mycobacteriaceae	g__YC2-7	s__
SL336776_c_000000000021	WiSH	SL336743_bin.6	97.7415	0.200501	0.653092	4216159	72	90591	d__Bacteria	Actinobacteriota	Actinomycetia	o__Mycobacteriales	f__Mycobacteriaceae	g__YC2-7	s__
SL336779_c_000000000029__full	Genome	SL336779_bin.2	61.8602	9.14831	0.587436	2084455	1264	1549	d__Bacteria	Actinobacteriota	Actinomycetia	o__Mycobacteriales	f__Mycobacteriaceae	g__Corynebacterium	s__
SL336780_c_000000000003	WiSH	SL336743_bin.6	97.7415	0.200501	0.653092	4216159	72	90591	d__Bacteria	Actinobacteriota	Actinomycetia	o__Mycobacteriales	f__Mycobacteriaceae	g__YC2-7	s__
SL336780_c_000000000009	WiSH	SL336743_bin.6	97.7415	0.200501	0.653092	4216159	72	90591	d__Bacteria	Actinobacteriota	Actinomycetia	o__Mycobacteriales	f__Mycobacteriaceae	g__YC2-7	s__
SL345611_c_000000000016__full	Genome	SL345611_bin.2	62.278	5.54336	0.593169	1447580	174	12604	d__Bacteria	Actinobacteriota	Actinomycetia	o__Actinomycetales	f__Micrococcaceae	g__Rothia	s__
SL336780_c_000000000019	WiSH	SL336743_bin.6	97.7415	0.200501	0.653092	4216159	72	90591	d__Bacteria	Actinobacteriota	Actinomycetia	o__Mycobacteriales	f__Mycobacteriaceae	g__YC2-7	s__
SL336781_c_000000000006	WiSH	SL336743_bin.6	97.7415	0.200501	0.653092	4216159	72	90591	d__Bacteria	Actinobacteriota	Actinomycetia	o__Mycobacteriales	f__Mycobacteriaceae	g__YC2-7	s__
SL336781_c_000000000007	WiSH	SL336743_bin.6	97.7415	0.200501	0.653092	4216159	72	90591	d__Bacteria	Actinobacteriota	Actinomycetia	o__Mycobacteriales	f__Mycobacteriaceae	g__YC2-7	s__
SL336781_c_000000000012	WiSH	SL336743_bin.6	97.7415	0.200501	0.653092	4216159	72	90591	d__Bacteria	Actinobacteriota	Actinomycetia	o__Mycobacteriales	f__Mycobacteriaceae	g__YC2-7	s__
SL336781_c_000000000021	Genome	SL336779_bin.2	61.8602	9.14831	0.587436	2084455	1264	1549	d__Bacteria	Actinobacteriota	Actinomycetia	o__Mycobacteriales	f__Mycobacteriaceae	g__Corynebacterium	s__
SL336782_c_000000000001	WiSH	SL336743_bin.6	97.7415	0.200501	0.653092	4216159	72	90591	d__Bacteria	Actinobacteriota	Actinomycetia	o__Mycobacteriales	f__Mycobacteriaceae	g__YC2-7	s__
SL345611_c_000000000769__full	Genome	SL345611_bin.1	93.8626	2.11619	0.661912	2138485	279	11194	d__Bacteria	Actinobacteriota	Actinomycetia	o__Actinomycetales	f__Actinomycetaceae	g__Pauljensenia	s__Pauljensenia sp001838165
SL336798_c_000000000001__full	Genome	SL336666_bin.3	51.9824	8.66268	0.567686	2340570	834	3089	d__Bacteria	Actinobacteriota	Actinomycetia	o__Mycobacteriales	f__Mycobacteriaceae	g__Corynebacterium	s__
SL345615_c_000000000011	Genome	SL345615_bin.1	99.0631	1.24839	0.707318	3558686	45	129602	d__Bacteria	Actinobacteriota	Actinomycetia	o__Actinomycetales	f__Dermatophilaceae	g__Lapillicoccus	s__
SL345615_c_000000000015	Genome	SL345615_bin.1	99.0631	1.24839	0.707318	3558686	45	129602	d__Bacteria	Actinobacteriota	Actinomycetia	o__Actinomycetales	f__Dermatophilaceae	g__Lapillicoccus	s__
SL345918_c_000000000043__full	Genome	SL345912_bin.2	66.9086	9.71686	0.683102	2030646	406	5670	d__Bacteria	Actinobacteriota	Actinomycetia	o__Actinomycetales	f__Dermatophilaceae	g__Dermacoccus	s__Dermacoccus abyssi
SL342547_c_000000000038__full	Genome	SL336666_bin.3	51.9824	8.66268	0.567686	2340570	834	3089	d__Bacteria	Actinobacteriota	Actinomycetia	o__Mycobacteriales	f__Mycobacteriaceae	g__Corynebacterium	s__
SL345930_c_000000000002__full	WiSH	SL336692_bin.3	81.4706	2.71259	0.689009	2547392	683	4376	d__Bacteria	Proteobacteria	Alphaproteobacteria	o__Caulobacterales	f__Caulobacteraceae	g__Brevundimonas	s__
SL342548_c_000000000040__full_1	Genome	SL336666_bin.3	51.9824	8.66268	0.567686	2340570	834	3089	d__Bacteria	Actinobacteriota	Actinomycetia	o__Mycobacteriales	f__Mycobacteriaceae	g__Corynebacterium	s__
SL345904_c_000000000027__full	Genome	SL345906_bin.3	88.3606	4.41253	0.649885	4665474	1278	4239	d__Bacteria	Actinobacteriota	Actinomycetia	o__Mycobacteriales	f__Mycobacteriaceae	g__Williamsia	s__Williamsia muralis
SL345906_c_000000000005__full	Genome	SL345906_bin.3	88.3606	4.41253	0.649885	4665474	1278	4239	d__Bacteria	Actinobacteriota	Actinomycetia	o__Mycobacteriales	f__Mycobacteriaceae	g__Williamsia	s__Williamsia muralis
SL345907_c_000000000001	Genome	SL346105_bin.5	95	0	0.52589	1610889	11	322847	d__Bacteria	Actinobacteriota	Actinomycetia	o__Mycobacteriales	f__Mycobacteriaceae	g__Lawsonella	s__Lawsonella clevelandensis_A
SL345907_c_000000000002	Genome	SL346105_bin.5	95	0	0.52589	1610889	11	322847	d__Bacteria	Actinobacteriota	Actinomycetia	o__Mycobacteriales	f__Mycobacteriaceae	g__Lawsonella	s__Lawsonella clevelandensis_A
SL345907_c_000000000012	Genome	SL346105_bin.5	95	0	0.52589	1610889	11	322847	d__Bacteria	Actinobacteriota	Actinomycetia	o__Mycobacteriales	f__Mycobacteriaceae	g__Lawsonella	s__Lawsonella clevelandensis_A
SL345911_c_000000000006__full	Genome	SL345906_bin.3	88.3606	4.41253	0.649885	4665474	1278	4239	d__Bacteria	Actinobacteriota	Actinomycetia	o__Mycobacteriales	f__Mycobacteriaceae	g__Williamsia	s__Williamsia muralis
SL345915_c_000000000001	Genome	SL346105_bin.5	95	0	0.52589	1610889	11	322847	d__Bacteria	Actinobacteriota	Actinomycetia	o__Mycobacteriales	f__Mycobacteriaceae	g__Lawsonella	s__Lawsonella clevelandensis_A
SL345930_c_000000000004__full	WiSH	SL336820_bin.1	98.534	1.29947	0.661155	3270907	244	19685	d__Bacteria	Proteobacteria	Alphaproteobacteria	o__Caulobacterales	f__Caulobacteraceae	g__Brevundimonas	s__Brevundimonas vesicularis_A
SL345915_c_000000000003	Genome	SL346105_bin.5	95	0	0.52589	1610889	11	322847	d__Bacteria	Actinobacteriota	Actinomycetia	o__Mycobacteriales	f__Mycobacteriaceae	g__Lawsonella	s__Lawsonella clevelandensis_A
SL345915_c_000000000005	Genome	SL346105_bin.5	95	0	0.52589	1610889	11	322847	d__Bacteria	Actinobacteriota	Actinomycetia	o__Mycobacteriales	f__Mycobacteriaceae	g__Lawsonella	s__Lawsonella clevelandensis_A
SL345918_c_000000000017__full	WiSH	SL345906_bin.3	88.3606	4.41253	0.649885	4665474	1278	4239	d__Bacteria	Actinobacteriota	Actinomycetia	o__Mycobacteriales	f__Mycobacteriaceae	g__Williamsia	s__Williamsia muralis
SL345918_c_000000000030__full	WiSH	SL345906_bin.3	88.3606	4.41253	0.649885	4665474	1278	4239	d__Bacteria	Actinobacteriota	Actinomycetia	o__Mycobacteriales	f__Mycobacteriaceae	g__Williamsia	s__Williamsia muralis
SL345919_c_000000000004__full	Genome	SL345906_bin.3	88.3606	4.41253	0.649885	4665474	1278	4239	d__Bacteria	Actinobacteriota	Actinomycetia	o__Mycobacteriales	f__Mycobacteriaceae	g__Williamsia	s__Williamsia muralis
SL345931_c_000000000063	Genome	SL345916_bin.4	67.4903	5.02618	0.41498	1234019	696	1822	d__Bacteria	Firmicutes	Bacilli	o__Lactobacillales	f__Streptococcaceae	g__Streptococcus	s__Streptococcus mitis_AD
SL345929_c_000000000004__full	Genome	SL345906_bin.3	88.3606	4.41253	0.649885	4665474	1278	4239	d__Bacteria	Actinobacteriota	Actinomycetia	o__Mycobacteriales	f__Mycobacteriaceae	g__Williamsia	s__Williamsia muralis
SL345936_c_000000000007__full	Genome	SL345906_bin.3	88.3606	4.41253	0.649885	4665474	1278	4239	d__Bacteria	Actinobacteriota	Actinomycetia	o__Mycobacteriales	f__Mycobacteriaceae	g__Williamsia	s__Williamsia muralis
SL345940_c_000000000001	Genome	SL346105_bin.5	95	0	0.52589	1610889	11	322847	d__Bacteria	Actinobacteriota	Actinomycetia	o__Mycobacteriales	f__Mycobacteriaceae	g__Lawsonella	s__Lawsonella clevelandensis_A
SL345940_c_000000000003	Genome	SL346105_bin.5	95	0	0.52589	1610889	11	322847	d__Bacteria	Actinobacteriota	Actinomycetia	o__Mycobacteriales	f__Mycobacteriaceae	g__Lawsonella	s__Lawsonella clevelandensis_A
SL345940_c_000000000012	Genome	SL346105_bin.5	95	0	0.52589	1610889	11	322847	d__Bacteria	Actinobacteriota	Actinomycetia	o__Mycobacteriales	f__Mycobacteriaceae	g__Lawsonella	s__Lawsonella clevelandensis_A
SL345945_c_000000000002__full	WiSH	SL345906_bin.3	88.3606	4.41253	0.649885	4665474	1278	4239	d__Bacteria	Actinobacteriota	Actinomycetia	o__Mycobacteriales	f__Mycobacteriaceae	g__Williamsia	s__Williamsia muralis
SL345950_c_000000000009__full	WiSH	SL345906_bin.3	88.3606	4.41253	0.649885	4665474	1278	4239	d__Bacteria	Actinobacteriota	Actinomycetia	o__Mycobacteriales	f__Mycobacteriaceae	g__Williamsia	s__Williamsia muralis
SL345950_c_000000000051__full	WiSH	SL345906_bin.3	88.3606	4.41253	0.649885	4665474	1278	4239	d__Bacteria	Actinobacteriota	Actinomycetia	o__Mycobacteriales	f__Mycobacteriaceae	g__Williamsia	s__Williamsia muralis
SL345954_c_000000000001	Genome	SL346105_bin.5	95	0	0.52589	1610889	11	322847	d__Bacteria	Actinobacteriota	Actinomycetia	o__Mycobacteriales	f__Mycobacteriaceae	g__Lawsonella	s__Lawsonella clevelandensis_A
SL345954_c_000000000002	Genome	SL346105_bin.5	95	0	0.52589	1610889	11	322847	d__Bacteria	Actinobacteriota	Actinomycetia	o__Mycobacteriales	f__Mycobacteriaceae	g__Lawsonella	s__Lawsonella clevelandensis_A
SL345950_c_000000000073__full	WiSH	SL342547_bin.2	99.6377	0.0314513	0.652472	4951402	84	112668	d__Bacteria	Proteobacteria	Gammaproteobacteria	o__Xanthomonadales	f__Xanthomonadaceae	g__Xanthomonas	s__Xanthomonas campestris
SL345954_c_000000000005	Genome	SL346105_bin.5	95	0	0.52589	1610889	11	322847	d__Bacteria	Actinobacteriota	Actinomycetia	o__Mycobacteriales	f__Mycobacteriaceae	g__Lawsonella	s__Lawsonella clevelandensis_A
SL345957_c_000000000001	Genome	SL346105_bin.5	95	0	0.52589	1610889	11	322847	d__Bacteria	Actinobacteriota	Actinomycetia	o__Mycobacteriales	f__Mycobacteriaceae	g__Lawsonella	s__Lawsonella clevelandensis_A
SL345959_c_000000000001	Genome	SL346105_bin.5	95	0	0.52589	1610889	11	322847	d__Bacteria	Actinobacteriota	Actinomycetia	o__Mycobacteriales	f__Mycobacteriaceae	g__Lawsonella	s__Lawsonella clevelandensis_A
SL345959_c_000000000002	Genome	SL346105_bin.5	95	0	0.52589	1610889	11	322847	d__Bacteria	Actinobacteriota	Actinomycetia	o__Mycobacteriales	f__Mycobacteriaceae	g__Lawsonella	s__Lawsonella clevelandensis_A
SL345959_c_000000000003	Genome	SL346105_bin.5	95	0	0.52589	1610889	11	322847	d__Bacteria	Actinobacteriota	Actinomycetia	o__Mycobacteriales	f__Mycobacteriaceae	g__Lawsonella	s__Lawsonella clevelandensis_A
SL345959_c_000000000006	Genome	SL346105_bin.5	95	0	0.52589	1610889	11	322847	d__Bacteria	Actinobacteriota	Actinomycetia	o__Mycobacteriales	f__Mycobacteriaceae	g__Lawsonella	s__Lawsonella clevelandensis_A
SL345964_c_000000000001	Genome	SL346105_bin.5	95	0	0.52589	1610889	11	322847	d__Bacteria	Actinobacteriota	Actinomycetia	o__Mycobacteriales	f__Mycobacteriaceae	g__Lawsonella	s__Lawsonella clevelandensis_A
SL345964_c_000000000002	Genome	SL346105_bin.5	95	0	0.52589	1610889	11	322847	d__Bacteria	Actinobacteriota	Actinomycetia	o__Mycobacteriales	f__Mycobacteriaceae	g__Lawsonella	s__Lawsonella clevelandensis_A
SL345964_c_000000000004	Genome	SL346105_bin.5	95	0	0.52589	1610889	11	322847	d__Bacteria	Actinobacteriota	Actinomycetia	o__Mycobacteriales	f__Mycobacteriaceae	g__Lawsonella	s__Lawsonella clevelandensis_A
SL345975_c_000000000001	Genome	SL346105_bin.5	95	0	0.52589	1610889	11	322847	d__Bacteria	Actinobacteriota	Actinomycetia	o__Mycobacteriales	f__Mycobacteriaceae	g__Lawsonella	s__Lawsonella clevelandensis_A
SL345975_c_000000000003	Genome	SL346105_bin.5	95	0	0.52589	1610889	11	322847	d__Bacteria	Actinobacteriota	Actinomycetia	o__Mycobacteriales	f__Mycobacteriaceae	g__Lawsonella	s__Lawsonella clevelandensis_A
SL345976_c_000000000001	Genome	SL346105_bin.5	95	0	0.52589	1610889	11	322847	d__Bacteria	Actinobacteriota	Actinomycetia	o__Mycobacteriales	f__Mycobacteriaceae	g__Lawsonella	s__Lawsonella clevelandensis_A
SL345976_c_000000000002	Genome	SL346105_bin.5	95	0	0.52589	1610889	11	322847	d__Bacteria	Actinobacteriota	Actinomycetia	o__Mycobacteriales	f__Mycobacteriaceae	g__Lawsonella	s__Lawsonella clevelandensis_A
SL345976_c_000000000003	Genome	SL346105_bin.5	95	0	0.52589	1610889	11	322847	d__Bacteria	Actinobacteriota	Actinomycetia	o__Mycobacteriales	f__Mycobacteriaceae	g__Lawsonella	s__Lawsonella clevelandensis_A
SL345955_c_000000000008__full	Genome	SL345964_bin.3	53.1804	8.20656	0.686332	1683478	1145	1409	d__Bacteria	Proteobacteria	Alphaproteobacteria	o__Caulobacterales	f__Caulobacteraceae	g__Brevundimonas	s__
SL345977_c_000000000011	Genome	SL346105_bin.5	95	0	0.52589	1610889	11	322847	d__Bacteria	Actinobacteriota	Actinomycetia	o__Mycobacteriales	f__Mycobacteriaceae	g__Lawsonella	s__Lawsonella clevelandensis_A
SL345981_c_000000000001	Genome	SL346105_bin.5	95	0	0.52589	1610889	11	322847	d__Bacteria	Actinobacteriota	Actinomycetia	o__Mycobacteriales	f__Mycobacteriaceae	g__Lawsonella	s__Lawsonella clevelandensis_A
SL345981_c_000000000013	Genome	SL346105_bin.5	95	0	0.52589	1610889	11	322847	d__Bacteria	Actinobacteriota	Actinomycetia	o__Mycobacteriales	f__Mycobacteriaceae	g__Lawsonella	s__Lawsonella clevelandensis_A
SL345984_c_000000000003	Genome	SL346105_bin.5	95	0	0.52589	1610889	11	322847	d__Bacteria	Actinobacteriota	Actinomycetia	o__Mycobacteriales	f__Mycobacteriaceae	g__Lawsonella	s__Lawsonella clevelandensis_A
SL345996_c_000000000001	Genome	SL346105_bin.5	95	0	0.52589	1610889	11	322847	d__Bacteria	Actinobacteriota	Actinomycetia	o__Mycobacteriales	f__Mycobacteriaceae	g__Lawsonella	s__Lawsonella clevelandensis_A
SL345996_c_000000000002	Genome	SL346105_bin.5	95	0	0.52589	1610889	11	322847	d__Bacteria	Actinobacteriota	Actinomycetia	o__Mycobacteriales	f__Mycobacteriaceae	g__Lawsonella	s__Lawsonella clevelandensis_A
SL345996_c_000000000003	Genome	SL346105_bin.5	95	0	0.52589	1610889	11	322847	d__Bacteria	Actinobacteriota	Actinomycetia	o__Mycobacteriales	f__Mycobacteriaceae	g__Lawsonella	s__Lawsonella clevelandensis_A
SL345996_c_000000000004	Genome	SL346105_bin.5	95	0	0.52589	1610889	11	322847	d__Bacteria	Actinobacteriota	Actinomycetia	o__Mycobacteriales	f__Mycobacteriaceae	g__Lawsonella	s__Lawsonella clevelandensis_A
SL345996_c_000000000007	Genome	SL346105_bin.5	95	0	0.52589	1610889	11	322847	d__Bacteria	Actinobacteriota	Actinomycetia	o__Mycobacteriales	f__Mycobacteriaceae	g__Lawsonella	s__Lawsonella clevelandensis_A
SL345969_c_000000000001__full	WiSH	SL346103_bin.6	97.8563	1.76329	0.646844	5582312	433	19086	d__Bacteria	Actinobacteriota	Actinomycetia	o__Mycobacteriales	f__Mycobacteriaceae	g__Williamsia	s__
SL346080_c_000000000003	Genome	SL346167_bin.5	99.0616	0.427928	0.602243	2155426	104	29856	d__Bacteria	Actinobacteriota	Actinomycetia	o__Mycobacteriales	f__Mycobacteriaceae	g__Corynebacterium	s__
SL346080_c_000000000006	Genome	SL346167_bin.5	99.0616	0.427928	0.602243	2155426	104	29856	d__Bacteria	Actinobacteriota	Actinomycetia	o__Mycobacteriales	f__Mycobacteriaceae	g__Corynebacterium	s__
SL346081_c_000000000001	Genome	SL346167_bin.5	99.0616	0.427928	0.602243	2155426	104	29856	d__Bacteria	Actinobacteriota	Actinomycetia	o__Mycobacteriales	f__Mycobacteriaceae	g__Corynebacterium	s__
SL346082_c_000000000001	Genome	SL346167_bin.5	99.0616	0.427928	0.602243	2155426	104	29856	d__Bacteria	Actinobacteriota	Actinomycetia	o__Mycobacteriales	f__Mycobacteriaceae	g__Corynebacterium	s__
SL346085_c_000000000001	Genome	SL346167_bin.5	99.0616	0.427928	0.602243	2155426	104	29856	d__Bacteria	Actinobacteriota	Actinomycetia	o__Mycobacteriales	f__Mycobacteriaceae	g__Corynebacterium	s__
SL346088_c_000000000012__full_1	Genome	SL346105_bin.5	95	0	0.52589	1610889	11	322847	d__Bacteria	Actinobacteriota	Actinomycetia	o__Mycobacteriales	f__Mycobacteriaceae	g__Lawsonella	s__Lawsonella clevelandensis_A
SL346092_c_000000000002	Genome	SL346167_bin.5	99.0616	0.427928	0.602243	2155426	104	29856	d__Bacteria	Actinobacteriota	Actinomycetia	o__Mycobacteriales	f__Mycobacteriaceae	g__Corynebacterium	s__
SL346094_c_000000000001__0_partial_1	Genome	SL346105_bin.5	95	0	0.52589	1610889	11	322847	d__Bacteria	Actinobacteriota	Actinomycetia	o__Mycobacteriales	f__Mycobacteriaceae	g__Lawsonella	s__Lawsonella clevelandensis_A
SL346095_c_000000000001	Genome	SL346105_bin.5	95	0	0.52589	1610889	11	322847	d__Bacteria	Actinobacteriota	Actinomycetia	o__Mycobacteriales	f__Mycobacteriaceae	g__Lawsonella	s__Lawsonella clevelandensis_A
SL346095_c_000000000003	Genome	SL346105_bin.5	95	0	0.52589	1610889	11	322847	d__Bacteria	Actinobacteriota	Actinomycetia	o__Mycobacteriales	f__Mycobacteriaceae	g__Lawsonella	s__Lawsonella clevelandensis_A
SL346098_c_000000000001	Genome	SL346167_bin.5	99.0616	0.427928	0.602243	2155426	104	29856	d__Bacteria	Actinobacteriota	Actinomycetia	o__Mycobacteriales	f__Mycobacteriaceae	g__Corynebacterium	s__
SL346100_c_000000000001	Genome	SL346105_bin.5	95	0	0.52589	1610889	11	322847	d__Bacteria	Actinobacteriota	Actinomycetia	o__Mycobacteriales	f__Mycobacteriaceae	g__Lawsonella	s__Lawsonella clevelandensis_A
SL346100_c_000000000002	Genome	SL346105_bin.5	95	0	0.52589	1610889	11	322847	d__Bacteria	Actinobacteriota	Actinomycetia	o__Mycobacteriales	f__Mycobacteriaceae	g__Lawsonella	s__Lawsonella clevelandensis_A
SL346100_c_000000000003__0_partial_1	Genome	SL346105_bin.5	95	0	0.52589	1610889	11	322847	d__Bacteria	Actinobacteriota	Actinomycetia	o__Mycobacteriales	f__Mycobacteriaceae	g__Lawsonella	s__Lawsonella clevelandensis_A
SL346100_c_000000000008	Genome	SL346105_bin.5	95	0	0.52589	1610889	11	322847	d__Bacteria	Actinobacteriota	Actinomycetia	o__Mycobacteriales	f__Mycobacteriaceae	g__Lawsonella	s__Lawsonella clevelandensis_A
SL345976_c_000000000007	Genome	SL346105_bin.5	95	0	0.52589	1610889	11	322847	d__Bacteria	Actinobacteriota	Actinomycetia	o__Mycobacteriales	f__Mycobacteriaceae	g__Lawsonella	s__Lawsonella clevelandensis_A
SL345982_c_000000000002	Genome	SL346092_bin.3	51.8519	3.65497	0.727968	1868463	774	2420	d__Bacteria	Actinobacteriota	Actinomycetia	o__Actinomycetales	f__Dermabacteraceae	g__Brachybacterium	s__Brachybacterium paraconglomeratum
SL346105_c_000000000003	Genome	SL346105_bin.5	95	0	0.52589	1610889	11	322847	d__Bacteria	Actinobacteriota	Actinomycetia	o__Mycobacteriales	f__Mycobacteriaceae	g__Lawsonella	s__Lawsonella clevelandensis_A
SL346105_c_000000000006	Genome	SL346105_bin.5	95	0	0.52589	1610889	11	322847	d__Bacteria	Actinobacteriota	Actinomycetia	o__Mycobacteriales	f__Mycobacteriaceae	g__Lawsonella	s__Lawsonella clevelandensis_A
SL345982_c_000000000017	Spacer	SL345982_bin.5	99.2973	0	0.726134	2388783	30	120983	d__Bacteria	Actinobacteriota	Actinomycetia	o__Actinomycetales	f__Dermatophilaceae	g__Janibacter_A	s__Janibacter_A massiliensis
SL346106_c_000000000002	Genome	SL346167_bin.5	99.0616	0.427928	0.602243	2155426	104	29856	d__Bacteria	Actinobacteriota	Actinomycetia	o__Mycobacteriales	f__Mycobacteriaceae	g__Corynebacterium	s__
SL346106_c_000000000008	Genome	SL346167_bin.5	99.0616	0.427928	0.602243	2155426	104	29856	d__Bacteria	Actinobacteriota	Actinomycetia	o__Mycobacteriales	f__Mycobacteriaceae	g__Corynebacterium	s__
SL346107_c_000000000004	Genome	SL346167_bin.5	99.0616	0.427928	0.602243	2155426	104	29856	d__Bacteria	Actinobacteriota	Actinomycetia	o__Mycobacteriales	f__Mycobacteriaceae	g__Corynebacterium	s__
SL346110_c_000000000001	Genome	SL346167_bin.5	99.0616	0.427928	0.602243	2155426	104	29856	d__Bacteria	Actinobacteriota	Actinomycetia	o__Mycobacteriales	f__Mycobacteriaceae	g__Corynebacterium	s__
SL345992_c_000000000002	Genome	SL345913_bin.1	61.0046	4.01515	0.729711	2375607	904	2662	d__Bacteria	Actinobacteriota	Actinomycetia	o__Actinomycetales	f__Microbacteriaceae	g__Amnibacterium	s__
SL346115_c_000000000017__full_1	Genome	SL346105_bin.5	95	0	0.52589	1610889	11	322847	d__Bacteria	Actinobacteriota	Actinomycetia	o__Mycobacteriales	f__Mycobacteriaceae	g__Lawsonella	s__Lawsonella clevelandensis_A
SL345993_c_000000000004__full	WiSH	SL345980_bin.1	98.5465	1.25392	0.64154	4080452	168	42179	d__Bacteria	Proteobacteria	Alphaproteobacteria	o__Rhizobiales	f__Beijerinckiaceae	g__	s__
SL346120_c_000000000001	Genome	SL346167_bin.5	99.0616	0.427928	0.602243	2155426	104	29856	d__Bacteria	Actinobacteriota	Actinomycetia	o__Mycobacteriales	f__Mycobacteriaceae	g__Corynebacterium	s__
SL346120_c_000000000002	Genome	SL346167_bin.5	99.0616	0.427928	0.602243	2155426	104	29856	d__Bacteria	Actinobacteriota	Actinomycetia	o__Mycobacteriales	f__Mycobacteriaceae	g__Corynebacterium	s__
SL346122_c_000000000002	Genome	SL346167_bin.5	99.0616	0.427928	0.602243	2155426	104	29856	d__Bacteria	Actinobacteriota	Actinomycetia	o__Mycobacteriales	f__Mycobacteriaceae	g__Corynebacterium	s__
SL346124_c_000000000001	Genome	SL346167_bin.5	99.0616	0.427928	0.602243	2155426	104	29856	d__Bacteria	Actinobacteriota	Actinomycetia	o__Mycobacteriales	f__Mycobacteriaceae	g__Corynebacterium	s__
SL346128_c_000000000001	Genome	SL346167_bin.5	99.0616	0.427928	0.602243	2155426	104	29856	d__Bacteria	Actinobacteriota	Actinomycetia	o__Mycobacteriales	f__Mycobacteriaceae	g__Corynebacterium	s__
SL346129_c_000000000001	Genome	SL346167_bin.5	99.0616	0.427928	0.602243	2155426	104	29856	d__Bacteria	Actinobacteriota	Actinomycetia	o__Mycobacteriales	f__Mycobacteriaceae	g__Corynebacterium	s__
SL346137_c_000000000002	Genome	SL346167_bin.5	99.0616	0.427928	0.602243	2155426	104	29856	d__Bacteria	Actinobacteriota	Actinomycetia	o__Mycobacteriales	f__Mycobacteriaceae	g__Corynebacterium	s__
SL346139_c_000000000001	Genome	SL346105_bin.5	95	0	0.52589	1610889	11	322847	d__Bacteria	Actinobacteriota	Actinomycetia	o__Mycobacteriales	f__Mycobacteriaceae	g__Lawsonella	s__Lawsonella clevelandensis_A
SL346139_c_000000000002__0_partial_1	Genome	SL346105_bin.5	95	0	0.52589	1610889	11	322847	d__Bacteria	Actinobacteriota	Actinomycetia	o__Mycobacteriales	f__Mycobacteriaceae	g__Lawsonella	s__Lawsonella clevelandensis_A
SL346139_c_000000000006	Genome	SL346105_bin.5	95	0	0.52589	1610889	11	322847	d__Bacteria	Actinobacteriota	Actinomycetia	o__Mycobacteriales	f__Mycobacteriaceae	g__Lawsonella	s__Lawsonella clevelandensis_A
SL346154_c_000000000001	Genome	SL346167_bin.5	99.0616	0.427928	0.602243	2155426	104	29856	d__Bacteria	Actinobacteriota	Actinomycetia	o__Mycobacteriales	f__Mycobacteriaceae	g__Corynebacterium	s__
SL346155_c_000000000002	Genome	SL346167_bin.5	99.0616	0.427928	0.602243	2155426	104	29856	d__Bacteria	Actinobacteriota	Actinomycetia	o__Mycobacteriales	f__Mycobacteriaceae	g__Corynebacterium	s__
SL345994_c_000000000001__full	WiSH	SL336589_bin.2	99.6241	0.492302	0.662072	6229237	49	212661	d__Bacteria	Actinobacteriota	Actinomycetia	o__Mycobacteriales	f__Mycobacteriaceae	g__Mycobacterium	s__Mycobacterium iranicum
SL346156_c_000000000002	Genome	SL346167_bin.5	99.0616	0.427928	0.602243	2155426	104	29856	d__Bacteria	Actinobacteriota	Actinomycetia	o__Mycobacteriales	f__Mycobacteriaceae	g__Corynebacterium	s__
SL346157_c_000000000002	Genome	SL346167_bin.5	99.0616	0.427928	0.602243	2155426	104	29856	d__Bacteria	Actinobacteriota	Actinomycetia	o__Mycobacteriales	f__Mycobacteriaceae	g__Corynebacterium	s__
SL346160_c_000000000026__full	Genome	SL346105_bin.5	95	0	0.52589	1610889	11	322847	d__Bacteria	Actinobacteriota	Actinomycetia	o__Mycobacteriales	f__Mycobacteriaceae	g__Lawsonella	s__Lawsonella clevelandensis_A
SL345995_c_000000000030__full	Genome	SL345964_bin.3	53.1804	8.20656	0.686332	1683478	1145	1409	d__Bacteria	Proteobacteria	Alphaproteobacteria	o__Caulobacterales	f__Caulobacteraceae	g__Brevundimonas	s__
SL346162_c_000000000003	Genome	SL346167_bin.5	99.0616	0.427928	0.602243	2155426	104	29856	d__Bacteria	Actinobacteriota	Actinomycetia	o__Mycobacteriales	f__Mycobacteriaceae	g__Corynebacterium	s__
SL346164_c_000000000002	Genome	SL346167_bin.5	99.0616	0.427928	0.602243	2155426	104	29856	d__Bacteria	Actinobacteriota	Actinomycetia	o__Mycobacteriales	f__Mycobacteriaceae	g__Corynebacterium	s__
SL346167_c_000000000001	Genome	SL346105_bin.5	95	0	0.52589	1610889	11	322847	d__Bacteria	Actinobacteriota	Actinomycetia	o__Mycobacteriales	f__Mycobacteriaceae	g__Lawsonella	s__Lawsonella clevelandensis_A
SL346167_c_000000000002__0_partial_1	Genome	SL346105_bin.5	95	0	0.52589	1610889	11	322847	d__Bacteria	Actinobacteriota	Actinomycetia	o__Mycobacteriales	f__Mycobacteriaceae	g__Lawsonella	s__Lawsonella clevelandensis_A
SL346168_c_000000000001	Genome	SL346167_bin.5	99.0616	0.427928	0.602243	2155426	104	29856	d__Bacteria	Actinobacteriota	Actinomycetia	o__Mycobacteriales	f__Mycobacteriaceae	g__Corynebacterium	s__
SL346168_c_000000000002	Genome	SL346167_bin.5	99.0616	0.427928	0.602243	2155426	104	29856	d__Bacteria	Actinobacteriota	Actinomycetia	o__Mycobacteriales	f__Mycobacteriaceae	g__Corynebacterium	s__
SL345996_c_000000000012__full	WiSH	SL345458_bin.8	94.0752	3.09605	0.608019	2686752	296	12578	d__Bacteria	Proteobacteria	Alphaproteobacteria	o__Sphingomonadales	f__Sphingomonadaceae	g__CFH-75059	s__
SL345998_c_000000000005	Genome	SL346137_bin.1	59.4918	4.53216	0.724215	2193100	856	2577	d__Bacteria	Actinobacteriota	Actinomycetia	o__Actinomycetales	f__Dermabacteraceae	g__Brachybacterium	s__Brachybacterium paraconglomeratum
SL346080_c_000000000002	Genome	SL346167_bin.5	99.0616	0.427928	0.602243	2155426	104	29856	d__Bacteria	Actinobacteriota	Actinomycetia	o__Mycobacteriales	f__Mycobacteriaceae	g__Corynebacterium	s__
SL346086_c_000000000001__full	WiSH	SL342536_bin.3	59.5187	4.33986	0.629356	2680770	1062	2657	d__Bacteria	Proteobacteria	Gammaproteobacteria	o__Burkholderiales	f__Burkholderiaceae	g__Acidovorax	s__Acidovorax temperans
SL336700_c_000000000017__full	WiSH	SL336592_bin.5	96.6113	1.77826	0.681513	5899645	664	12823	d__Bacteria	Actinobacteriota	Actinomycetia	o__Mycobacteriales	f__Mycobacteriaceae	g__Mycobacterium	s__Mycobacterium obuense
SL336772_c_000000000066__full	WiSH	SL336592_bin.5	96.6113	1.77826	0.681513	5899645	664	12823	d__Bacteria	Actinobacteriota	Actinomycetia	o__Mycobacteriales	f__Mycobacteriaceae	g__Mycobacterium	s__Mycobacterium obuense
SL345440_c_000000000055__full	WiSH	SL336592_bin.5	96.6113	1.77826	0.681513	5899645	664	12823	d__Bacteria	Actinobacteriota	Actinomycetia	o__Mycobacteriales	f__Mycobacteriaceae	g__Mycobacterium	s__Mycobacterium obuense
SL345441_c_000000000010__full	WiSH	SL336592_bin.5	96.6113	1.77826	0.681513	5899645	664	12823	d__Bacteria	Actinobacteriota	Actinomycetia	o__Mycobacteriales	f__Mycobacteriaceae	g__Mycobacterium	s__Mycobacterium obuense
SL346109_c_000000000020__full	WiSH	SL310969_bin.3	52.8874	4.51396	0.663382	2867337	1738	1640	d__Bacteria	Proteobacteria	Alphaproteobacteria	o__Rhizobiales	f__Xanthobacteraceae	g__Tardiphaga	s__
SL345443_c_000000000031__full	WiSH	SL336592_bin.5	96.6113	1.77826	0.681513	5899645	664	12823	d__Bacteria	Actinobacteriota	Actinomycetia	o__Mycobacteriales	f__Mycobacteriaceae	g__Mycobacterium	s__Mycobacterium obuense
SL346110_c_000000000015	Genome	SL346085_bin.1	98.5575	0.292398	0.723636	3583897	389	13867	d__Bacteria	Actinobacteriota	Actinomycetia	o__Actinomycetales	f__Dermabacteraceae	g__Brachybacterium	s__Brachybacterium paraconglomeratum
SL345444_c_000000000013__full	WiSH	SL336592_bin.5	96.6113	1.77826	0.681513	5899645	664	12823	d__Bacteria	Actinobacteriota	Actinomycetia	o__Mycobacteriales	f__Mycobacteriaceae	g__Mycobacterium	s__Mycobacterium obuense
SL345480_c_000000000003__full	Genome	SL336604_bin.1	50.1724	9.78579	0.580605	1501845	992	1407	d__Bacteria	Actinobacteriota	Actinomycetia	o__Mycobacteriales	f__Mycobacteriaceae	g__Lawsonella	s__
SL345481_c_000000000001__full	Genome	SL336604_bin.1	50.1724	9.78579	0.580605	1501845	992	1407	d__Bacteria	Actinobacteriota	Actinomycetia	o__Mycobacteriales	f__Mycobacteriaceae	g__Lawsonella	s__
SL346120_c_000000000017__full	Genome	SL346082_bin.7	81.7481	6.5051	0.685846	2323554	653	4138	d__Bacteria	Proteobacteria	Alphaproteobacteria	o__Caulobacterales	f__Caulobacteraceae	g__Brevundimonas	s__
SL345483_c_000000000003__full	Genome	SL336604_bin.1	50.1724	9.78579	0.580605	1501845	992	1407	d__Bacteria	Actinobacteriota	Actinomycetia	o__Mycobacteriales	f__Mycobacteriaceae	g__Lawsonella	s__
SL345484_c_000000000001__full	Genome	SL336604_bin.1	50.1724	9.78579	0.580605	1501845	992	1407	d__Bacteria	Actinobacteriota	Actinomycetia	o__Mycobacteriales	f__Mycobacteriaceae	g__Lawsonella	s__
SL346168_c_000000000003	Genome	SL346167_bin.5	99.0616	0.427928	0.602243	2155426	104	29856	d__Bacteria	Actinobacteriota	Actinomycetia	o__Mycobacteriales	f__Mycobacteriaceae	g__Corynebacterium	s__
SL346163_c_000000000007__full	WiSH	SL336604_bin.1	50.1724	9.78579	0.580605	1501845	992	1407	d__Bacteria	Actinobacteriota	Actinomycetia	o__Mycobacteriales	f__Mycobacteriaceae	g__Lawsonella	s__
SL346103_c_000000000008	Genome	SL346103_bin.4	98.6842	0	0.690085	2672556	23	262023	d__Bacteria	Actinobacteriota	Actinomycetia	o__Actinomycetales	f__Micrococcaceae	g__Kocuria	s__Kocuria marina
SL336688_c_000000000005	Genome	SL336563_bin.3	66.5951	5.35406	0.716452	2308339	267	10319	d__Bacteria	Actinobacteriota	Actinomycetia	o__Propionibacteriales	f__Nocardioidaceae	g__Nocardioides_A	s__Nocardioides_A massiliensis
SL336689_c_000000000009	Genome	SL336563_bin.3	66.5951	5.35406	0.716452	2308339	267	10319	d__Bacteria	Actinobacteriota	Actinomycetia	o__Propionibacteriales	f__Nocardioidaceae	g__Nocardioides_A	s__Nocardioides_A massiliensis
SL336692_c_000000000008	Genome	SL336563_bin.3	66.5951	5.35406	0.716452	2308339	267	10319	d__Bacteria	Actinobacteriota	Actinomycetia	o__Propionibacteriales	f__Nocardioidaceae	g__Nocardioides_A	s__Nocardioides_A massiliensis
SL336693_c_000000000007	Genome	SL336563_bin.3	66.5951	5.35406	0.716452	2308339	267	10319	d__Bacteria	Actinobacteriota	Actinomycetia	o__Propionibacteriales	f__Nocardioidaceae	g__Nocardioides_A	s__Nocardioides_A massiliensis
SL336696_c_000000000001	Genome	SL336563_bin.3	66.5951	5.35406	0.716452	2308339	267	10319	d__Bacteria	Actinobacteriota	Actinomycetia	o__Propionibacteriales	f__Nocardioidaceae	g__Nocardioides_A	s__Nocardioides_A massiliensis
SL336696_c_000000000008	Genome	SL336563_bin.3	66.5951	5.35406	0.716452	2308339	267	10319	d__Bacteria	Actinobacteriota	Actinomycetia	o__Propionibacteriales	f__Nocardioidaceae	g__Nocardioides_A	s__Nocardioides_A massiliensis
SL345590_c_000000000015__full_1	Genome	SL345590_bin.1	98.0167	2.08333	0.659532	3885463	124	51381	d__Bacteria	Proteobacteria	Alphaproteobacteria	o__Rhodobacterales	f__Rhodobacteraceae	g__Paracoccus	s__
SL336699_c_000000000008	Genome	SL336563_bin.3	66.5951	5.35406	0.716452	2308339	267	10319	d__Bacteria	Actinobacteriota	Actinomycetia	o__Propionibacteriales	f__Nocardioidaceae	g__Nocardioides_A	s__Nocardioides_A massiliensis
SL336716_c_000000000008	Genome	SL336563_bin.3	66.5951	5.35406	0.716452	2308339	267	10319	d__Bacteria	Actinobacteriota	Actinomycetia	o__Propionibacteriales	f__Nocardioidaceae	g__Nocardioides_A	s__Nocardioides_A massiliensis
SL336717_c_000000000007	Genome	SL336563_bin.3	66.5951	5.35406	0.716452	2308339	267	10319	d__Bacteria	Actinobacteriota	Actinomycetia	o__Propionibacteriales	f__Nocardioidaceae	g__Nocardioides_A	s__Nocardioides_A massiliensis
SL336752_c_000000000009	Genome	SL336563_bin.3	66.5951	5.35406	0.716452	2308339	267	10319	d__Bacteria	Actinobacteriota	Actinomycetia	o__Propionibacteriales	f__Nocardioidaceae	g__Nocardioides_A	s__Nocardioides_A massiliensis
SL336755_c_000000000006	Genome	SL336563_bin.3	66.5951	5.35406	0.716452	2308339	267	10319	d__Bacteria	Actinobacteriota	Actinomycetia	o__Propionibacteriales	f__Nocardioidaceae	g__Nocardioides_A	s__Nocardioides_A massiliensis
SL336772_c_000000000007	Genome	SL336563_bin.3	66.5951	5.35406	0.716452	2308339	267	10319	d__Bacteria	Actinobacteriota	Actinomycetia	o__Propionibacteriales	f__Nocardioidaceae	g__Nocardioides_A	s__Nocardioides_A massiliensis
SL345611_c_000000000007	Genome	SL345611_bin.2	62.278	5.54336	0.593169	1447580	174	12604	d__Bacteria	Actinobacteriota	Actinomycetia	o__Actinomycetales	f__Micrococcaceae	g__Rothia	s__
SL336691_c_000000000030__full	Genome	SL336722_bin.1	77.4402	0.945946	0.736854	2715743	797	3870	d__Bacteria	Actinobacteriota	Actinomycetia	o__Actinomycetales	f__Dermatophilaceae	g__Janibacter	s__
SL345542_c_000000000001__full	WiSH	SL336609_bin.1	89.3944	0.8	0.638259	3128395	593	6762	d__Bacteria	Proteobacteria	Alphaproteobacteria	o__Caulobacterales	f__Parvularculaceae	g__CV81	s__
SL346145_c_000000000001__full	Genome	SL346145_bin.3	85.1548	0.745551	0.687287	2415166	426	7045	d__Bacteria	Actinobacteriota	Actinomycetia	o__Actinomycetales	f__Microbacteriaceae	g__Microbacterium	s__
SL345538_c_000000000075__full_1	Genome	SL345537_bin.1	98.6667	4.82176	0.477637	8797588	280	49123	d__Bacteria	Cyanobacteria	Cyanobacteriia	o__Cyanobacteriales	f__Chroococcidiopsidaceae	g__	s__
SL336570_c_000000000107__full	Genome	SL336570_bin.8	65.4188	0.69808	0.672595	1846843	593	3499	d__Bacteria	Actinobacteriota	Actinomycetia	o__Propionibacteriales	f__Propionibacteriaceae	g__Aestuariimicrobium	s__
SL336691_c_000000000059__full	Genome	SL336570_bin.8	65.4188	0.69808	0.672595	1846843	593	3499	d__Bacteria	Actinobacteriota	Actinomycetia	o__Propionibacteriales	f__Propionibacteriaceae	g__Aestuariimicrobium	s__
SL336694_c_000000000039__full	Genome	SL336570_bin.8	65.4188	0.69808	0.672595	1846843	593	3499	d__Bacteria	Actinobacteriota	Actinomycetia	o__Propionibacteriales	f__Propionibacteriaceae	g__Aestuariimicrobium	s__
SL336701_c_000000000053__full	Genome	SL336570_bin.8	65.4188	0.69808	0.672595	1846843	593	3499	d__Bacteria	Actinobacteriota	Actinomycetia	o__Propionibacteriales	f__Propionibacteriaceae	g__Aestuariimicrobium	s__
SL336702_c_000000000072__full	Genome	SL336570_bin.8	65.4188	0.69808	0.672595	1846843	593	3499	d__Bacteria	Actinobacteriota	Actinomycetia	o__Propionibacteriales	f__Propionibacteriaceae	g__Aestuariimicrobium	s__
SL336703_c_000000000088__full	Genome	SL336570_bin.8	65.4188	0.69808	0.672595	1846843	593	3499	d__Bacteria	Actinobacteriota	Actinomycetia	o__Propionibacteriales	f__Propionibacteriaceae	g__Aestuariimicrobium	s__
SL345596_c_000000000142	Genome	SL345444_bin.5	99.2222	0.377315	0.424772	5257386	344	22979	d__Bacteria	Cyanobacteria	Cyanobacteriia	o__Cyanobacteriales	f__Chroococcidiopsidaceae	g__Chroococcidiopsis	s__
SL336743_c_000000000066__full	Genome	SL336570_bin.8	65.4188	0.69808	0.672595	1846843	593	3499	d__Bacteria	Actinobacteriota	Actinomycetia	o__Propionibacteriales	f__Propionibacteriaceae	g__Aestuariimicrobium	s__
SL336764_c_000000000079__full	Genome	SL336570_bin.8	65.4188	0.69808	0.672595	1846843	593	3499	d__Bacteria	Actinobacteriota	Actinomycetia	o__Propionibacteriales	f__Propionibacteriaceae	g__Aestuariimicrobium	s__
SL336782_c_000000000088__full	Genome	SL336570_bin.8	65.4188	0.69808	0.672595	1846843	593	3499	d__Bacteria	Actinobacteriota	Actinomycetia	o__Propionibacteriales	f__Propionibacteriaceae	g__Aestuariimicrobium	s__
SL345998_c_000000000024__full	Genome	SL345967_bin.3	61.9908	3.21256	0.650656	3299426	1808	1900	d__Bacteria	Actinobacteriota	Actinomycetia	o__Mycobacteriales	f__Mycobacteriaceae	g__Williamsia	s__Williamsia muralis
SL346152_c_000000000001__full	WiSH	SL345556_bin.2	71.3556	3.6405	0.735886	3435564	813	4936	d__Bacteria	Actinobacteriota	Actinomycetia	o__Mycobacteriales	f__Geodermatophilaceae	g__Blastococcus	s__
SL311009_c_000000000003__full	Genome	SL336779_bin.2	61.8602	9.14831	0.587436	2084455	1264	1549	d__Bacteria	Actinobacteriota	Actinomycetia	o__Mycobacteriales	f__Mycobacteriaceae	g__Corynebacterium	s__
SL336563_c_000000000018__full	Genome	SL336722_bin.1	77.4402	0.945946	0.736854	2715743	797	3870	d__Bacteria	Actinobacteriota	Actinomycetia	o__Actinomycetales	f__Dermatophilaceae	g__Janibacter	s__
SL346151_c_000000000010__full_1	Genome	SL336604_bin.1	50.1724	9.78579	0.580605	1501845	992	1407	d__Bacteria	Actinobacteriota	Actinomycetia	o__Mycobacteriales	f__Mycobacteriaceae	g__Lawsonella	s__
SL346157_c_000000000033	Genome	SL346154_bin.3	73.3069	3.39181	0.726634	2484942	905	2900	d__Bacteria	Actinobacteriota	Actinomycetia	o__Actinomycetales	f__Dermabacteraceae	g__Brachybacterium	s__Brachybacterium paraconglomeratum
SL336589_c_000000000012	Genome	SL336589_bin.2	99.6241	0.492302	0.662072	6229237	49	212661	d__Bacteria	Actinobacteriota	Actinomycetia	o__Mycobacteriales	f__Mycobacteriaceae	g__Mycobacterium	s__Mycobacterium iranicum
SL336589_c_000000000015	Genome	SL336589_bin.2	99.6241	0.492302	0.662072	6229237	49	212661	d__Bacteria	Actinobacteriota	Actinomycetia	o__Mycobacteriales	f__Mycobacteriaceae	g__Mycobacterium	s__Mycobacterium iranicum
SL336589_c_000000000017	Genome	SL336589_bin.2	99.6241	0.492302	0.662072	6229237	49	212661	d__Bacteria	Actinobacteriota	Actinomycetia	o__Mycobacteriales	f__Mycobacteriaceae	g__Mycobacterium	s__Mycobacterium iranicum
SL346128_c_000000000025__full	WiSH	SL336802_bin.1	58.6902	6.80755	0.654849	3102311	1864	1622	d__Bacteria	Proteobacteria	Alphaproteobacteria	o__Sphingomonadales	f__Sphingomonadaceae	g__Qipengyuania	s__
SL345931_c_000000000077__full	Genome	SL345916_bin.4	67.4903	5.02618	0.41498	1234019	696	1822	d__Bacteria	Firmicutes	Bacilli	o__Lactobacillales	f__Streptococcaceae	g__Streptococcus	s__Streptococcus mitis_AD
SL346109_c_000000000030__full	WiSH	SL336622_bin.8	55.4702	1.72414	0.618653	4505618	1060	4776	d__Bacteria	Proteobacteria	Alphaproteobacteria	o__Rhizobiales	f__Rhizobiaceae	g__Pararhizobium	s__
SL336564_c_000000000013__full	Spacer	SL336752_bin.1	99.8378	0.540541	0.724227	3577293	57	184882	d__Bacteria	Actinobacteriota	Actinomycetia	o__Actinomycetales	f__Dermatophilaceae	g__Barrientosiimonas	s__
SL336564_c_000000000013__full	Genome	SL336722_bin.1	77.4402	0.945946	0.736854	2715743	797	3870	d__Bacteria	Actinobacteriota	Actinomycetia	o__Actinomycetales	f__Dermatophilaceae	g__Janibacter	s__
SL336568_c_000000000028__full	Spacer	SL336752_bin.1	99.8378	0.540541	0.724227	3577293	57	184882	d__Bacteria	Actinobacteriota	Actinomycetia	o__Actinomycetales	f__Dermatophilaceae	g__Barrientosiimonas	s__
SL336582_c_000000000009__full	Spacer	SL336752_bin.1	99.8378	0.540541	0.724227	3577293	57	184882	d__Bacteria	Actinobacteriota	Actinomycetia	o__Actinomycetales	f__Dermatophilaceae	g__Barrientosiimonas	s__
SL336583_c_000000000001	Spacer	SL336743_bin.6	97.7415	0.200501	0.653092	4216159	72	90591	d__Bacteria	Actinobacteriota	Actinomycetia	o__Mycobacteriales	f__Mycobacteriaceae	g__YC2-7	s__
SL345447_c_000000000012__full	WiSH	SL345445_bin.7	70.5801	1.56566	0.692363	2963771	405	9557	d__Bacteria	Proteobacteria	Alphaproteobacteria	o__Rhodobacterales	f__Rhodobacteraceae	g__Jannaschia	s__
SL345448_c_000000000006__full	Genome	SL345445_bin.11	51.1024	6.89655	0.726823	1751834	735	2351	d__Bacteria	Proteobacteria	Alphaproteobacteria	o__Rhodobacterales	f__Rhodobacteraceae	g__Hasllibacter	s__
SL345448_c_000000000015__full	WiSH	SL345445_bin.7	70.5801	1.56566	0.692363	2963771	405	9557	d__Bacteria	Proteobacteria	Alphaproteobacteria	o__Rhodobacterales	f__Rhodobacteraceae	g__Jannaschia	s__
SL345449_c_000000000005__full	Genome	SL345445_bin.11	51.1024	6.89655	0.726823	1751834	735	2351	d__Bacteria	Proteobacteria	Alphaproteobacteria	o__Rhodobacterales	f__Rhodobacteraceae	g__Hasllibacter	s__
SL345449_c_000000000006__full	WiSH	SL345445_bin.7	70.5801	1.56566	0.692363	2963771	405	9557	d__Bacteria	Proteobacteria	Alphaproteobacteria	o__Rhodobacterales	f__Rhodobacteraceae	g__Jannaschia	s__
SL336585_c_000000000004__full	Spacer	SL336752_bin.1	99.8378	0.540541	0.724227	3577293	57	184882	d__Bacteria	Actinobacteriota	Actinomycetia	o__Actinomycetales	f__Dermatophilaceae	g__Barrientosiimonas	s__
SL336585_c_000000000004__full	Genome	SL336722_bin.1	77.4402	0.945946	0.736854	2715743	797	3870	d__Bacteria	Actinobacteriota	Actinomycetia	o__Actinomycetales	f__Dermatophilaceae	g__Janibacter	s__
SL336627_c_000000000007	Genome	SL336681_bin.4	97.3724	0.900901	0.601737	2082233	142	34211	d__Bacteria	Actinobacteriota	Actinomycetia	o__Mycobacteriales	f__Mycobacteriaceae	g__Corynebacterium	s__Corynebacterium dentalis
SL336629_c_000000000008__full	WiSH	SL345611_bin.1	93.8626	2.11619	0.661912	2138485	279	11194	d__Bacteria	Actinobacteriota	Actinomycetia	o__Actinomycetales	f__Actinomycetaceae	g__Pauljensenia	s__Pauljensenia sp001838165
SL336634_c_000000000001	Genome	SL336627_bin.4	98.7677	1.2013	0.675598	3186719	48	90900	d__Bacteria	Proteobacteria	Alphaproteobacteria	o__Caulobacterales	f__Caulobacteraceae	g__Brevundimonas	s__Brevundimonas diminuta
SL336644_c_000000000034__full	Genome	SL336651_bin.2	83.8483	2.48471	0.736494	2086809	606	3837	d__Bacteria	Actinobacteriota	Actinomycetia	o__Actinomycetales	f__Micrococcaceae	g__Micrococcus	s__Micrococcus luteus
SL336650_c_000000001422__full	Genome	SL336840_bin.2	50.494	6.94497	0.591139	1382050	1031	1296	d__Bacteria	Actinobacteriota	Actinomycetia	o__Mycobacteriales	f__Mycobacteriaceae	g__Corynebacterium	s__
SL336679_c_000000000002__full	WiSH	SL345459_bin.1	93.6707	2.4336	0.682151	3091710	341	11598	d__Bacteria	Proteobacteria	Alphaproteobacteria	o__Rhodobacterales	f__Rhodobacteraceae	g__Jannaschia	s__Jannaschia rubra
SL336681_c_000000000016__full	Genome	SL336641_bin.2	50.3259	8.91353	0.682143	1750002	1096	1626	d__Bacteria	Proteobacteria	Alphaproteobacteria	o__Caulobacterales	f__Caulobacteraceae	g__Brevundimonas	s__
SL336743_c_000000000002	Spacer	SL336743_bin.6	97.7415	0.200501	0.653092	4216159	72	90591	d__Bacteria	Actinobacteriota	Actinomycetia	o__Mycobacteriales	f__Mycobacteriaceae	g__YC2-7	s__
SL336765_c_000000000047__full	Genome	SL336722_bin.1	77.4402	0.945946	0.736854	2715743	797	3870	d__Bacteria	Actinobacteriota	Actinomycetia	o__Actinomycetales	f__Dermatophilaceae	g__Janibacter	s__
SL336772_c_000000000003	WiSH	SL336743_bin.6	97.7415	0.200501	0.653092	4216159	72	90591	d__Bacteria	Actinobacteriota	Actinomycetia	o__Mycobacteriales	f__Mycobacteriaceae	g__YC2-7	s__
SL336772_c_000000000004	Genome	SL336770_bin.2	69.0396	7.63583	0.592494	2007737	1170	1734	d__Bacteria	Actinobacteriota	Actinomycetia	o__Mycobacteriales	f__Mycobacteriaceae	g__Corynebacterium	s__Corynebacterium accolens
SL336772_c_000000000005	Genome	SL336584_bin.2	50.0205	6.05657	0.583084	1666531	973	1693	d__Bacteria	Actinobacteriota	Actinomycetia	o__Mycobacteriales	f__Mycobacteriaceae	g__Corynebacterium	s__
SL336579_c_000000000013__full	Genome	SL336722_bin.1	77.4402	0.945946	0.736854	2715743	797	3870	d__Bacteria	Actinobacteriota	Actinomycetia	o__Actinomycetales	f__Dermatophilaceae	g__Janibacter	s__
SL336582_c_000000000009__full	Genome	SL336722_bin.1	77.4402	0.945946	0.736854	2715743	797	3870	d__Bacteria	Actinobacteriota	Actinomycetia	o__Actinomycetales	f__Dermatophilaceae	g__Janibacter	s__
SL336583_c_000000000001	Genome	SL336779_bin.2	61.8602	9.14831	0.587436	2084455	1264	1549	d__Bacteria	Actinobacteriota	Actinomycetia	o__Mycobacteriales	f__Mycobacteriaceae	g__Corynebacterium	s__
SL336583_c_000000000042__full	Genome	SL336722_bin.1	77.4402	0.945946	0.736854	2715743	797	3870	d__Bacteria	Actinobacteriota	Actinomycetia	o__Actinomycetales	f__Dermatophilaceae	g__Janibacter	s__
SL336689_c_000000000005	Spacer	SL336752_bin.1	99.8378	0.540541	0.724227	3577293	57	184882	d__Bacteria	Actinobacteriota	Actinomycetia	o__Actinomycetales	f__Dermatophilaceae	g__Barrientosiimonas	s__
SL336689_c_000000000005	Genome	SL336781_bin.4	62.429	5.76848	0.592742	1765831	1061	1688	d__Bacteria	Actinobacteriota	Actinomycetia	o__Mycobacteriales	f__Mycobacteriaceae	g__Corynebacterium	s__Corynebacterium accolens
SL336689_c_000000000015	Genome	SL336697_bin.3	95.7601	0.664251	0.672768	4811182	257	31816	d__Bacteria	Actinobacteriota	Actinomycetia	o__Mycobacteriales	f__Mycobacteriaceae	g__Gordonia	s__Gordonia bronchialis
SL336593_c_000000000004__full	WiSH	SL336833_bin.2	98.09	1.48464	0.644252	3146718	224	22947	d__Bacteria	Proteobacteria	Alphaproteobacteria	o__Sphingomonadales	f__Sphingomonadaceae	g__Novosphingobium	s__
SL336620_c_000000000475__full	Genome	SL336600_bin.2	65.9163	4.76133	0.449268	1604553	969	1649	d__Bacteria	Proteobacteria	Gammaproteobacteria	o__Pseudomonadales	f__Moraxellaceae	g__Moraxella_A	s__Moraxella_A osloensis
SL336584_c_000000000003__full	Spacer	SL336752_bin.1	99.8378	0.540541	0.724227	3577293	57	184882	d__Bacteria	Actinobacteriota	Actinomycetia	o__Actinomycetales	f__Dermatophilaceae	g__Barrientosiimonas	s__
SL336776_c_000000000019	Genome	SL336776_bin.1	97.6176	1.05507	0.688028	3090010	229	19510	d__Bacteria	Actinobacteriota	Actinomycetia	o__Actinomycetales	f__Actinomycetaceae	g__Actinomyces	s__
SL345921_c_000000000081	Genome	SL345921_bin.2	97.0085	3.27635	0.742245	5388064	457	19145	d__Bacteria	Actinobacteriota	Thermoleophilia	o__Solirubrobacterales	f__Solirubrobacteraceae	g__CADCVT01	s__
SL345950_c_000000000001	Genome	SL346103_bin.4	98.6842	0	0.690085	2672556	23	262023	d__Bacteria	Actinobacteriota	Actinomycetia	o__Actinomycetales	f__Micrococcaceae	g__Kocuria	s__Kocuria marina
SL336563_c_000000000001__full	Genome	SL336703_bin.3	50.4092	5.62898	0.590091	1926081	1262	1478	d__Bacteria	Actinobacteriota	Actinomycetia	o__Mycobacteriales	f__Mycobacteriaceae	g__Corynebacterium	s__
SL336577_c_000000000001__full	Spacer	SL336752_bin.1	99.8378	0.540541	0.724227	3577293	57	184882	d__Bacteria	Actinobacteriota	Actinomycetia	o__Actinomycetales	f__Dermatophilaceae	g__Barrientosiimonas	s__
SL336577_c_000000000001__full	Genome	SL336722_bin.1	77.4402	0.945946	0.736854	2715743	797	3870	d__Bacteria	Actinobacteriota	Actinomycetia	o__Actinomycetales	f__Dermatophilaceae	g__Janibacter	s__
SL345446_c_000000000028__full	WiSH	SL345446_bin.6	99.044	0.543637	0.605009	2884955	130	52243	d__Bacteria	Proteobacteria	Alphaproteobacteria	o__Sphingomonadales	f__Sphingomonadaceae	g__Erythrobacter_A	s__
SL345447_c_000000000007__full	WiSH	SL345446_bin.6	99.044	0.543637	0.605009	2884955	130	52243	d__Bacteria	Proteobacteria	Alphaproteobacteria	o__Sphingomonadales	f__Sphingomonadaceae	g__Erythrobacter_A	s__
SL336583_c_000000000042__full	Spacer	SL336752_bin.1	99.8378	0.540541	0.724227	3577293	57	184882	d__Bacteria	Actinobacteriota	Actinomycetia	o__Actinomycetales	f__Dermatophilaceae	g__Barrientosiimonas	s__
SL336589_c_000000000018	Genome	SL336589_bin.2	99.6241	0.492302	0.662072	6229237	49	212661	d__Bacteria	Actinobacteriota	Actinomycetia	o__Mycobacteriales	f__Mycobacteriaceae	g__Mycobacterium	s__Mycobacterium iranicum
SL336589_c_000000000022	Genome	SL336589_bin.2	99.6241	0.492302	0.662072	6229237	49	212661	d__Bacteria	Actinobacteriota	Actinomycetia	o__Mycobacteriales	f__Mycobacteriaceae	g__Mycobacterium	s__Mycobacterium iranicum
SL336626_c_000000000001__full	WiSH	SL336592_bin.1	88.8112	1.4652	0.596996	1726901	330	6454	d__Bacteria	Proteobacteria	Alphaproteobacteria	o__Rickettsiales	f__UBA3002	g__QFOX01	s__
SL336634_c_000000000039__full	Genome	SL336687_bin.6	62.2247	8.49049	0.59719	1665369	1107	1470	d__Bacteria	Actinobacteriota	Actinomycetia	o__Mycobacteriales	f__Mycobacteriaceae	g__Corynebacterium	s__
SL345957_c_000000000012__full	WiSH	SL345458_bin.8	94.0752	3.09605	0.608019	2686752	296	12578	d__Bacteria	Proteobacteria	Alphaproteobacteria	o__Sphingomonadales	f__Sphingomonadaceae	g__CFH-75059	s__
SL345964_c_000000000011__full	WiSH	SL345446_bin.6	99.044	0.543637	0.605009	2884955	130	52243	d__Bacteria	Proteobacteria	Alphaproteobacteria	o__Sphingomonadales	f__Sphingomonadaceae	g__Erythrobacter_A	s__
SL345981_c_000000000014__full	WiSH	SL345446_bin.6	99.044	0.543637	0.605009	2884955	130	52243	d__Bacteria	Proteobacteria	Alphaproteobacteria	o__Sphingomonadales	f__Sphingomonadaceae	g__Erythrobacter_A	s__
SL336696_c_000000000032__full	Genome	SL336717_bin.1	97.3444	2.26147	0.682084	4907758	669	10121	d__Bacteria	Actinobacteriota	Actinomycetia	o__Mycobacteriales	f__Mycobacteriaceae	g__Gordonia	s__Gordonia sp002009645
SL345446_c_000000000023	Genome	SL345458_bin.2	97.0823	3.77049	0.74081	4130877	156	45484	d__Bacteria	Bacteroidota	Rhodothermia	o__Rhodothermales	f__Rubricoccaceae	g__	s__
SL345448_c_000000000008__full	WiSH	SL345446_bin.6	99.044	0.543637	0.605009	2884955	130	52243	d__Bacteria	Proteobacteria	Alphaproteobacteria	o__Sphingomonadales	f__Sphingomonadaceae	g__Erythrobacter_A	s__
SL345461_c_000000000002	Genome	SL345444_bin.5	99.2222	0.377315	0.424772	5257386	344	22979	d__Bacteria	Cyanobacteria	Cyanobacteriia	o__Cyanobacteriales	f__Chroococcidiopsidaceae	g__Chroococcidiopsis	s__
SL345469_c_000000000002	Genome	SL345468_bin.2	65.8611	9.96759	0.49451	4831181	2536	1989	d__Bacteria	Cyanobacteria	Cyanobacteriia	o__Cyanobacteriales	f__Chroococcidiopsidaceae	g__	s__
SL345480_c_000000000001__full	Genome	SL345481_bin.2	50.5741	8.90243	0.718911	1733825	1033	1707	d__Bacteria	Actinobacteriota	Actinomycetia	o__Actinomycetales	f__Dermatophilaceae	g__Janibacter	s__Janibacter hoylei
SL345480_c_000000000002	Genome	SL346145_bin.3	85.1548	0.745551	0.687287	2415166	426	7045	d__Bacteria	Actinobacteriota	Actinomycetia	o__Actinomycetales	f__Microbacteriaceae	g__Microbacterium	s__
SL346090_c_000000000001__full	Spacer	SL346089_bin.3	65.4565	4.36698	0.66875	2782074	1319	2293	d__Bacteria	Proteobacteria	Alphaproteobacteria	o__Sphingomonadales	f__Sphingomonadaceae	g__Sphingomonas	s__
SL345993_c_000000000009__full_1	Genome	SL345993_bin.1	93.1146	3.42922	0.698842	3603425	230	24801	d__Bacteria	Proteobacteria	Alphaproteobacteria	o__Sphingomonadales	f__Sphingomonadaceae	g__Sphingomonas	s__
SL345998_c_000000000032	Genome	SL346103_bin.6	97.8563	1.76329	0.646844	5582312	433	19086	d__Bacteria	Actinobacteriota	Actinomycetia	o__Mycobacteriales	f__Mycobacteriaceae	g__Williamsia	s__
SL346094_c_000000000077__full	Genome	SL311013_bin.5	100	0.331126	0.601129	2425245	180	20569	d__Bacteria	Actinobacteriota	Actinomycetia	o__Propionibacteriales	f__Propionibacteriaceae	g__Cutibacterium	s__Cutibacterium acnes
SL346099_c_000000000017	Genome	SL346085_bin.1	98.5575	0.292398	0.723636	3583897	389	13867	d__Bacteria	Actinobacteriota	Actinomycetia	o__Actinomycetales	f__Dermabacteraceae	g__Brachybacterium	s__Brachybacterium paraconglomeratum
SL346103_c_000000000002	Genome	SL346103_bin.4	98.6842	0	0.690085	2672556	23	262023	d__Bacteria	Actinobacteriota	Actinomycetia	o__Actinomycetales	f__Micrococcaceae	g__Kocuria	s__Kocuria marina
SL346103_c_000000000016	Genome	SL346103_bin.6	97.8563	1.76329	0.646844	5582312	433	19086	d__Bacteria	Actinobacteriota	Actinomycetia	o__Mycobacteriales	f__Mycobacteriaceae	g__Williamsia	s__
SL346103_c_000000000027	Genome	SL346103_bin.6	97.8563	1.76329	0.646844	5582312	433	19086	d__Bacteria	Actinobacteriota	Actinomycetia	o__Mycobacteriales	f__Mycobacteriaceae	g__Williamsia	s__
SL346105_c_000000000001	Genome	SL346105_bin.5	95	0	0.52589	1610889	11	322847	d__Bacteria	Actinobacteriota	Actinomycetia	o__Mycobacteriales	f__Mycobacteriaceae	g__Lawsonella	s__Lawsonella clevelandensis_A
SL346082_c_000000000099__full	WiSH	SL336802_bin.1	58.6902	6.80755	0.654849	3102311	1864	1622	d__Bacteria	Proteobacteria	Alphaproteobacteria	o__Sphingomonadales	f__Sphingomonadaceae	g__Qipengyuania	s__
SL346088_c_000000000082__full	WiSH	SL336802_bin.1	58.6902	6.80755	0.654849	3102311	1864	1622	d__Bacteria	Proteobacteria	Alphaproteobacteria	o__Sphingomonadales	f__Sphingomonadaceae	g__Qipengyuania	s__
SL346092_c_000000000135__full	WiSH	SL336802_bin.1	58.6902	6.80755	0.654849	3102311	1864	1622	d__Bacteria	Proteobacteria	Alphaproteobacteria	o__Sphingomonadales	f__Sphingomonadaceae	g__Qipengyuania	s__
SL346098_c_000000000267__full	WiSH	SL336802_bin.1	58.6902	6.80755	0.654849	3102311	1864	1622	d__Bacteria	Proteobacteria	Alphaproteobacteria	o__Sphingomonadales	f__Sphingomonadaceae	g__Qipengyuania	s__
SL346105_c_000000000060__full	WiSH	SL336802_bin.1	58.6902	6.80755	0.654849	3102311	1864	1622	d__Bacteria	Proteobacteria	Alphaproteobacteria	o__Sphingomonadales	f__Sphingomonadaceae	g__Qipengyuania	s__
SL346106_c_000000000270__full	WiSH	SL336802_bin.1	58.6902	6.80755	0.654849	3102311	1864	1622	d__Bacteria	Proteobacteria	Alphaproteobacteria	o__Sphingomonadales	f__Sphingomonadaceae	g__Qipengyuania	s__
SL346107_c_000000000217__full	WiSH	SL336802_bin.1	58.6902	6.80755	0.654849	3102311	1864	1622	d__Bacteria	Proteobacteria	Alphaproteobacteria	o__Sphingomonadales	f__Sphingomonadaceae	g__Qipengyuania	s__
SL346108_c_000000000086__full	WiSH	SL336802_bin.1	58.6902	6.80755	0.654849	3102311	1864	1622	d__Bacteria	Proteobacteria	Alphaproteobacteria	o__Sphingomonadales	f__Sphingomonadaceae	g__Qipengyuania	s__
SL346162_c_000000000001	Genome	SL346167_bin.5	99.0616	0.427928	0.602243	2155426	104	29856	d__Bacteria	Actinobacteriota	Actinomycetia	o__Mycobacteriales	f__Mycobacteriaceae	g__Corynebacterium	s__
SL346139_c_000000000181__full	WiSH	SL336802_bin.1	58.6902	6.80755	0.654849	3102311	1864	1622	d__Bacteria	Proteobacteria	Alphaproteobacteria	o__Sphingomonadales	f__Sphingomonadaceae	g__Qipengyuania	s__
SL346150_c_000000000084__full	WiSH	SL336802_bin.1	58.6902	6.80755	0.654849	3102311	1864	1622	d__Bacteria	Proteobacteria	Alphaproteobacteria	o__Sphingomonadales	f__Sphingomonadaceae	g__Qipengyuania	s__
SL346155_c_000000000165__full	WiSH	SL336802_bin.1	58.6902	6.80755	0.654849	3102311	1864	1622	d__Bacteria	Proteobacteria	Alphaproteobacteria	o__Sphingomonadales	f__Sphingomonadaceae	g__Qipengyuania	s__
SL346156_c_000000000265__full	WiSH	SL336802_bin.1	58.6902	6.80755	0.654849	3102311	1864	1622	d__Bacteria	Proteobacteria	Alphaproteobacteria	o__Sphingomonadales	f__Sphingomonadaceae	g__Qipengyuania	s__
SL346157_c_000000000177__full	WiSH	SL336802_bin.1	58.6902	6.80755	0.654849	3102311	1864	1622	d__Bacteria	Proteobacteria	Alphaproteobacteria	o__Sphingomonadales	f__Sphingomonadaceae	g__Qipengyuania	s__
SL346160_c_000000000111__full	WiSH	SL336802_bin.1	58.6902	6.80755	0.654849	3102311	1864	1622	d__Bacteria	Proteobacteria	Alphaproteobacteria	o__Sphingomonadales	f__Sphingomonadaceae	g__Qipengyuania	s__
SL346164_c_000000000037__full	WiSH	SL336802_bin.1	58.6902	6.80755	0.654849	3102311	1864	1622	d__Bacteria	Proteobacteria	Alphaproteobacteria	o__Sphingomonadales	f__Sphingomonadaceae	g__Qipengyuania	s__
SL346167_c_000000000139__full	WiSH	SL336802_bin.1	58.6902	6.80755	0.654849	3102311	1864	1622	d__Bacteria	Proteobacteria	Alphaproteobacteria	o__Sphingomonadales	f__Sphingomonadaceae	g__Qipengyuania	s__
SL345599_c_000000000001	Genome	SL345444_bin.5	99.2222	0.377315	0.424772	5257386	344	22979	d__Bacteria	Cyanobacteria	Cyanobacteriia	o__Cyanobacteriales	f__Chroococcidiopsidaceae	g__Chroococcidiopsis	s__
SL336730_c_000000000114__full	Genome	SL345916_bin.4	67.4903	5.02618	0.41498	1234019	696	1822	d__Bacteria	Firmicutes	Bacilli	o__Lactobacillales	f__Streptococcaceae	g__Streptococcus	s__Streptococcus mitis_AD
SL345946_c_000000000009__full	Genome	SL345986_bin.3	70.3292	7.75862	0.743857	5200469	1556	3759	d__Bacteria	Actinobacteriota	Thermoleophilia	o__Solirubrobacterales	f__Solirubrobacteraceae	g__CADCVT01	s__
SL345946_c_000000000034	Genome	SL345921_bin.2	97.0085	3.27635	0.742245	5388064	457	19145	d__Bacteria	Actinobacteriota	Thermoleophilia	o__Solirubrobacterales	f__Solirubrobacteraceae	g__CADCVT01	s__
SL345959_c_000000001764__full	Genome	SL345916_bin.4	67.4903	5.02618	0.41498	1234019	696	1822	d__Bacteria	Firmicutes	Bacilli	o__Lactobacillales	f__Streptococcaceae	g__Streptococcus	s__Streptococcus mitis_AD
SL345964_c_000000000210__full	Genome	SL345916_bin.4	67.4903	5.02618	0.41498	1234019	696	1822	d__Bacteria	Firmicutes	Bacilli	o__Lactobacillales	f__Streptococcaceae	g__Streptococcus	s__Streptococcus mitis_AD
SL345981_c_000000001098__full	Genome	SL345916_bin.4	67.4903	5.02618	0.41498	1234019	696	1822	d__Bacteria	Firmicutes	Bacilli	o__Lactobacillales	f__Streptococcaceae	g__Streptococcus	s__Streptococcus mitis_AD
SL346100_c_000000001743__full	Genome	SL345916_bin.4	67.4903	5.02618	0.41498	1234019	696	1822	d__Bacteria	Firmicutes	Bacilli	o__Lactobacillales	f__Streptococcaceae	g__Streptococcus	s__Streptococcus mitis_AD
SL345982_c_000000000017	Genome	SL346156_bin.1	78.8137	0.194932	0.724111	2535617	426	6722	d__Bacteria	Actinobacteriota	Actinomycetia	o__Actinomycetales	f__Dermabacteraceae	g__Brachybacterium	s__Brachybacterium paraconglomeratum
SL346117_c_000000000025__full	Genome	SL345916_bin.4	67.4903	5.02618	0.41498	1234019	696	1822	d__Bacteria	Firmicutes	Bacilli	o__Lactobacillales	f__Streptococcaceae	g__Streptococcus	s__Streptococcus mitis_AD
SL346163_c_000000000514__full	Genome	SL345916_bin.4	67.4903	5.02618	0.41498	1234019	696	1822	d__Bacteria	Firmicutes	Bacilli	o__Lactobacillales	f__Streptococcaceae	g__Streptococcus	s__Streptococcus mitis_AD
SL346167_c_000000001023__full	Genome	SL345916_bin.4	67.4903	5.02618	0.41498	1234019	696	1822	d__Bacteria	Firmicutes	Bacilli	o__Lactobacillales	f__Streptococcaceae	g__Streptococcus	s__Streptococcus mitis_AD
SL336622_c_000000000612__full_1	WiSH	SL342547_bin.2	99.6377	0.0314513	0.652472	4951402	84	112668	d__Bacteria	Proteobacteria	Gammaproteobacteria	o__Xanthomonadales	f__Xanthomonadaceae	g__Xanthomonas	s__Xanthomonas campestris
SL336627_c_000000000001	Genome	SL336681_bin.4	97.3724	0.900901	0.601737	2082233	142	34211	d__Bacteria	Actinobacteriota	Actinomycetia	o__Mycobacteriales	f__Mycobacteriaceae	g__Corynebacterium	s__Corynebacterium dentalis
SL346096_c_000000000001__full	Genome	SL346123_bin.1	78.5514	2.11228	0.737594	1723872	563	3289	d__Bacteria	Actinobacteriota	Actinomycetia	o__Actinomycetales	f__Micrococcaceae	g__Micrococcus	s__Micrococcus luteus
SL345583_c_000000000011	Spacer	SL345575_bin.3	52.5183	7.93103	0.428862	3379354	2176	1516	d__Bacteria	Cyanobacteria	Cyanobacteriia	o__Cyanobacteriales	f__Chroococcidiopsidaceae	g__	s__
SL346090_c_000000000002__full	WiSH	SL310969_bin.3	52.8874	4.51396	0.663382	2867337	1738	1640	d__Bacteria	Proteobacteria	Alphaproteobacteria	o__Rhizobiales	f__Xanthobacteraceae	g__Tardiphaga	s__
SL346156_c_000000000001	Genome	SL346167_bin.5	99.0616	0.427928	0.602243	2155426	104	29856	d__Bacteria	Actinobacteriota	Actinomycetia	o__Mycobacteriales	f__Mycobacteriaceae	g__Corynebacterium	s__
SL336563_c_000000000019__full	Genome	SL336579_bin.4	92.6849	2.42503	0.663556	2270446	334	9543	d__Bacteria	Proteobacteria	Gammaproteobacteria	o__Xanthomonadales	f__Xanthomonadaceae	g__Lysobacter_B	s__
SL336568_c_000000000039__full	Genome	SL336579_bin.4	92.6849	2.42503	0.663556	2270446	334	9543	d__Bacteria	Proteobacteria	Gammaproteobacteria	o__Xanthomonadales	f__Xanthomonadaceae	g__Lysobacter_B	s__
SL336570_c_000000000098__full	Genome	SL336579_bin.4	92.6849	2.42503	0.663556	2270446	334	9543	d__Bacteria	Proteobacteria	Gammaproteobacteria	o__Xanthomonadales	f__Xanthomonadaceae	g__Lysobacter_B	s__
SL336765_c_000000000061__full	Genome	SL336781_bin.4	62.429	5.76848	0.592742	1765831	1061	1688	d__Bacteria	Actinobacteriota	Actinomycetia	o__Mycobacteriales	f__Mycobacteriaceae	g__Corynebacterium	s__Corynebacterium accolens
SL336695_c_000000000009__full	Genome	SL336579_bin.4	92.6849	2.42503	0.663556	2270446	334	9543	d__Bacteria	Proteobacteria	Gammaproteobacteria	o__Xanthomonadales	f__Xanthomonadaceae	g__Lysobacter_B	s__
SL336701_c_000000000039__full	Genome	SL336579_bin.4	92.6849	2.42503	0.663556	2270446	334	9543	d__Bacteria	Proteobacteria	Gammaproteobacteria	o__Xanthomonadales	f__Xanthomonadaceae	g__Lysobacter_B	s__
SL336702_c_000000000033__full	Genome	SL336579_bin.4	92.6849	2.42503	0.663556	2270446	334	9543	d__Bacteria	Proteobacteria	Gammaproteobacteria	o__Xanthomonadales	f__Xanthomonadaceae	g__Lysobacter_B	s__
SL336774_c_000000000021__full	Genome	SL336579_bin.4	92.6849	2.42503	0.663556	2270446	334	9543	d__Bacteria	Proteobacteria	Gammaproteobacteria	o__Xanthomonadales	f__Xanthomonadaceae	g__Lysobacter_B	s__
SL336783_c_000000000033__full	Genome	SL336579_bin.4	92.6849	2.42503	0.663556	2270446	334	9543	d__Bacteria	Proteobacteria	Gammaproteobacteria	o__Xanthomonadales	f__Xanthomonadaceae	g__Lysobacter_B	s__
SL345447_c_000000000190	Genome	SL345448_bin.7	54.8331	7.87391	0.40195	4022695	993	4314	d__Bacteria	Cyanobacteria	Cyanobacteriia	o__Cyanobacteriales	f__Xenococcaceae	g__Pleurocapsa	s__
SL336622_c_000000000059__full_1	Genome	SL336622_bin.9	97.343	0.543478	0.653795	4856358	133	55312	d__Bacteria	Proteobacteria	Gammaproteobacteria	o__Xanthomonadales	f__Xanthomonadaceae	g__Xanthomonas	s__Xanthomonas campestris
SL345538_c_000000000381__full	WiSH	SL345537_bin.4	61.3476	4.30791	0.651975	2978491	1748	1728	d__Bacteria	Deinococcota	Deinococci	o__Deinococcales	f__Trueperaceae	g__Truepera	s__
SL345615_c_000000000002	Genome	SL345615_bin.1	99.0631	1.24839	0.707318	3558686	45	129602	d__Bacteria	Actinobacteriota	Actinomycetia	o__Actinomycetales	f__Dermatophilaceae	g__Lapillicoccus	s__
SL336827_c_000000000002__full	Genome	SL336622_bin.9	97.343	0.543478	0.653795	4856358	133	55312	d__Bacteria	Proteobacteria	Gammaproteobacteria	o__Xanthomonadales	f__Xanthomonadaceae	g__Xanthomonas	s__Xanthomonas campestris
SL345921_c_000000000018__full	Genome	SL345906_bin.3	88.3606	4.41253	0.649885	4665474	1278	4239	d__Bacteria	Actinobacteriota	Actinomycetia	o__Mycobacteriales	f__Mycobacteriaceae	g__Williamsia	s__Williamsia muralis
SL345930_c_000000000001__full	WiSH	SL336622_bin.8	55.4702	1.72414	0.618653	4505618	1060	4776	d__Bacteria	Proteobacteria	Alphaproteobacteria	o__Rhizobiales	f__Rhizobiaceae	g__Pararhizobium	s__
SL345950_c_000000000044	Genome	SL345950_bin.6	97.4054	0.720721	0.692302	2794982	148	31724	d__Bacteria	Actinobacteriota	Actinomycetia	o__Actinomycetales	f__Dermatophilaceae	g__Dermacoccus	s__Dermacoccus nishinomiyaensis
SL345989_c_000000000002__full	WiSH	SL342533_bin.2	81.8407	4.57922	0.628896	4895715	2094	2596	d__Bacteria	Proteobacteria	Gammaproteobacteria	o__Pseudomonadales	f__Pseudomonadaceae	g__Pseudomonas_E	s__
SL336583_c_000000000005	WiSH	SL336743_bin.6	97.7415	0.200501	0.653092	4216159	72	90591	d__Bacteria	Actinobacteriota	Actinomycetia	o__Mycobacteriales	f__Mycobacteriaceae	g__YC2-7	s__
SL345448_c_000000000057	Genome	SL345448_bin.7	54.8331	7.87391	0.40195	4022695	993	4314	d__Bacteria	Cyanobacteria	Cyanobacteriia	o__Cyanobacteriales	f__Xenococcaceae	g__Pleurocapsa	s__
SL336586_c_000000000006__full	Spacer	SL336752_bin.1	99.8378	0.540541	0.724227	3577293	57	184882	d__Bacteria	Actinobacteriota	Actinomycetia	o__Actinomycetales	f__Dermatophilaceae	g__Barrientosiimonas	s__
SL336690_c_000000000022	Genome	SL336697_bin.3	95.7601	0.664251	0.672768	4811182	257	31816	d__Bacteria	Actinobacteriota	Actinomycetia	o__Mycobacteriales	f__Mycobacteriaceae	g__Gordonia	s__Gordonia bronchialis
1For genome alignment, the best bit-score was kept; the representative metagenome-assembled genome (rMAG) with the highest value of completeness was kept if there was more than one best bit-score.
2For tRNA alignment, the link with > 70% agreement across annotated proteins at the lowest host taxonomic rank and the rMAG with the highest value of completeness were kept.
