# Supplementary material for: Highly host-linked viromes in the built environment possess habitat-dependent diversity and functions for potential virus-host coevolution
Source: Nat Commun. 2023 May 9;14:2676. doi: 10.1038/s41467-023-38400-0 (PMC10169181; doi:10.1038/s41467-023-38400-0)
Supplement: Supplementary file 11 — Supplementary Data 8 [file 41467_2023_38400_MOESM11_ESM.xlsx]

## Sheet: Supplementary Data 8
Supplementary Data 8. Pearson’s correlations between the normalized abundances of viruses and predicted hosts (n = 614 samples).
Host Taxa	Pearson's Correlation	All	Bollard	Floor	Handrail (pier)	Pole	Handrail (park)	Handrail (subway exit)	Doorknob	Headboard	Skin	Ticket kiosk	Air
70-9 (Actinobacteriota)	Coefficient	-0.003	NA	NA	-0.038	NA	NA	NA	NA	-0.036	NA	NA	-0.027
	p-value	0.94			0.842					0.778			0.823
Acetobacteraceae	Coefficient	0.929	0.858	NA	NA	0.948	NA	NA	NA	NA	NA	NA	NA
	p-value	< 0.001	< 0.001			< 0.001
Actinomycetaceae	Coefficient	0.082	NA	NA	0.9	NA	NA	NA	0.008	0.046	0.062	0.617	-0.083
	p-value	0.042			< 0.001				0.948	0.713	0.48	< 0.001	0.462
Aeromonadaceae	Coefficient	0.994	NA	0.994	NA	NA	NA	NA	NA	NA	NA	NA	NA
	p-value	< 0.001		< 0.001
Beijerinckiaceae	Coefficient	0.014	-0.117	NA	-0.054	0.372851	0.037811	NA	0.0440994	NA	0.0782406	-0.0649064	NA
	p-value	0.736	0.491		0.779	0.0325968	0.792		0.733602		0.370696	0.706849
Burkholderiaceae	Coefficient	0.277763	NA	NA	NA	NA	NA	NA	NA	0.998051	NA	0.144896	NA
	p-value	< 0.001								< 0.001		0.399139
Caulobacteraceae	Coefficient	0.866924	NA	NA	NA	NA	NA	0.826341	0.614725	0.948715	0.976015	0.487688	NA
	p-value	< 0.001						< 0.001	< 0.001	< 0.001	< 0.001	0.00255241
Cellvibrionaceae	Coefficient	-0.0106057	-0.0873573	NA	NA	NA	NA	NA	NA	NA	NA	NA	NA
	p-value	0.793113	0.607168
Chroococcidiopsidaceae	Coefficient	0.990749	0.98935	0.992677	0.67348	0.998378	NA	NA	NA	NA	NA	0.999336	NA
	p-value	< 0.001	< 0.001	< 0.001	< 0.001	< 0.001						< 0.001
Deinococcaceae	Coefficient	0.292019	0.317045	-0.00437516	0.878284	NA	NA	NA	NA	NA	NA	NA	NA
	p-value	< 0.001	0.05588	0.977245	< 0.001
Dermabacteraceae	Coefficient	0.753543	NA	NA	NA	NA	0.797908	0.531469	0.737846	0.86696	0.728047	NA	NA
	p-value	< 0.001					< 0.001	< 0.001	< 0.001	< 0.001	< 0.001
Dermatophilaceae	Coefficient	0.986899	0.51718	NA	0.01	NA	0.99718	0.990121	0.982181	0.980039	0.992576	-0.0769901	0.663087
	p-value	< 0.001	0.00104642		0.955262		< 0.001	< 0.001	< 0.001	< 0.001	< 0.001	0.655379	< 0.001
Gemmatimonadaceae	Coefficient	0.0138653	0.193486	NA	NA	NA	NA	NA	NA	NA	NA	NA	NA
	p-value	0.731686	0.251208
Geodermatophilaceae	Coefficient	0.562975	0.516521	0.890131	NA	NA	-0.0659672	NA	0.706151	0.509546	0.28501	NA	NA
	p-value	< 0.001	0.001	< 0.001			0.645572		< 0.001	< 0.001	< 0.001
Jatrophihabitantaceae	Coefficient	-0.00250784	NA	NA	-0.0666085	NA	NA	NA	NA	NA	NA	NA	NA
	p-value	0.95			0.731
Micavibrionaceae	Coefficient	0.990649	NA	NA	NA	NA	NA	NA	0.99553	0.991586	0.983685	NA	NA
	p-value	< 0.001							< 0.001	< 0.001	< 0.001
Microbacteriaceae	Coefficient	0.283611	0.988794	0.994115	NA	NA	0.803164	0.9335	0.0621543	-0.0588332	0.498203	0.517952	0.185508
	p-value	< 0.001	< 0.001	< 0.001			< 0.001	< 0.001	0.631293	0.641553	< 0.001	0.00121399	0.0994645
Micrococcaceae	Coefficient	0.242765	0.692299	0.56266	-0.183512	-0.154997	0.0281605	0.0404641	0.235554	0.836219	0.196836	0.454003	0.803595
	p-value	< 0.001	< 0.001	< 0.001	0.340641	0.389084	0.844485	0.796694	0.0653242	< 0.001	0.0231554	0.00541433	< 0.001
Moraxellaceae	Coefficient	0.024421	NA	0.0410271	0.929336	0.659849	-0.0884801	0.149466	NA	0.374004	0.648677	NA	0.296607
	p-value	0.546	NA	0.789	< 0.001	< 0.001	0.536956	0.338757	NA	0.002	< 0.001	NA	0.008
Mycobacteriaceae	Coefficient	0.526165	0.632461	0.0455162	0.645423	0.844626	0.680088	0.470115	0.38186	0.849901	0.365451	0.137058	0.154992
	p-value	< 0.001	0.747	0.951		< 0.001	< 0.001	0.00146793	0.019	< 0.001	< 0.001	0.068	0.002
Neisseriaceae	Coefficient	0.986465	NA	NA	NA	NA	NA	NA	NA	NA	NA	0.999989	NA
	p-value	< 0.001										< 0.001
Nocardioidaceae	Coefficient	0.915903	NA	NA	NA	NA	NA	NA	0.769332	NA	0.932558	NA	NA
	p-value	< 0.001							2.78e-13		8.11e-60
Nostocaceae	Coefficient	0.399486	0.0535883	0.392942	NA	NA	NA	NA	NA	NA	NA	NA	NA
	p-value	< 0.001	0.752759	0.0075827
Parvularculaceae	Coefficient	-0.00199736	NA	-0.07391	0.718434	-0.0812776	NA	NA	NA	NA	NA	NA	NA
	p-value	0.960607		0.629442	< 0.001	0.652965
Propionibacteriaceae	Coefficient	0.896458	NA	NA	NA	NA	NA	0.799391	0.625366	0.594712	0.944822	NA	0.995701
	p-value	< 0.001						< 0.001	< 0.001	< 0.001	< 0.001		< 0.001
Pseudomonadaceae	Coefficient	0.102989	NA	0.999377	NA	NA	NA	NA	0.177703	NA	0.125017	0.0338373	0.237168
	p-value	0.0106626		< 0.001					0.167037		0.151633	0.844677	0.0341555
Pseudonocardiaceae	Coefficient	0.999897	0.999892	NA	NA	NA	NA	NA	NA	NA	NA	NA	NA
	p-value	< 0.001	< 0.001
RGZA01 (Proteobacteria)	Coefficient	-0.00371237	NA	NA	NA	-0.0709462	NA	NA	NA	NA	NA	NA	NA
	p-value	0.926856				0.694811
Rhizobiaceae	Coefficient	0.0395632	NA	NA	NA	NA	NA	-0.0365619	0.342946	NA	0.041941	NA	NA
	p-value	0.327717						0.815944	0.00635861		0.631702
Rhodobacteraceae	Coefficient	0.918027	0.583955	0.968135	0.128101	NA	NA	0.216583	0.999694	0.967488	0.847488	NA	-0.0821218
	p-value	< 0.001	< 0.001	< 0.001	0.507819			0.163016	< 0.001	< 0.001	< 0.001		0.468953
Rubricoccaceae	Coefficient	0.997544	0.217861	0.999535	0.994408	NA	NA	NA	NA	NA	NA	NA	NA
	p-value	< 0.001	0.195203	< 0.001	< 0.001
Rubrobacteraceae	Coefficient	0.98048	NA	NA	NA	0.980265	NA	NA	NA	NA	NA	NA	NA
	p-value	< 0.001				< 0.001
Salinisphaeraceae	Coefficient	0.78265	NA	NA	0.957275	NA	NA	NA	NA	NA	NA	NA	NA
	p-value	< 0.001			< 0.001
Solirubrobacteraceae	Coefficient	0.933258	NA	NA	NA	NA	NA	NA	0.972817	NA	0.920622	NA	NA
	p-value	< 0.001							< 0.001		< 0.001
Sphingomonadaceae	Coefficient	0.477663	0.849195	0.996876	0.0173467	0.948463	0.781203	NA	-0.0354864	0.578911	0.0603183	0.508151	-0.069893
	p-value	< 0.001	< 0.001	< 0.001	0.928834	< 0.001	< 0.001		0.784223	< 0.001	0.490391	0.00155588	0.537857
Streptococcaceae	Coefficient	0.533377	NA	NA	NA	NA	NA	0.126822	0.9819	NA	0.525599	NA	NA
	p-value	< 0.001						0.417711	< 0.001		< 0.001
Trueperaceae	Coefficient	0.146136	NA	NA	NA	0.101861	NA	NA	NA	NA	NA	NA	NA
	p-value	< 0.001				0.572715
UBA3002 (Proteobacteria)	Coefficient	-0.00211593	NA	NA	NA	NA	-0.0411772	NA	NA	NA	NA	NA	NA
	p-value	0.958271					0.774192
Weeksellaceae	Coefficient	0.842267	NA	NA	NA	NA	NA	0.994089	0.93398	NA	0.836535	NA	NA
	p-value	< 0.001						< 0.001	< 0.001		< 0.001
Xanthobacteraceae	Coefficient	0.00940082	NA	NA	NA	NA	NA	NA	0.209037	NA	0.0190558	NA	NA
	p-value	0.81617							0.10299		0.827657
Xanthomonadaceae	Coefficient	0.725899	NA	NA	NA	0.99856	NA	0.674388	0.268515	NA	0.762656	-0.079887	NA
	p-value	< 0.001				< 0.001		< 0.001	0.0348425		< 0.001	0.643259
Xenococcaceae	Coefficient	0.995129	NA	0.99578	0.966687	NA	NA	NA	NA	NA	NA	NA	NA
	p-value	< 0.001		< 0.001	< 0.001
1Significant relationships (p < 0.05) are shown in bold. NA indicates insufficient data to perform a correlation analysis.
