# Supplementary material for: Highly host-linked viromes in the built environment possess habitat-dependent diversity and functions for potential virus-host coevolution
Source: Nat Commun. 2023 May 9;14:2676. doi: 10.1038/s41467-023-38400-0 (PMC10169181; doi:10.1038/s41467-023-38400-0)
Supplement: Supplementary file 12 — Supplementary Data 9 [file 41467_2023_38400_MOESM12_ESM.xlsx]

## Sheet: Supplementary Data 9
Supplementary Data 9. Properties of the CRISPR-Cas systems in the 860 representative metagenome-assembled genomes (rMAGs).
rMAGcontig	Spacers	Evidence Level	DR Length	DR	Consensus Direction	Potential Orientation	Cas	CRISPR Start	CRISPR End	Length	Dr Group
SL310998_bin.2_c_000000000005	1	1	31	GAGCGGGCCGAGCGGGAGCGCAAGGAGGCCG	ND	ND	Cas3_1_I	11432	11549	118	dr_group_Na
SL310960_bin.3_c_000000000617	2	1	28	GTTCGCCATCGCATAGATGGTTTAGAAA	ND	ND	Cas1_0_IF	1185	1332	148	dr_group_Na
SL336703_bin.8_c_000000000022	42	4	28	GTGCTCCCCGCGTGAGCGGGGATGAGCC	ND	+	Cas1_0_IE,Cas2_0_IE,Cas3_0_I,Cas5_0_IE,Cas6_0_IE,Cas7_0_IE,Cse1_0_IE,Cse2_0_IE	25855	28440	2586	dr_group_Na
SL336752_bin.1_c_000000000005	1	1	23	GCAGATCGTTCCCATGTGAACGA	ND	+	Cas1_0_IE,Cas2_0_IE,Cas3_0_I,Cas5_0_IE,Cas6_0_IE,Cas7_0_IE,Cse1_0_IE,Cse2_0_IE	62642	62728	87	dr_group_Na
SL336752_bin.1_c_000000000005	83	4	28	GTCGGCCCCGCGCGAGCGGGGATGAGCC	ND	+	Cas1_0_IE,Cas2_0_IE,Cas3_0_I,Cas5_0_IE,Cas6_0_IE,Cas7_0_IE,Cse1_0_IE,Cse2_0_IE	76324	81413	5090	dr_group_Na
SL336752_bin.1_c_000000000005	1	1	28	GCAGATCGTTCACCTGTGCACGAAATGC	ND	ND	Cas1_0_IE,Cas2_0_IE,Cas3_0_I,Cas5_0_IE,Cas6_0_IE,Cas7_0_IE,Cse1_0_IE,Cse2_0_IE	125426	125517	92	dr_group_Na
SL336752_bin.1_c_000000000005	1	1	26	CACGCTGGTCGAGTAGCCCGGAGCGC	ND	ND	Cas1_0_IE,Cas2_0_IE,Cas3_0_I,Cas5_0_IE,Cas6_0_IE,Cas7_0_IE,Cse1_0_IE,Cse2_0_IE	225800	225909	110	dr_group_Na
SL310973_bin.2_c_000000000407	1	1	31	GTTCGCCATCGCATAGATGGTTTAGAAATTT	ND	ND	Cas1_0_IF,Cas6_0_IF	1569	1659	91	dr_group_Na
SL310985_bin.2_c_000000000086	2	1	28	GTTCGCCATCGCATAGATGGTTTAGAAA	ND	ND	Cas1_0_IF,Cas6_0_IF,Csy3_0_IF	3176	3323	148	dr_group_Na
SL336743_bin.6_c_000000000002	14	4	37	GTTTCAATTCGCCATTCGGCGAGACCGTGCAGTTGAC	ND	ND	Cas10_0_III,Cas1_0_I-II-III,Cas2_0_I-II-III-V,Cas6_0_I-III,Csm3_1_IIIAD	203894	204971	1078	dr_group_Na
SL345537_bin.1_c_000000000166	0	0	0	No DR	No Dir	No Ori	Cas10d_0_ID	0	0	0	dr_group_Na
SL336589_bin.2_c_000000000002	1	1	34	CRT results	ND	ND	Cas3_0_I	32	155	124	dr_group_Na
SL336752_bin.1_c_000000000003	1	1	29	GCTCCCCCGCCCGGCATCGTCGACGGCGG	ND	-	Cas3_0_I	11840	11943	104	dr_group_Na
SL336752_bin.1_c_000000000003	1	1	27	TCACCCGCCCGGCATCGTCGACGGCGG	ND	-	Cas3_0_I	49143	49244	102	dr_group_Na
SL336752_bin.1_c_000000000003	1	1	51	CGGACCACCGCCGCACCGTGCGCCCCACCGCACCCCCCAGCGGACCACCGC	ND	ND	Cas3_0_I	82192	82325	134	dr_group_Na
SL336794_bin.1_c_000000000095	0	0	0	No DR	No Dir	No Ori	Cas3_0_I	0	0	0	dr_group_Na
SL342543_bin.1_c_000000000011	0	0	0	No DR	No Dir	No Ori	Cas3_0_I	0	0	0	dr_group_Na
SL345523_bin.3_c_000000000022	0	0	0	No DR	No Dir	No Ori	Cas3_0_I	0	0	0	dr_group_Na
SL345532_bin.2_c_000000000008	0	0	0	No DR	No Dir	No Ori	Cas3_0_I	0	0	0	dr_group_Na
SL345532_bin.9_c_000000000040	0	0	0	No DR	No Dir	No Ori	Cas3_0_I	0	0	0	dr_group_Na
SL345532_bin.9_c_000000000057	0	0	0	No DR	No Dir	No Ori	Cas3_0_I	0	0	0	dr_group_Na
SL345590_bin.1_c_000000000028	0	0	0	No DR	No Dir	No Ori	Cas3_0_I	0	0	0	dr_group_Na
SL345611_bin.4_c_000000000076	0	0	0	No DR	No Dir	No Ori	Cas3_0_I	0	0	0	dr_group_Na
SL345615_bin.1_c_000000000002	1	1	26	CRT results	ND	ND	Cas3_0_I	136545	136642	98	dr_group_Na
SL345615_bin.1_c_000000000002	4	1	23	CRT results	ND	ND	Cas3_0_I	143127	143353	227	dr_group_Na
SL345615_bin.1_c_000000000002	6	1	23	CRT results	ND	ND	Cas3_0_I	157978	158305	328	dr_group_Na
SL345615_bin.1_c_000000000008	0	0	0	No DR	No Dir	No Ori	Cas3_0_I	0	0	0	dr_group_Na
SL345919_bin.5_c_000000000171	0	0	0	No DR	No Dir	No Ori	Cas3_0_I	0	0	0	dr_group_Na
SL345982_bin.5_c_000000000003	0	0	0	No DR	No Dir	No Ori	Cas3_0_I	0	0	0	dr_group_Na
SL346150_bin.5_c_000000000008	0	0	0	No DR	No Dir	No Ori	Cas3_0_I	0	0	0	dr_group_Na
SL345599_bin.4_c_000000000014	0	0	0	No DR	No Dir	No Ori	Cas3_0_ID	0	0	0	dr_group_Na
SL310945_bin.1_c_000000000088	1	1	31	CRT results	ND	ND	Cas3_1_I	245	338	94	dr_group_Na
SL310978_bin.1_c_000000000018	1	1	45	CRT results	ND	ND	Cas3_1_I	10396	10536	141	dr_group_Na
SL310993_bin.1_c_000000000037	2	1	25	CRT results	ND	ND	Cas3_1_I	2441	2594	154	dr_group_Na
SL310996_bin.2_c_000000000035	1	1	50	GAGCGGGCGGAGCGGGAACGCAAGGAGGCCGCCGAGCGCGCAGAACGCGA	ND	ND	Cas3_1_I	5205	5383	179	dr_group_Na
SL336589_bin.1_c_000000000030	2	1	25	CRT results	ND	ND	Cas3_1_I	4161	4314	154	dr_group_Na
SL336589_bin.2_c_000000000006	1	1	47	CRT results	ND	ND	Cas3_1_I	3401	3552	152	dr_group_Na
SL336615_bin.1_c_000000000046	1	1	31	CRT results	ND	ND	Cas3_1_I	1441	1534	94	dr_group_Na
SL336752_bin.1_c_000000000018	1	1	34	TCGGCTCGGGCTCGGGCGGCTGGGTCGGCTCCGG	ND	ND	Cas3_1_I	2182	2311	130	dr_group_Na
SL345554_bin.1_c_000000000009	0	0	0	No DR	No Dir	No Ori	Cas3_1_I	0	0	0	dr_group_Na
SL336589_bin.2_c_000000000001	3	1	27	CRT results	ND	ND	Cas4_0_I-II	20399	20605	207	dr_group_Na
SL336752_bin.1_c_000000000002	1	1	38	CGCATCCTTCGGCGACGGGAGTTCCGACGGCATGCCTG	ND	ND	Cas4_0_I-II	161776	161882	107	dr_group_Na
SL336752_bin.1_c_000000000002	1	1	30	CCCACAGATCGTGCGATGACGTACGAAATG	ND	-	Cas4_0_I-II	226164	226257	94	dr_group_Na
SL336824_bin.1_c_000000000009	0	0	0	No DR	No Dir	No Ori	Cas4_0_I-II	0	0	0	dr_group_Na
SL345458_bin.10_c_000000000010	0	0	0	No DR	No Dir	No Ori	Cas4_0_I-II	0	0	0	dr_group_Na
SL345463_bin.1_c_000000000085	0	0	0	No DR	No Dir	No Ori	Cas4_0_I-II	0	0	0	dr_group_Na
SL345538_bin.16_c_000000000017	0	0	0	No DR	No Dir	No Ori	Cas4_0_I-II	0	0	0	dr_group_Na
SL345599_bin.4_c_000000000001	0	0	0	No DR	No Dir	No Ori	Cas4_0_I-II	0	0	0	dr_group_Na
SL345466_bin.1_c_000000000542	0	0	0	No DR	No Dir	No Ori	Cmr6_0_IIIB	0	0	0	dr_group_Na
SL345613_bin.1_c_000000000013	0	0	0	No DR	No Dir	No Ori	Csm2_0_IIID	0	0	0	dr_group_Na
