# Supplementary material for: Highly host-linked viromes in the built environment possess habitat-dependent diversity and functions for potential virus-host coevolution
Source: Nat Commun. 2023 May 9;14:2676. doi: 10.1038/s41467-023-38400-0 (PMC10169181; doi:10.1038/s41467-023-38400-0)
Supplement: Supplementary file 13 — Supplementary Data 10 [file 41467_2023_38400_MOESM13_ESM.xlsx]

## Sheet: Supplementary Data 10
Supplementary Data 10. Properties of the predicted anti-CRISPR (Acr) proteins in the built environment viromes.
Origin	Candidate Acrs	Number of protein in cluster	Lowest taxonomic level	Family homology best	Type inhibited	Regerence ID	Uniprot ID	All name	Gene	Source of species	Inhibited stage	Targeted protein	Molecular mechanism
SL345455_c_000000000001__full_51	Predicted Acr0072	1	Caudoviricetes	AcrIB	I-B	Acr00001				Leptotrichia buccalis DSM 1135
SL336563_c_000000000021__full_12	Predicted Acr0004	1	Caudoviricetes	AcrID1	I-D	Acr00010		anti_CRISPR0441 (anti-CRISPRdb);;hypothetical protein SIRV2gp52 (NCBI)		Sulfolobus islandicus rod-shaped virus 2		Cas10d	Bind as a dimer to the Cas10d
SL336629_c_000000000008__full_20	Predicted Acr0015	1	Caudoviricetes	AcrID1	I-D	Acr00044	Q914L6	anti_CRISPR0475 (anti-CRISPRdb);;hypothetical protein SIFV0014 (NCBI)	SIFV0014	Sulfolobus islandicus filamentous virus		Cas10d	Bind as a dimer to the Cas10d
SL336784_c_000000000003__full_15	Predicted Acr0039	1	Caudoviricetes	AcrID1	I-D	Acr00025	Q70LE8	anti_CRISPR0456 (anti-CRISPRdb);;hypothetical protein AFV1_ORF99 (NCBI)	ORF99	Acidianus filamentous virus 1		Cas10d	Bind as a dimer to the Cas10d
SL336831_c_000000000001__full_3	Predicted Acr0055	1	Caudoviricetes	AcrID1	I-D	Acr00048	A0A1B3SN42	anti_CRISPR0479 (anti-CRISPRdb)		Sulfolobus islandicus rudivirus 3		Cas10d	Bind as a dimer to the Cas10d
SL345538_c_000000000154__full_60	Predicted Acr0097	1	Caudoviricetes	AcrID1	I-D	Acr00053	Q5TJ73	anti_CRISPR0484 (anti-CRISPRdb)		Sulfolobus islandicus rudivirus 1 variant XX		Cas10d	Bind as a dimer to the Cas10d
SL345538_c_000000000181__full_8	Predicted Acr0100	1	Caudoviricetes	AcrID1	I-D	Acr00052		anti_CRISPR0483 (anti-CRISPRdb)		Sulfolobus islandicus rod-shaped virus 1		Cas10d	Bind as a dimer to the Cas10d
SL345575_c_000000000002__full_19	Predicted Acr0105	1	Caudoviricetes	AcrID1	I-D	Acr00048	A0A1B3SN42	anti_CRISPR0479 (anti-CRISPRdb)		Sulfolobus islandicus rudivirus 3		Cas10d	Bind as a dimer to the Cas10d
SL345593_c_000000000001__full_7	Predicted Acr0115	4	Caudoviricetes	AcrID1	I-D	Acr00051		anti_CRISPR0482 (anti-CRISPRdb);;hypothetical protein SIRV2gp45 (NCBI)		Sulfolobus islandicus rod-shaped virus 2		Cas10d	Bind as a dimer to the Cas10d
SL346081_c_000000000023__full_51	Predicted Acr0137	32	Caudoviricetes	AcrID1	I-D	Acr00004	Q8V9R5	anti_CRISPR0435 (anti-CRISPRdb);;hypothetical protein SIRV2gp03 (NCBI)		Sulfolobus islandicus rod-shaped virus 2		Cas10d	Bind as a dimer to the Cas10d
SL336697_c_000000000074__full_37	Predicted Acr0027	2	Unknown	AcrIE6	I-E	Acr00061				Pseudomonas aeruginosa
SL345455_c_000000000001__full_54	Predicted Acr0073	1	Caudoviricetes	AcrIF6	I-E, I-F	Acr00072		anti_CRISPR0008 (anti-CRISPRdb)		Pseudomonas aeruginosa
SL345480_c_000000000001__full_16	Predicted Acr0083	1	Unknown	AcrIE4-IF7	I-E, I-F	Acr00063				Pseudomonas aeruginosa
SL345599_c_000000000002__full_174	Predicted Acr0117	1	Caudoviricetes	AcrIF22	I-E, I-F	Acr00126				Pectobacterium parmentieri
SL336696_c_000000000032__full_11	Predicted Acr0025	1	Unknown	AcrIF7	I-F	Acr00096	A0A0M2WTD8	anti_CRISPR0033 (anti-CRISPRdb)	VM94_01675	Janthinobacterium
SL345455_c_000000000001__full_40	Predicted Acr0068	1	Caudoviricetes	AcrIF17	I-F	Acr00121				Pectobacterium carotovorum	DNA Binding
SL345593_c_000000000001__full_52	Predicted Acr0114	4	Caudoviricetes	AcrIF6	I-F	Acr00075		anti_CRISPR0011 (anti-CRISPRdb)		Oceanimonas smirnovii
SL346082_c_000000000023__full_56	Predicted Acr0140	28	Caudoviricetes	AcrIF9	I-F	Acr00103		anti_CRISPR0040 (anti-CRISPRdb)		Aggregatibacter aphrophilus ATCC 33389
SL346082_c_000000000023__full_57	Predicted Acr0141	29	Caudoviricetes	AcrIF13	I-F	Acr00117	A0A0R6PH82		E9U_08473	Moraxella catarrhalis
SL336603_c_000000000001__full_179	Predicted Acr0012	1	Caudoviricetes	AcrIIA2	II-A	Acr00172		anti_CRISPR0275 (anti-CRISPRdb);;hypothetical protein AWI79_14915 (NCBI)		Listeria monocytogenes	DNA Binding	Cas9	Bind to the PAM-interacting, the WED, the HNH, and the REC2 domains (block DNA binding)
SL336650_c_000000000027__full_47	Predicted Acr0017	5	Caudoviricetes	AcrIIA16	II-A	Acr00213				Listeria monocytogenes	DNA Cleavage	SpyCas9
SL336716_c_000000000032__full_32	Predicted Acr0031	1	Unknown	AcrIIA13	II-A	Acr00210		hypothetical protein NP71_07010 (NCBI)		Staphylococcus schleiferi	DNA cleavage	SauCas9
SL345443_c_000000000097__full_5	Predicted Acr0064	1	Caudoviricetes	AcrIIA18	II-A	Acr00215				Streptococcus macedonicus	DNA Cleavage	SpyCas9
SL345469_c_000000000005__full_36	Predicted Acr0077	1	Caudoviricetes	AcrIIA21	II-A	Acr00218		replication initiator protein A (NCBI)		Streptococcus agalactiae		SpyCas9, SauCas9 and SinCas9
SL345538_c_000000000028__full_123	Predicted Acr0092	1	Caudoviricetes	AcrIIA3	II-A	Acr00181		anti_CRISPR0334 (anti-CRISPRdb)		Listeria monocytogenes
SL345575_c_000000000002__full_14	Predicted Acr0104	1	Caudoviricetes	AcrIIA8	II-A	Acr00205				Metagenomic libraries from human gut	DNA Cleavage	SpCas9
SL345575_c_000000000002__full_91	Predicted Acr0110	1	Caudoviricetes	AcrIIA17	II-A	Acr00214				Enterococcus faecalis	DNA Cleavage	SpyCas9
SL346094_c_000000000001__0_partial_1_5	Predicted Acr0146	5	Caudoviricetes	AcrIIA10	II-A	Acr00207				Metagenomic libraries from soil	DNA Cleavage	SpCas9
SL346145_c_000000000001__full_45	Predicted Acr0155	1	Caudoviricetes	AcrIIA6	II-A	Acr00202	A0A1S5PRR0		sp73_22	Streptococcus phage 73	DNA Binding	St1Cas9
SL346152_c_000000000001__full_9	Predicted Acr0162	1	Caudoviricetes	AcrIIA2	II-A	Acr00174		anti_CRISPR0299 (anti-CRISPRdb)		Listeria monocytogenes SHL010	DNA Binding	Cas9	Bind to the PAM-interacting, the WED, the HNH, and the REC2 domains (block DNA binding)
SL345448_c_000000000066_15	Predicted Acr0067	1	Caudoviricetes	AcrIIC2	II-C	Acr00238		anti_CRISPR0070 (anti-CRISPRdb)		Neisseria meningitidis	Single-Guide RNA Binding	Cas9 HNH nuclease domain	Inhibit Cas9 through interactions with the positively charged bridge helix, thereby preventing sgRNA binding
SL345538_c_000000000028__full_130	Predicted Acr0094	1	Caudoviricetes	AcrIIC5	II-C	Acr00306	V9H5N5		HMPREF9021_01755	Simonsiella muelleri	DNA binding	Cas9	Bind to Cas9 (block DNA binding)
SL345599_c_000000000002__full_179	Predicted Acr0119	6	Caudoviricetes	AcrIIC1	II-C	Acr00227	I3TGM9	anti_CRISPR0060 (anti-CRISPRdb)	TMO_0078	Tistrella mobilis	DNA cleavage	Cas9 HNH nuclease domain	Bind to the Cas9 HNH nuclease domain and prevent cleavage of the nucleic acid sequence (allow DNA binding, block DNA cleavage)
SL345950_c_000000000073__full_2	Predicted Acr0128	1	Caudoviricetes	AcrIIC5	II-C	Acr00306	V9H5N5		HMPREF9021_01755	Simonsiella muelleri	DNA binding	Cas9	Bind to Cas9 (block DNA binding)
SL345963_c_000000000001__full_12	Predicted Acr0130	1	Caudoviricetes	AcrIIC1	II-C	Acr00219		anti_CRISPR0052 (anti-CRISPRdb)		Brackiella oedipodis	DNA cleavage	Cas9 HNH nuclease domain	Bind to the Cas9 HNH nuclease domain and prevent cleavage of the nucleic acid sequence (allow DNA binding, block DNA cleavage)
SL346102_c_000000000001__full_84	Predicted Acr0147	1	Caudoviricetes	AcrIIC2	II-C	Acr00286	A0A4U8V670	anti_CRISPR0118 (anti-CRISPRdb)	MW7_007530	Ralstonia sp.	Single-Guide RNA Binding	Cas9 HNH nuclease domain	Inhibit Cas9 through interactions with the positively charged bridge helix, thereby preventing sgRNA binding
SL345536_c_000000000021__full_13	Predicted Acr0090	1	Caudoviricetes	AcrVA3	V-A, I-C	Acr00312				Moraxella bovoculi
SL336650_c_000000000027__full_54	Predicted Acr0018	5	Caudoviricetes	AcrVIA6	VI-A	Acr00321	D5APT5		RCAP_rcc02927	Rhodobacter capsulat R121		LwaCas13a
SL345538_c_000000000257__full_1	Predicted Acr0101	1	Caudoviricetes	AcrVIA7	VI-A	Acr00322	C7N9N0	hypothetical protein Lebu_0959 (NCBI)	Lebu_0959	Leptotrichia buccalis DSM 1135		LwaCas13a
SL345998_c_000000000024__full_29	Predicted Acr0134	2	Caudoviricetes	AcrVIA6	VI-A	Acr00321	D5APT5		RCAP_rcc02927	Rhodobacter capsulat R121		LwaCas13a
SL336719_c_000000000001__full_5	Predicted Acr0032	1	Unknown	AcrVIB	VI-B	Acr00330		anti_CRISPR0421 (anti-CRISPRdb)		Porphyromonas gulae
SL336755_c_000000000005__0_partial_1_51	Predicted Acr0034	1	Caudoviricetes	AcrVIB	VI-B	Acr00323	F9YP90	anti_CRISPR0411 (anti-CRISPRdb)	Ccan_11680	Capnocytophaga canimorsus
SL346102_c_000000000001__full_91	Predicted Acr0150	1	Caudoviricetes	AcrVIB	VI-B	Acr00323	F9YP90	anti_CRISPR0411 (anti-CRISPRdb)	Ccan_11680	Capnocytophaga canimorsus
SL336831_c_000000000001__full_12	Predicted Acr0054	1	Caudoviricetes
SL345458_c_000000000046__full_24	Predicted Acr0074	1	Caudoviricetes
SL345904_c_000000000025__full_39	Predicted Acr0124	17	Caudoviricetes
SL346081_c_000000000023__full_47	Predicted Acr0135	31	Caudoviricetes
SL346081_c_000000000023__full_54	Predicted Acr0138	29	Caudoviricetes	AcrIB	I-B	Acr00001				Leptotrichia buccalis DSM 1135
SL346081_c_000000000123__full_14	Predicted Acr0139	37	Caudoviricetes	AcrIB	I-B	Acr00001				Leptotrichia buccalis DSM 1135
SL346128_c_000000000025__full_23	Predicted Acr0152	2	Caudoviricetes	AcrIC1	I-C	Acr00002			AAX09_07415	Moraxella bovoculi		PaeCascade/Cas3
SL336563_c_000000000018__full_18	Predicted Acr0001	41	Unknown	AcrID1	I-D	Acr00044	Q914L6	anti_CRISPR0475 (anti-CRISPRdb);;hypothetical protein SIFV0014 (NCBI)	SIFV0014	Sulfolobus islandicus filamentous virus		Cas10d	Bind as a dimer to the Cas10d
SL336568_c_000000000003__full_55	Predicted Acr0005	1	Caudoviricetes	AcrID1	I-D	Acr00022	A0A0N9NIJ5	anti_CRISPR0453 (anti-CRISPRdb)		Sulfolobus monocaudavirus SMV3		Cas10d	Bind as a dimer to the Cas10d
SL336568_c_000000000003__full_69	Predicted Acr0007	1	Caudoviricetes	AcrID1	I-D	Acr00023	A0A125SJ99	anti_CRISPR0454 (anti-CRISPRdb);;hypothetical protein ATSV_E129 (NCBI)	ATSV_E129	Acidianus tailed spindle virus		Cas10d	Bind as a dimer to the Cas10d
SL336592_c_000000000005__full_56	Predicted Acr0010	1	Caudoviricetes	AcrID1	I-D	Acr00035	Q5TJ76	anti_CRISPR0466 (anti-CRISPRdb)		Sulfolobus islandicus rudivirus 1 variant XX		Cas10d	Bind as a dimer to the Cas10d
SL336603_c_000000000001__full_180	Predicted Acr0013	1	Caudoviricetes	AcrID1	I-D	Acr00016		anti_CRISPR0447 (anti-CRISPRdb);;hypothetical protein SIRV2gp51 (NCBI)		Sulfolobus islandicus rod-shaped virus 2		Cas10d	Bind as a dimer to the Cas10d
SL336784_c_000000000003__full_16	Predicted Acr0040	1	Caudoviricetes	AcrID1	I-D	Acr00031	D1GF39	anti_CRISPR0462 (anti-CRISPRdb);;hypothetical protein SSSV6_gp21 (NCBI)		Sulfolobus spindle-shaped virus 6 (SSV6)		Cas10d	Bind as a dimer to the Cas10d
SL336792_c_000000000001__full_35	Predicted Acr0047	1	Caudoviricetes	AcrID1	I-D	Acr00012		anti_CRISPR0443 (anti-CRISPRdb);;hypothetical protein SIRV2gp06 (NCBI)		Sulfolobus islandicus rod-shaped virus 2		Cas10d	Bind as a dimer to the Cas10d
SL345446_c_000000000028__full_22	Predicted Acr0066	3	Unknown	AcrID1	I-D	Acr00048	A0A1B3SN42	anti_CRISPR0479 (anti-CRISPRdb)		Sulfolobus islandicus rudivirus 3		Cas10d	Bind as a dimer to the Cas10d
SL345455_c_000000000001__full_47	Predicted Acr0070	1	Caudoviricetes	AcrID1	I-D	Acr00020		anti_CRISPR0451 (anti-CRISPRdb)		Sulfolobus islandicus rod-shaped virus 1		Cas10d	Bind as a dimer to the Cas10d
SL345482_c_000000000006__full_6	Predicted Acr0084	3	Caudoviricetes	AcrID1	I-D	Acr00012		anti_CRISPR0443 (anti-CRISPRdb);;hypothetical protein SIRV2gp06 (NCBI)		Sulfolobus islandicus rod-shaped virus 2		Cas10d	Bind as a dimer to the Cas10d
SL345530_c_000000000002__full_29	Predicted Acr0088	1	Caudoviricetes	AcrID1	I-D	Acr00014		anti_CRISPR0445 (anti-CRISPRdb)		Sulfolobus islandicus rod-shaped virus 1		Cas10d	Bind as a dimer to the Cas10d
SL345530_c_000000000002__full_33	Predicted Acr0089	1	Caudoviricetes	AcrID1	I-D	Acr00016		anti_CRISPR0447 (anti-CRISPRdb);;hypothetical protein SIRV2gp51 (NCBI)		Sulfolobus islandicus rod-shaped virus 2		Cas10d	Bind as a dimer to the Cas10d
SL345575_c_000000000002__full_28	Predicted Acr0108	1	Caudoviricetes	AcrID1	I-D	Acr00051		anti_CRISPR0482 (anti-CRISPRdb);;hypothetical protein SIRV2gp45 (NCBI)		Sulfolobus islandicus rod-shaped virus 2		Cas10d	Bind as a dimer to the Cas10d
SL345575_c_000000000002__full_93	Predicted Acr0111	1	Caudoviricetes	AcrID1	I-D	Acr00052		anti_CRISPR0483 (anti-CRISPRdb)		Sulfolobus islandicus rod-shaped virus 1		Cas10d	Bind as a dimer to the Cas10d
SL345611_c_000000000016__full_41	Predicted Acr0121	1	Caudoviricetes	AcrID1	I-D	Acr00010		anti_CRISPR0441 (anti-CRISPRdb);;hypothetical protein SIRV2gp52 (NCBI)		Sulfolobus islandicus rod-shaped virus 2		Cas10d	Bind as a dimer to the Cas10d
SL345904_c_000000000025__full_34	Predicted Acr0123	18	Bendigovirus	AcrID1	I-D	Acr00051		anti_CRISPR0482 (anti-CRISPRdb);;hypothetical protein SIRV2gp45 (NCBI)		Sulfolobus islandicus rod-shaped virus 2		Cas10d	Bind as a dimer to the Cas10d
SL345918_c_000000000038__full_23	Predicted Acr0125	4	Caudoviricetes	AcrID1	I-D	Acr00029		anti_CRISPR0460 (anti-CRISPRdb)		Sulfolobus islandicus rod-shaped virus 1		Cas10d	Bind as a dimer to the Cas10d
SL345994_c_000000000001__full_65	Predicted Acr0132	1	Caudoviricetes	AcrID1	I-D	Acr00041	A0A1B3SN09	anti_CRISPR0472 (anti-CRISPRdb)		Sulfolobus islandicus rudivirus 3		Cas10d	Bind as a dimer to the Cas10d
SL345994_c_000000000001__full_75	Predicted Acr0133	1	Caudoviricetes	AcrID1	I-D	Acr00044	Q914L6	anti_CRISPR0475 (anti-CRISPRdb);;hypothetical protein SIFV0014 (NCBI)	SIFV0014	Sulfolobus islandicus filamentous virus		Cas10d	Bind as a dimer to the Cas10d
SL346145_c_000000000001__full_39	Predicted Acr0154	1	Caudoviricetes	AcrID1	I-D	Acr00043		anti_CRISPR0474 (anti-CRISPRdb);;hypothetical protein SIRV1gp03 (NCBI)		Sulfolobus islandicus rod-shaped virus 1		Cas10d	Bind as a dimer to the Cas10d
SL346151_c_000000000016__full_38	Predicted Acr0160	2	Caudoviricetes	AcrID1	I-D	Acr00017	A0A1B3SN04	anti_CRISPR0448 (anti-CRISPRdb)		Sulfolobus islandicus rudivirus 3		Cas10d	Bind as a dimer to the Cas10d
SL345469_c_000000000005__full_66	Predicted Acr0079	1	Caudoviricetes	AcrIE1	I-E	Acr00056	L7P7L6	anti_CRISPR0407 (anti-CRISPRdb);;Chain A, NHis AcrE1 anti-crispr protein (NCBI);;anti-CRISPR protein AcrE1 (NCBI)	JBD5_034; ACR5-34	Pseudomonas phage JBD5	DNA Cleavage	Cas3	Bind as a dimer to Cas3 (block DNA cleavage)
SL345469_c_000000000011__full_9	Predicted Acr0082	1	Caudoviricetes	AcrIE7	I-E	Acr00062				Pseudomonas aeruginosa
SL346088_c_000000000012__full_1_39	Predicted Acr0142	7	Caudoviricetes	AcrIE1	I-E	Acr00056	L7P7L6	anti_CRISPR0407 (anti-CRISPRdb);;Chain A, NHis AcrE1 anti-crispr protein (NCBI);;anti-CRISPR protein AcrE1 (NCBI)	JBD5_034; ACR5-34	Pseudomonas phage JBD5	DNA Cleavage	Cas3	Bind as a dimer to Cas3 (block DNA cleavage)
SL336568_c_000000000003__full_65	Predicted Acr0006	1	Caudoviricetes	AcrIE4-IF7	I-E, I-F	Acr00063				Pseudomonas aeruginosa
SL336755_c_000000000007__full_1_46	Predicted Acr0035	1	Caudoviricetes	AcrIE4-IF7	I-E, I-F	Acr00063				Pseudomonas aeruginosa
SL345538_c_000000000028__full_129	Predicted Acr0093	1	Caudoviricetes	AcrIF6	I-E, I-F	Acr00072		anti_CRISPR0008 (anti-CRISPRdb)		Pseudomonas aeruginosa
SL336578_c_000000000001__full_7	Predicted Acr0009	1	Caudoviricetes	AcrIF8	I-F	Acr00099		anti_CRISPR0036 (anti-CRISPRdb)		Delftia sp. 670
SL336687_c_000000000037__full_38	Predicted Acr0020	2	Caudoviricetes	AcrIF13	I-F	Acr00117	A0A0R6PH82		E9U_08473	Moraxella catarrhalis
SL336688_c_000000000012__full_23	Predicted Acr0023	18	Unknown	AcrIF2	I-F	Acr00066	Q6TM72	anti_CRISPR0006 (anti-CRISPRdb);;Anti-CRISPR protein 30 (Uniprot);;Gene product 30 (Uniprot);;gp30 (Uniprot);;Chain K, Anti-crispr Protein Acrf2 (NCBI)	orf30	Pseudomonas phage D3112	DNA Binding	Cas8f	Bind to the junction between Cas7.6f and Cas8f of cascade (block DNA binding)
SL336690_c_000000000082__full_65	Predicted Acr0024	7	Unknown	AcrIF8	I-F	Acr00098		anti_CRISPR0035 (anti-CRISPRdb);;hypothetical protein AR325_19460 (NCBI)		Serratia marcescens
SL336697_c_000000000128__full_26	Predicted Acr0029	1	Unknown	AcrIF3	I-F	Acr00069	L7P7R7	anti_CRISPR0004 (anti-CRISPRdb);;Chain A, Uncharacterized Protein Acrf3 (NCBI)	JBD5_035	Pseudomonas phage JBD5	DNA Cleavage	Cas3	Block Cas3 recruitment by cascade (block DNA cleavage)
SL336716_c_000000000032__full_24	Predicted Acr0030	1	Unknown	AcrIF7	I-F	Acr00085		anti_CRISPR0022 (anti-CRISPRdb);;hypothetical protein PACL_0680 (NCBI)		Pseudomonas aeruginosa
SL336755_c_000000000007__full_1_49	Predicted Acr0036	1	Caudoviricetes	AcrIF6	I-F	Acr00080		anti_CRISPR0016 (anti-CRISPRdb)		Pasteurella multocida subsp. multocida str. Anand1_goat
SL336764_c_000000000079__full_6	Predicted Acr0038	1	Caudoviricetes	AcrIF14	I-F	Acr00118	A0A0R6PCL0			Moraxella catarrhalis
SL336789_c_000000000002__full_27	Predicted Acr0044	1	Caudoviricetes	AcrIF9	I-F	Acr00112		anti_CRISPR0049 (anti-CRISPRdb)		Xanthomonas fragariae LMG 25863
SL336789_c_000000000002__full_32	Predicted Acr0045	1	Caudoviricetes	AcrIF9	I-F	Acr00105		anti_CRISPR0042 (anti-CRISPRdb);;hypothetical protein ACD_13C00029G0001 (NCBI)		Uncultured bacterium
SL336828_c_000000000001__full_57	Predicted Acr0052	1	Caudoviricetes	AcrIF8	I-F	Acr00099		anti_CRISPR0036 (anti-CRISPRdb)		Delftia sp. 670
SL342540_c_000000000001__full_23	Predicted Acr0057	1	Caudoviricetes	AcrIF13	I-F	Acr00117	A0A0R6PH82		E9U_08473	Moraxella catarrhalis
SL342548_c_000000000036__full_44	Predicted Acr0058	2	Caudoviricetes	AcrIF7	I-F	Acr00096	A0A0M2WTD8	anti_CRISPR0033 (anti-CRISPRdb)	VM94_01675	Janthinobacterium
SL342548_c_000000000036__full_47	Predicted Acr0059	2	Caudoviricetes	AcrIF10	I-F	Acr00113		anti_CRISPR0050 (anti-CRISPRdb)		Vibrio cyclitrophicus	DNA Binding	DNA binding site at the junction between the binding site at the junction between the Cas8f and Cas5f	Bind to the Cas7f:Cas8f tail of cascade (block DNA binding)
SL345440_c_000000000055__full_4	Predicted Acr0062	5	Caudoviricetes	AcrIF6	I-F	Acr00080		anti_CRISPR0016 (anti-CRISPRdb)		Pasteurella multocida subsp. multocida str. Anand1_goat
SL345446_c_000000000028__full_21	Predicted Acr0065	3	Unknown	AcrIF6	I-F	Acr00075		anti_CRISPR0011 (anti-CRISPRdb)		Oceanimonas smirnovii
SL345455_c_000000000001__full_48	Predicted Acr0071	1	Caudoviricetes	AcrIF8	I-F	Acr00098		anti_CRISPR0035 (anti-CRISPRdb);;hypothetical protein AR325_19460 (NCBI)		Serratia marcescens
SL345469_c_000000000005__full_37	Predicted Acr0078	1	Caudoviricetes	AcrIF9	I-F	Acr00102	C0AVY5	anti_CRISPR0039 (anti-CRISPRdb)	PROPEN_01997	Proteus penneri ATCC 35198
SL345509_c_000000000014_48	Predicted Acr0087	1	Caudoviricetes	AcrIF16	I-F	Acr00120				Pectobacterium parmentieri	DNA Binding
SL345575_c_000000000002__full_12	Predicted Acr0103	1	Caudoviricetes	AcrIF9	I-F	Acr00110	Q7VPC9	anti_CRISPR0047 (anti-CRISPRdb)	HD_0157	Haemophilus ducreyi
SL345575_c_000000000002__full_20	Predicted Acr0106	1	Caudoviricetes	AcrIF3	I-F	Acr00068	A7Y8N3	anti_CRISPR0003 (anti-CRISPRdb)	orf29b	Pseudomonas phage JBD88a	DNA Cleavage	Cas3	Block Cas3 recruitment by cascade (block DNA cleavage)
SL345575_c_000000000002__full_34	Predicted Acr0109	1	Caudoviricetes	AcrIF15	I-F	Acr00119				Klebsiella michiganensis	DNA Binding
SL345599_c_000000000002__full_176	Predicted Acr0118	1	Caudoviricetes	AcrIF6	I-F	Acr00083	R6A0P3	anti_CRISPR0019 (anti-CRISPRdb)	BN492_00039	Proteobacteria bacterium CAG:139
SL345599_c_000000000002__full_182	Predicted Acr0120	1	Caudoviricetes	AcrIF9	I-F	Acr00112		anti_CRISPR0049 (anti-CRISPRdb)		Xanthomonas fragariae LMG 25863
SL345946_c_000000000009__full_33	Predicted Acr0126	1	Caudoviricetes	AcrIF14	I-F	Acr00118	A0A0R6PCL0			Moraxella catarrhalis
SL345946_c_000000000009__full_34	Predicted Acr0127	1	Caudoviricetes	AcrIF23	I-F	Acr00127				Pseudomonas aeruginosa
SL346088_c_000000000012__full_1_40	Predicted Acr0143	8	Caudoviricetes	AcrIF12	I-F	Acr00116				Pseudomonas aeruginosa
SL346088_c_000000000012__full_1_43	Predicted Acr0144	8	Caudoviricetes	AcrIF14	I-F	Acr00118	A0A0R6PCL0			Moraxella catarrhalis
SL346094_c_000000000001__0_partial_1_10	Predicted Acr0145	4	Caudoviricetes	AcrIF6	I-F	Acr00078		anti_CRISPR0014 (anti-CRISPRdb)		Plesiomonas sp. ZOR0011
SL346145_c_000000000001__full_62	Predicted Acr0157	1	Caudoviricetes	AcrIF5	I-F	Acr00071	L7P7V3	anti_CRISPR0005 (anti-CRISPRdb)	JBD5_036	Pseudomonas phage JBD5
SL336687_c_000000000037__full_46	Predicted Acr0022	2	Caudoviricetes	AcrIIA15	II-A	Acr00212				Staphylococcus delphini	DNA cleavage	SauCas9
SL336810_c_000000000001__full_61	Predicted Acr0050	1	Caudoviricetes	AcrIIA2	II-A	Acr00166		anti_CRISPR0254 (anti-CRISPRdb)		Listeria monocytogenes	DNA Binding	Cas9	Bind to the PAM-interacting, the WED, the HNH, and the REC2 domains (block DNA binding)
SL336828_c_000000000001__full_56	Predicted Acr0051	1	Caudoviricetes	AcrIIA4	II-A	Acr00196	A0A0E0UT28	anti_CRISPR0394 (anti-CRISPRdb);;LMM7_0114 (UniProt)		Listeria monocytogenes HCC23	DNA Binding	Cas9 PAM binding elements	Inhibit Cas9 enzymatic activity and DNA unwinding and block the movement of HNH (block DNA binding)
SL336829_c_000000000001__full_9	Predicted Acr0053	1	Caudoviricetes	AcrIIA4	II-A	Acr00195		anti_CRISPR0390 (anti-CRISPRdb)		Listeria monocytogenes Lm_1840	DNA Binding	Cas9 PAM binding elements	Inhibit Cas9 enzymatic activity and DNA unwinding and block the movement of HNH (block DNA binding)
SL342548_c_000000000036__full_52	Predicted Acr0060	2	Caudoviricetes	AcrIIA18	II-A	Acr00215				Streptococcus macedonicus	DNA Cleavage	SpyCas9
SL345440_c_000000000036__full_57	Predicted Acr0061	1	Caudoviricetes	AcrIIA1	II-A	Acr00153		anti_CRISPR0205 (anti-CRISPRdb)		Listeria monocytogenes		Broad-spectrum of type II-A and type II-C Cas9s	Prevent the formation of effector complexes
SL345469_c_000000000005__full_13	Predicted Acr0075	1	Caudoviricetes	AcrIIA2	II-A	Acr00174		anti_CRISPR0299 (anti-CRISPRdb)		Listeria monocytogenes SHL010	DNA Binding	Cas9	Bind to the PAM-interacting, the WED, the HNH, and the REC2 domains (block DNA binding)
SL345469_c_000000000011__full_10	Predicted Acr0080	1	Caudoviricetes	AcrIIA6	II-A	Acr00203	Q9XJC1			Streptococcus virus DT1	DNA Binding	SpCas9 and St1Cas9
SL345538_c_000000000075__full_1_13	Predicted Acr0095	1	Caudoviricetes	AcrIIA7	II-A	Acr00204				Metagenomic libraries from human gut	DNA Cleavage	SpCas9
SL345538_c_000000000181__full_11	Predicted Acr0098	1	Caudoviricetes	AcrIIA11	II-A	Acr00208				Clostridium sp. from human gut metagenome	DNA cleavage	Cas9	Directly bind multiple conformations of Cas9 and that induces AcrIIA11 to bind dsDNA induces AcrIIA11 to bind dsDNA
SL345575_c_000000000002__full_99	Predicted Acr0113	1	Caudoviricetes	AcrIIA6	II-A	Acr00203	Q9XJC1			Streptococcus virus DT1	DNA Binding	SpCas9 and St1Cas9
SL346145_c_000000000001__full_46	Predicted Acr0156	1	Caudoviricetes	AcrIIA4	II-A	Acr00197		anti_CRISPR0396 (anti-CRISPRdb)		Listeria monocytogenes	DNA Binding	Cas9 PAM binding elements	Inhibit Cas9 enzymatic activity and DNA unwinding and block the movement of HNH (block DNA binding)
SL336563_c_000000000018__full_9	Predicted Acr0002	36	Unknown	AcrIIC2	II-C	Acr00264		anti_CRISPR0096 (anti-CRISPRdb)		Cupriavidus sp.	Single-Guide RNA Binding	Cas9 HNH nuclease domain	Inhibit Cas9 through interactions with the positively charged bridge helix, thereby preventing sgRNA binding
SL336603_c_000000000001__full_186	Predicted Acr0014	1	Caudoviricetes	AcrIIC5	II-C	Acr00306	V9H5N5		HMPREF9021_01755	Simonsiella muelleri	DNA binding	Cas9	Bind to Cas9 (block DNA binding)
SL336644_c_000000000040__full_48	Predicted Acr0016	2	Unknown	AcrIIC4	II-C	Acr00305				Haemophilus parainfluenza	DNA binding	Cas9	Bind to Cas9 (block DNA binding)
SL336650_c_000000000323_6	Predicted Acr0019	1	Caudoviricetes	AcrIIC2	II-C	Acr00256		anti_CRISPR0088 (anti-CRISPRdb)		Ralstonia sp.	Single-Guide RNA Binding	Cas9 HNH nuclease domain	Inhibit Cas9 through interactions with the positively charged bridge helix, thereby preventing sgRNA binding
SL336687_c_000000000037__full_43	Predicted Acr0021	2	Caudoviricetes	AcrIIC2	II-C	Acr00285		anti_CRISPR0117 (anti-CRISPRdb)		Cupriavidus pinatubonensis	Single-Guide RNA Binding	Cas9 HNH nuclease domain	Inhibit Cas9 through interactions with the positively charged bridge helix, thereby preventing sgRNA binding
SL336697_c_000000000077__full_1	Predicted Acr0028	1	Unknown	AcrIIC2	II-C	Acr00264		anti_CRISPR0096 (anti-CRISPRdb)		Cupriavidus sp.	Single-Guide RNA Binding	Cas9 HNH nuclease domain	Inhibit Cas9 through interactions with the positively charged bridge helix, thereby preventing sgRNA binding
SL336719_c_000000000001__full_75	Predicted Acr0033	25	Unknown	AcrIIC3	II-C	Acr00293		anti_CRISPR0123 (anti-CRISPRdb)		Neisseria meningitidis	DNA binding	HNH domain of Cas9 and the REC lobe	Interact with the HNH domain of Cas9 and induce Cas9 dimerization (hinder DNA binding)
SL336755_c_000000000007__full_1_52	Predicted Acr0037	1	Caudoviricetes	AcrIIC2	II-C	Acr00264		anti_CRISPR0096 (anti-CRISPRdb)		Cupriavidus sp.	Single-Guide RNA Binding	Cas9 HNH nuclease domain	Inhibit Cas9 through interactions with the positively charged bridge helix, thereby preventing sgRNA binding
SL336789_c_000000000001__full_28	Predicted Acr0041	1	Caudoviricetes	AcrIIC1	II-C	Acr00226		anti_CRISPR0059 (anti-CRISPRdb)		Pseudoalteromonas lipolytica	DNA cleavage	Cas9 HNH nuclease domain	Bind to the Cas9 HNH nuclease domain and prevent cleavage of the nucleic acid sequence (allow DNA binding, block DNA cleavage)
SL336789_c_000000000001__full_29	Predicted Acr0042	1	Caudoviricetes	AcrIIC3	II-C	Acr00292		anti_CRISPR0122 (anti-CRISPRdb)		Neisseria meningitidis	DNA binding	HNH domain of Cas9 and the REC lobe	Interact with the HNH domain of Cas9 and induce Cas9 dimerization (hinder DNA binding)
SL336789_c_000000000002__full_33	Predicted Acr0046	1	Caudoviricetes	AcrIIC1	II-C	Acr00229		anti_CRISPR0062 (anti-CRISPRdb)		Bordetella sp.	DNA cleavage	Cas9 HNH nuclease domain	Bind to the Cas9 HNH nuclease domain and prevent cleavage of the nucleic acid sequence (allow DNA binding, block DNA cleavage)
SL336792_c_000000000001__full_42	Predicted Acr0048	1	Caudoviricetes	AcrIIC1	II-C	Acr00229		anti_CRISPR0062 (anti-CRISPRdb)		Bordetella sp.	DNA cleavage	Cas9 HNH nuclease domain	Bind to the Cas9 HNH nuclease domain and prevent cleavage of the nucleic acid sequence (allow DNA binding, block DNA cleavage)
SL336832_c_000000000002__full_1_2	Predicted Acr0056	2	Unknown	AcrIIC2	II-C	Acr00232		anti_CRISPR0064 (anti-CRISPRdb)		Neisseria meningitidis	Single-Guide RNA Binding	Cas9 HNH nuclease domain	Inhibit Cas9 through interactions with the positively charged bridge helix, thereby preventing sgRNA binding
SL345443_c_000000000029__full_46	Predicted Acr0063	1	Caudoviricetes	AcrIIC1	II-C	Acr00226		anti_CRISPR0059 (anti-CRISPRdb)		Pseudoalteromonas lipolytica	DNA cleavage	Cas9 HNH nuclease domain	Bind to the Cas9 HNH nuclease domain and prevent cleavage of the nucleic acid sequence (allow DNA binding, block DNA cleavage)
SL345509_c_000000000014_42	Predicted Acr0085	1	Caudoviricetes	AcrIIC1	II-C	Acr00219		anti_CRISPR0052 (anti-CRISPRdb)		Brackiella oedipodis	DNA cleavage	Cas9 HNH nuclease domain	Bind to the Cas9 HNH nuclease domain and prevent cleavage of the nucleic acid sequence (allow DNA binding, block DNA cleavage)
SL345538_c_000000000028__full_122	Predicted Acr0091	1	Caudoviricetes	AcrIIC1	II-C	Acr00220		anti_CRISPR0053 (anti-CRISPRdb)		Alicycliphilus denitrificans BC	DNA cleavage	Cas9 HNH nuclease domain	Bind to the Cas9 HNH nuclease domain and prevent cleavage of the nucleic acid sequence (allow DNA binding, block DNA cleavage)
SL345538_c_000000000181__full_7	Predicted Acr0099	1	Caudoviricetes	AcrIIC1	II-C	Acr00219		anti_CRISPR0052 (anti-CRISPRdb)		Brackiella oedipodis	DNA cleavage	Cas9 HNH nuclease domain	Bind to the Cas9 HNH nuclease domain and prevent cleavage of the nucleic acid sequence (allow DNA binding, block DNA cleavage)
SL345575_c_000000000002__full_97	Predicted Acr0112	1	Caudoviricetes	AcrIIC2	II-C	Acr00255		anti_CRISPR0087 (anti-CRISPRdb)		Ralstonia sp.	Single-Guide RNA Binding	Cas9 HNH nuclease domain	Inhibit Cas9 through interactions with the positively charged bridge helix, thereby preventing sgRNA binding
SL345593_c_000000000001__full_8	Predicted Acr0116	4	Caudoviricetes	AcrIIC2	II-C	Acr00243		anti_CRISPR0075 (anti-CRISPRdb)		Ralstonia solanacearum	Single-Guide RNA Binding	Cas9 HNH nuclease domain	Inhibit Cas9 through interactions with the positively charged bridge helix, thereby preventing sgRNA binding
SL345904_c_000000000025__full_33	Predicted Acr0122	18	Bendigovirus	AcrIIC2	II-C	Acr00274		anti_CRISPR0106 (anti-CRISPRdb)		Cupriavidus sp.	Single-Guide RNA Binding	Cas9 HNH nuclease domain	Inhibit Cas9 through interactions with the positively charged bridge helix, thereby preventing sgRNA binding
SL345955_c_000000000004__full_55	Predicted Acr0129	1	Caudoviricetes	AcrIIC2	II-C	Acr00258	A0A0B1XZ78	anti_CRISPR0090 (anti-CRISPRdb)	PI87_20745	Ralstonia sp.	Single-Guide RNA Binding	Cas9 HNH nuclease domain	Inhibit Cas9 through interactions with the positively charged bridge helix, thereby preventing sgRNA binding
SL345993_c_000000000009__full_1_44	Predicted Acr0131	1	Caudoviricetes	AcrIIC1	II-C	Acr00226		anti_CRISPR0059 (anti-CRISPRdb)		Pseudoalteromonas lipolytica	DNA cleavage	Cas9 HNH nuclease domain	Bind to the Cas9 HNH nuclease domain and prevent cleavage of the nucleic acid sequence (allow DNA binding, block DNA cleavage)
SL346102_c_000000000001__full_85	Predicted Acr0148	1	Caudoviricetes	AcrIIC3	II-C	Acr00291		anti_CRISPR0121 (anti-CRISPRdb)		Neisseria meningitidis	DNA binding	HNH domain of Cas9 and the REC lobe	Interact with the HNH domain of Cas9 and induce Cas9 dimerization (hinder DNA binding)
SL346145_c_000000000001__full_66	Predicted Acr0158	1	Caudoviricetes	AcrIIC1	II-C	Acr00229		anti_CRISPR0062 (anti-CRISPRdb)		Bordetella sp.	DNA cleavage	Cas9 HNH nuclease domain	Bind to the Cas9 HNH nuclease domain and prevent cleavage of the nucleic acid sequence (allow DNA binding, block DNA cleavage)
SL336568_c_000000000003__full_70	Predicted Acr0008	1	Caudoviricetes	AcrVA2	V-A	Acr00311				Moraxella bovoculi
SL336593_c_000000000001__full_84	Predicted Acr0011	1	Caudoviricetes	AcrVA2	V-A	Acr00311				Moraxella bovoculi
SL336696_c_000000000032__full_12	Predicted Acr0026	1	Unknown	AcrVA4	V-A	Acr00313	A0A0U2APF4	Chain C, anti-CRISPR VA4 (NCBI)	AAX07_09545	Moraxella bovoculi	DNA binding	Cas12a	Recognize the Cas12a pre-crRNA processing
SL345455_c_000000000001__full_43	Predicted Acr0069	1	Caudoviricetes	AcrVA1	V-A	Acr00308		Chain B, AcrVA1 (NCBI)	AAX09_07405	Moraxella bovoculi	DNA binding	Cas12a	Trigger cleavage of the target-recognition sequence of the Cas12a-bound guide RNA to inactivate the Cas12a complex (block DNA binding)
SL346081_c_000000000023__full_48	Predicted Acr0136	31	Caudoviricetes	AcrVA4	V-A	Acr00313	A0A0U2APF4	Chain C, anti-CRISPR VA4 (NCBI)	AAX07_09545	Moraxella bovoculi	DNA binding	Cas12a	Recognize the Cas12a pre-crRNA processing
SL346109_c_000000000019__full_53	Predicted Acr0151	1	Caudoviricetes	AcrVA2	V-A	Acr00311				Moraxella bovoculi
SL345509_c_000000000014_47	Predicted Acr0086	1	Caudoviricetes	AcrVA3	V-A, I-C	Acr00312				Moraxella bovoculi
SL336808_c_000000000002__full_60	Predicted Acr0049	1	Caudoviricetes	AcrVIA5	VI-A	Acr00320				Leptotrichia wadei F0279		LwaCas13a
SL346145_c_000000000001__full_73	Predicted Acr0159	1	Caudoviricetes	AcrVIA1	VI-A	Acr00316		Chain C, AcrVIA1 (NCBI)		Listeria seeligeri		LwaCas13a
SL336563_c_000000000019__full_10	Predicted Acr0003	9	Caudoviricetes	AcrVIB	VI-B	Acr00339		anti_CRISPR0432 (anti-CRISPRdb)		Bergeyella zoohelcum
SL336789_c_000000000001__full_30	Predicted Acr0043	1	Caudoviricetes	AcrVIB	VI-B	Acr00330		anti_CRISPR0421 (anti-CRISPRdb)		Porphyromonas gulae
SL345469_c_000000000011__full_25	Predicted Acr0081	1	Caudoviricetes	AcrVIB	VI-B	Acr00330		anti_CRISPR0421 (anti-CRISPRdb)		Porphyromonas gulae
SL345575_c_000000000002__full_26	Predicted Acr0107	1	Caudoviricetes	AcrVIB	VI-B	Acr00334		anti_CRISPR0425 (anti-CRISPRdb);;hypothetical protein HMPREF9712_03106 (NCBI)		Myroides odoratimimus CCUG 10230
SL346102_c_000000000001__full_89	Predicted Acr0149	1	Caudoviricetes	AcrVIB	VI-B	Acr00332		anti_CRISPR0423 (anti-CRISPRdb);;hypothetical protein JCM10003_348 (NCBI)		Bacteroides pyogenes
SL345469_c_000000000005__full_22	Predicted Acr0076	1	Caudoviricetes
SL345538_c_000000000075__full_1_16	Predicted Acr0096	1	Caudoviricetes
SL345548_c_000000000001__full_33	Predicted Acr0102	2	Caudoviricetes
SL346145_c_000000000001__full_37	Predicted Acr0153	1	Caudoviricetes
SL346151_c_000000000016__full_42	Predicted Acr0161	2	Caudoviricetes
