# Supplementary material for: Highly host-linked viromes in the built environment possess habitat-dependent diversity and functions for potential virus-host coevolution
Source: Nat Commun. 2023 May 9;14:2676. doi: 10.1038/s41467-023-38400-0 (PMC10169181; doi:10.1038/s41467-023-38400-0)
Supplement: Supplementary file 14 — Supplementary Data 11 [file 41467_2023_38400_MOESM14_ESM.xlsx]

## Sheet: Supplementary Data 11
Supplementary Data 11. Properties of the predicted auxiliary metabolic genes (AMGs) in the built environment viromes.
Methed	Origin	Gene id	Gene description	Category	Header	Subheader	Module	Auxiliary score (DRAMv)	Amg flags (DRAMv)
DRAMv	SL310952_c_000000000001__full__full-cat_1_60							2	MKF
VIBRANT	SL310969_c_000000000001__full_19	K00558	DNMT1, dcm; DNA (cytosine-5)-methyltransferase 1 [EC:2.1.1.37]	PF00145.17	C-5 cytosine-specific DNA methylase
VIBRANT	SL310989_c_000000000002__full_39	K00558	DNMT1, dcm; DNA (cytosine-5)-methyltransferase 1 [EC:2.1.1.37]	PF00145.17	C-5 cytosine-specific DNA methylase
DRAMv	SL311009_c_000000000003__full__full-cat_1_28							1	M
VIBRANT	SL311009_c_000000000005__full_4	K00558	DNMT1, dcm; DNA (cytosine-5)-methyltransferase 1 [EC:2.1.1.37]	PF00145.17	C-5 cytosine-specific DNA methylase
VIBRANT	SL336563_c_000000000001__full_87	K08281	pncA; nicotinamidase/pyrazinamidase [EC:3.5.1.19 3.5.1.-]	PF00857.20	Isochorismatase family
DRAMv	SL336563_c_000000000001__full__full-cat_1_196							1	MKE
DRAMv	SL336563_c_000000000001__full__full-cat_1_20							2	MK
VIBRANT	SL336564_c_000000000001__full_20	K08281	pncA; nicotinamidase/pyrazinamidase [EC:3.5.1.19 3.5.1.-]	PF00857.20	Isochorismatase family
DRAMv	SL336564_c_000000000001__full__full-cat_1_136							1	MKE
DRAMv	SL336564_c_000000000001__full__full-cat_1_87							1	MK
VIBRANT	SL336568_c_000000000003__full_160	K08281	pncA; nicotinamidase/pyrazinamidase [EC:3.5.1.19 3.5.1.-]	PF00857.20	Isochorismatase family
DRAMv	SL336568_c_000000000003__full__full-cat_1_49							1	MKE
VIBRANT	SL336568_c_000000000029__full_49	K00558	DNMT1, dcm; DNA (cytosine-5)-methyltransferase 1 [EC:2.1.1.37]	PF00145.17	C-5 cytosine-specific DNA methylase
DRAMv	SL336568_c_000000000029__full__full-cat_1_49	K00558	DNMT1, dcm; DNA (cytosine-5)-methyltransferase 1 [EC:2.1.1.37]	Organic Nitrogen	Amino Acid		Methionine degradation	1	M
DRAMv	SL336568_c_000000000029__full__full-cat_1_54							1	M
VIBRANT	SL336570_c_000000000107__full_15	K00558	DNMT1, dcm; DNA (cytosine-5)-methyltransferase 1 [EC:2.1.1.37]	PF00145.17	C-5 cytosine-specific DNA methylase
DRAMv	SL336570_c_000000000107__full__full-cat_1_15	K00558	DNMT1, dcm; DNA (cytosine-5)-methyltransferase 1 [EC:2.1.1.37]	Organic Nitrogen	Amino Acid		Methionine degradation	2	M
DRAMv	SL336570_c_000000000107__full__full-cat_1_20							2	M
VIBRANT	SL336578_c_000000000001__full_28	K07260	vanY; zinc D-Ala-D-Ala carboxypeptidase [EC:3.4.17.14]
VIBRANT	SL336582_c_000000000003_19	K17865	croR; 3-hydroxybutyryl-CoA dehydratase [EC:4.2.1.55]	PF01575.19	MaoC like domain
VIBRANT	SL336582_c_000000000003_42	K01953	asnB, ASNS; asparagine synthase (glutamine-hydrolysing) [EC:6.3.5.4]	PF00733.21	Asparagine synthase
VIBRANT	SL336582_c_000000000003_6	K02433	gatA, QRSL1; aspartyl-tRNA(Asn)/glutamyl-tRNA(Gln) amidotransferase subunit A [EC:6.3.5.6 6.3.5.7]	PF01425.21	Amidase
VIBRANT	SL336583_c_000000000031_19	K01953	asnB, ASNS; asparagine synthase (glutamine-hydrolysing) [EC:6.3.5.4]	PF00733.21	Asparagine synthase
VIBRANT	SL336583_c_000000000031_42	K17865	croR; 3-hydroxybutyryl-CoA dehydratase [EC:4.2.1.55]	PF01575.19	MaoC like domain
VIBRANT	SL336583_c_000000000031_55	K02433	gatA, QRSL1; aspartyl-tRNA(Asn)/glutamyl-tRNA(Gln) amidotransferase subunit A [EC:6.3.5.6 6.3.5.7]	PF01425.21	Amidase
VIBRANT	SL336584_c_000000000001_22	K01953	asnB, ASNS; asparagine synthase (glutamine-hydrolysing) [EC:6.3.5.4]	PF00733.21	Asparagine synthase
VIBRANT	SL336584_c_000000000001_45	K17865	croR; 3-hydroxybutyryl-CoA dehydratase [EC:4.2.1.55]	PF01575.19	MaoC like domain
VIBRANT	SL336584_c_000000000001_58	K02433	gatA, QRSL1; aspartyl-tRNA(Asn)/glutamyl-tRNA(Gln) amidotransferase subunit A [EC:6.3.5.6 6.3.5.7]	PF01425.21	Amidase
VIBRANT	SL336586_c_000000000001__full_189	K08281	pncA; nicotinamidase/pyrazinamidase [EC:3.5.1.19 3.5.1.-]	PF00857.20	Isochorismatase family
DRAMv	SL336586_c_000000000001__full__full-cat_1_29							1	MK
DRAMv	SL336586_c_000000000001__full__full-cat_1_78							1	MKE
VIBRANT	SL336589_c_000000000003_fragment_5_367	K00059	fabG, OAR1; 3-oxoacyl-[acyl-carrier protein] reductase [EC:1.1.1.100]	PF13561.6	Enoyl-(Acyl carrier protein) reductase
VIBRANT	SL336589_c_000000000010_fragment_1_13	K13522	K13522, nadM; bifunctional NMN adenylyltransferase/nudix hydrolase [EC:2.7.7.1 3.6.1.-]
VIBRANT	SL336589_c_000000000038_fragment_1_24	K01939	purA, ADSS; adenylosuccinate synthase [EC:6.3.4.4]	PF00709.21	Adenylosuccinate synthetase
VIBRANT	SL336592_c_000000000005__full_38	K00558	DNMT1, dcm; DNA (cytosine-5)-methyltransferase 1 [EC:2.1.1.37]	PF00145.17	C-5 cytosine-specific DNA methylase
DRAMv	SL336592_c_000000000005__full__full-cat_1_38	K00558	DNMT1, dcm; DNA (cytosine-5)-methyltransferase 1 [EC:2.1.1.37]	Organic Nitrogen	Amino Acid		Methionine degradation	2	M
DRAMv	SL336603_c_000000000001__full__full-cat_1_102							1	MKT
DRAMv	SL336603_c_000000000001__full__full-cat_1_119	PL1	PL1 pectate lyase (EC 4.2.2.2); exo-pectate lyase (EC 4.2.2.9); pectin lyase (EC 4.2.2.10).	carbon utilization	CAZY	Pectin Backbone Cleavage	Polysaccharide Lyases	2	MT
DRAMv	SL336603_c_000000000001__full__full-cat_1_30	K00558	DNMT1, dcm; DNA (cytosine-5)-methyltransferase 1 [EC:2.1.1.37]	Organic Nitrogen	Amino Acid		Methionine degradation	2	MT
VIBRANT	SL336614_c_000000000021__full_3	K00287	DHFR, folA; dihydrofolate reductase [EC:1.5.1.3]	PF00186.19	Dihydrofolate reductase
DRAMv	SL336614_c_000000000021__full__full-cat_1_53	GH135	GH135 alpha-1,4-galactosaminogalactan hydrolase (EC 3.2.1.-)	carbon utilization	CAZY		Glycoside Hydrolases	2	M
DRAMv	SL336620_c_000000000093__full__full-cat_1_26	GH135	GH135 alpha-1,4-galactosaminogalactan hydrolase (EC 3.2.1.-)	carbon utilization	CAZY		Glycoside Hydrolases	2	M
VIBRANT	SL336626_c_000000000001__full_5	K00558	DNMT1, dcm; DNA (cytosine-5)-methyltransferase 1 [EC:2.1.1.37]	PF00145.17	C-5 cytosine-specific DNA methylase
DRAMv	SL336627_c_000000000051__full__full-cat_1_26	GH135	GH135 alpha-1,4-galactosaminogalactan hydrolase (EC 3.2.1.-)	carbon utilization	CAZY		Glycoside Hydrolases	2	M
VIBRANT	SL336634_c_000000000001_fragment_4_188	K00831	serC, PSAT1; phosphoserine aminotransferase [EC:2.6.1.52]
VIBRANT	SL336634_c_000000000001_fragment_4_189	K01939	purA, ADSS; adenylosuccinate synthase [EC:6.3.4.4]	PF00709.21	Adenylosuccinate synthetase
VIBRANT	SL336634_c_000000000039__full_78	K00287	DHFR, folA; dihydrofolate reductase [EC:1.5.1.3]	PF00186.19	Dihydrofolate reductase
DRAMv	SL336634_c_000000000039__full__full-cat_1_26	GH135	GH135 alpha-1,4-galactosaminogalactan hydrolase (EC 3.2.1.-)	carbon utilization	CAZY		Glycoside Hydrolases	2	M
VIBRANT	SL336644_c_000000000020__full_78	K00287	DHFR, folA; dihydrofolate reductase [EC:1.5.1.3]	PF00186.19	Dihydrofolate reductase
DRAMv	SL336644_c_000000000020__full__full-cat_1_26	GH135	GH135 alpha-1,4-galactosaminogalactan hydrolase (EC 3.2.1.-)	carbon utilization	CAZY		Glycoside Hydrolases	2	M
VIBRANT	SL336650_c_000000000015__full_3	K00287	DHFR, folA; dihydrofolate reductase [EC:1.5.1.3]	PF00186.19	Dihydrofolate reductase
DRAMv	SL336650_c_000000000015__full__full-cat_1_53	GH135	GH135 alpha-1,4-galactosaminogalactan hydrolase (EC 3.2.1.-)	carbon utilization	CAZY		Glycoside Hydrolases	2	M
VIBRANT	SL336650_c_000000000025__full_16	K00558	DNMT1, dcm; DNA (cytosine-5)-methyltransferase 1 [EC:2.1.1.37]	PF00145.17	C-5 cytosine-specific DNA methylase
DRAMv	SL336650_c_000000000025__full__full-cat_1_43	K01520	dUTP pyrophosphatase [EC:3.6.1.23] [RN:R02100]	MISC	Information systems	Nucleotide	Pyrimidine deoxyribonuleotide biosynthesis, CDP/CTP => dCDP/dCTP,dTDP/dTTP	1	M
DRAMv	SL336669_c_000000000019__full__full-cat_1_78							2	MKT
VIBRANT	SL336679_c_000000000002__full_12	K02078	acpP; acyl carrier protein	PF00550.25	Phosphopantetheine attachment site
DRAMv	SL336679_c_000000000002__full__full-cat_1_12							2	MK
VIBRANT	SL336688_c_000000000012__full_78	K00558	DNMT1, dcm; DNA (cytosine-5)-methyltransferase 1 [EC:2.1.1.37]	PF00145.17	C-5 cytosine-specific DNA methylase
VIBRANT	SL336689_c_000000000014__full_78	K00558	DNMT1, dcm; DNA (cytosine-5)-methyltransferase 1 [EC:2.1.1.37]	PF00145.17	C-5 cytosine-specific DNA methylase
VIBRANT	SL336690_c_000000000014__full_78	K00558	DNMT1, dcm; DNA (cytosine-5)-methyltransferase 1 [EC:2.1.1.37]	PF00145.17	C-5 cytosine-specific DNA methylase
VIBRANT	SL336690_c_000000000076__full_2	K00558	DNMT1, dcm; DNA (cytosine-5)-methyltransferase 1 [EC:2.1.1.37]	PF00145.17	C-5 cytosine-specific DNA methylase
VIBRANT	SL336691_c_000000000059__full_26	K00558	DNMT1, dcm; DNA (cytosine-5)-methyltransferase 1 [EC:2.1.1.37]	PF00145.17	C-5 cytosine-specific DNA methylase
DRAMv	SL336691_c_000000000059__full__full-cat_1_26	K00558	DNMT1, dcm; DNA (cytosine-5)-methyltransferase 1 [EC:2.1.1.37]	Organic Nitrogen	Amino Acid		Methionine degradation	2	M
DRAMv	SL336691_c_000000000059__full__full-cat_1_31							2	M
VIBRANT	SL336692_c_000000000018__full_78	K00558	DNMT1, dcm; DNA (cytosine-5)-methyltransferase 1 [EC:2.1.1.37]	PF00145.17	C-5 cytosine-specific DNA methylase
VIBRANT	SL336693_c_000000000012__full_78	K00558	DNMT1, dcm; DNA (cytosine-5)-methyltransferase 1 [EC:2.1.1.37]	PF00145.17	C-5 cytosine-specific DNA methylase
VIBRANT	SL336694_c_000000000039__full_32	K00558	DNMT1, dcm; DNA (cytosine-5)-methyltransferase 1 [EC:2.1.1.37]	PF00145.17	C-5 cytosine-specific DNA methylase
DRAMv	SL336694_c_000000000039__full__full-cat_1_32	K00558	DNMT1, dcm; DNA (cytosine-5)-methyltransferase 1 [EC:2.1.1.37]	Organic Nitrogen	Amino Acid		Methionine degradation	1	M
DRAMv	SL336694_c_000000000039__full__full-cat_1_37							1	M
VIBRANT	SL336696_c_000000000011__full_78	K00558	DNMT1, dcm; DNA (cytosine-5)-methyltransferase 1 [EC:2.1.1.37]	PF00145.17	C-5 cytosine-specific DNA methylase
VIBRANT	SL336696_c_000000000032__full_6	K00558	DNMT1, dcm; DNA (cytosine-5)-methyltransferase 1 [EC:2.1.1.37]	PF00145.17	C-5 cytosine-specific DNA methylase
DRAMv	SL336696_c_000000000032__full__full-cat_1_6	K00558	DNMT1, dcm; DNA (cytosine-5)-methyltransferase 1 [EC:2.1.1.37]	Organic Nitrogen	Amino Acid		Methionine degradation	2	MF
VIBRANT	SL336697_c_000000000009__full_78	K00558	DNMT1, dcm; DNA (cytosine-5)-methyltransferase 1 [EC:2.1.1.37]	PF00145.17	C-5 cytosine-specific DNA methylase
VIBRANT	SL336697_c_000000000128__full_23	K00558	DNMT1, dcm; DNA (cytosine-5)-methyltransferase 1 [EC:2.1.1.37]	PF00145.17	C-5 cytosine-specific DNA methylase
VIBRANT	SL336698_c_000000000011__full_78	K00558	DNMT1, dcm; DNA (cytosine-5)-methyltransferase 1 [EC:2.1.1.37]	PF00145.17	C-5 cytosine-specific DNA methylase
VIBRANT	SL336699_c_000000000010__full_78	K00558	DNMT1, dcm; DNA (cytosine-5)-methyltransferase 1 [EC:2.1.1.37]	PF00145.17	C-5 cytosine-specific DNA methylase
VIBRANT	SL336701_c_000000000053__full_42	K00558	DNMT1, dcm; DNA (cytosine-5)-methyltransferase 1 [EC:2.1.1.37]	PF00145.17	C-5 cytosine-specific DNA methylase
DRAMv	SL336701_c_000000000053__full__full-cat_1_37							2	M
DRAMv	SL336701_c_000000000053__full__full-cat_1_42	K00558	DNMT1, dcm; DNA (cytosine-5)-methyltransferase 1 [EC:2.1.1.37]	Organic Nitrogen	Amino Acid		Methionine degradation	2	M
VIBRANT	SL336702_c_000000000072__full_38	K00558	DNMT1, dcm; DNA (cytosine-5)-methyltransferase 1 [EC:2.1.1.37]	PF00145.17	C-5 cytosine-specific DNA methylase
DRAMv	SL336702_c_000000000072__full__full-cat_1_33							2	M
DRAMv	SL336702_c_000000000072__full__full-cat_1_38	K00558	DNMT1, dcm; DNA (cytosine-5)-methyltransferase 1 [EC:2.1.1.37]	Organic Nitrogen	Amino Acid		Methionine degradation	2	M
VIBRANT	SL336703_c_000000000088__full_14	K00558	DNMT1, dcm; DNA (cytosine-5)-methyltransferase 1 [EC:2.1.1.37]	PF00145.17	C-5 cytosine-specific DNA methylase
DRAMv	SL336703_c_000000000088__full__full-cat_1_14	K00558	DNMT1, dcm; DNA (cytosine-5)-methyltransferase 1 [EC:2.1.1.37]	Organic Nitrogen	Amino Acid		Methionine degradation	2	M
DRAMv	SL336703_c_000000000088__full__full-cat_1_19							2	M
DRAMv	SL336715_c_000000000052__full__full-cat_1_37							2	M
VIBRANT	SL336716_c_000000000012__full_78	K00558	DNMT1, dcm; DNA (cytosine-5)-methyltransferase 1 [EC:2.1.1.37]	PF00145.17	C-5 cytosine-specific DNA methylase
VIBRANT	SL336717_c_000000000012__full_78	K00558	DNMT1, dcm; DNA (cytosine-5)-methyltransferase 1 [EC:2.1.1.37]	PF00145.17	C-5 cytosine-specific DNA methylase
VIBRANT	SL336743_c_000000000030_19	K17865	croR; 3-hydroxybutyryl-CoA dehydratase [EC:4.2.1.55]	PF01575.19	MaoC like domain
VIBRANT	SL336743_c_000000000030_42	K01953	asnB, ASNS; asparagine synthase (glutamine-hydrolysing) [EC:6.3.5.4]	PF00733.21	Asparagine synthase
VIBRANT	SL336743_c_000000000030_6	K02433	gatA, QRSL1; aspartyl-tRNA(Asn)/glutamyl-tRNA(Gln) amidotransferase subunit A [EC:6.3.5.6 6.3.5.7]	PF01425.21	Amidase
DRAMv	SL336743_c_000000000062__full__full-cat_1_66	GH5	GH5 endo-beta-1,4-glucanase / cellulase (EC 3.2.1.4); endo-beta-1,4-xylanase (EC 3.2.1.8); beta-glucosidase (EC 3.2.1.21); beta-mannosidase (EC 3.2.1.25); beta-glucosylceramidase (EC 3.2.1.45); glucan beta-1,3-glucosidase (EC 3.2.1.58); licheninase (EC 3.2.1.73); exo-beta-1,4-glucanase / cellodextrinase (EC 3.2.1.74); glucan endo-1,6-beta-glucosidase (EC 3.2.1.75); mannan endo-beta-1,4-mannosidas…	carbon utilization	CAZY	Amorphous Cellulose Backbone Cleavage, Amorphous Cellulose Oligo Cleavage, Xyloglucan Backbone Cleavage (Hemicellulose), Xylan Backbone Cleavage (Hemicellulose), Beta-mannan Backbone Cleavage (Hemicellulose), Mixed-Linkage glucans Backbone Cleavage (Hemicellulose), Chitin Oligo Cleavage	Glycoside Hydrolases	1	MF
DRAMv	SL336743_c_000000000066__full__full-cat_1_3							2	MF
VIBRANT	SL336745_c_000000000023_21	K00558	DNMT1, dcm; DNA (cytosine-5)-methyltransferase 1 [EC:2.1.1.37]	PF00145.17	C-5 cytosine-specific DNA methylase
VIBRANT	SL336751_c_000000000016_23	K01953	asnB, ASNS; asparagine synthase (glutamine-hydrolysing) [EC:6.3.5.4]	PF00733.21	Asparagine synthase
VIBRANT	SL336751_c_000000000016_46	K17865	croR; 3-hydroxybutyryl-CoA dehydratase [EC:4.2.1.55]	PF01575.19	MaoC like domain
VIBRANT	SL336751_c_000000000016_59	K02433	gatA, QRSL1; aspartyl-tRNA(Asn)/glutamyl-tRNA(Gln) amidotransferase subunit A [EC:6.3.5.6 6.3.5.7]	PF01425.21	Amidase
VIBRANT	SL336752_c_000000000013__full_78	K00558	DNMT1, dcm; DNA (cytosine-5)-methyltransferase 1 [EC:2.1.1.37]	PF00145.17	C-5 cytosine-specific DNA methylase
VIBRANT	SL336754_c_000000000010__full_78	K00558	DNMT1, dcm; DNA (cytosine-5)-methyltransferase 1 [EC:2.1.1.37]	PF00145.17	C-5 cytosine-specific DNA methylase
VIBRANT	SL336755_c_000000000015__full_78	K00558	DNMT1, dcm; DNA (cytosine-5)-methyltransferase 1 [EC:2.1.1.37]	PF00145.17	C-5 cytosine-specific DNA methylase
VIBRANT	SL336764_c_000000000008__full_59	K00558	DNMT1, dcm; DNA (cytosine-5)-methyltransferase 1 [EC:2.1.1.37]	PF00145.17	C-5 cytosine-specific DNA methylase
VIBRANT	SL336764_c_000000000079__full_24	K00558	DNMT1, dcm; DNA (cytosine-5)-methyltransferase 1 [EC:2.1.1.37]	PF00145.17	C-5 cytosine-specific DNA methylase
DRAMv	SL336764_c_000000000079__full__full-cat_1_24	K00558	DNMT1, dcm; DNA (cytosine-5)-methyltransferase 1 [EC:2.1.1.37]	Organic Nitrogen	Amino Acid		Methionine degradation	2	M
DRAMv	SL336764_c_000000000079__full__full-cat_1_34							2	M
VIBRANT	SL336765_c_000000000036_fragment_1_18	K00558	DNMT1, dcm; DNA (cytosine-5)-methyltransferase 1 [EC:2.1.1.37]
DRAMv	SL336765_c_000000000061__full__full-cat_1_34	GH5	GH5 endo-beta-1,4-glucanase / cellulase (EC 3.2.1.4); endo-beta-1,4-xylanase (EC 3.2.1.8); beta-glucosidase (EC 3.2.1.21); beta-mannosidase (EC 3.2.1.25); beta-glucosylceramidase (EC 3.2.1.45); glucan beta-1,3-glucosidase (EC 3.2.1.58); licheninase (EC 3.2.1.73); exo-beta-1,4-glucanase / cellodextrinase (EC 3.2.1.74); glucan endo-1,6-beta-glucosidase (EC 3.2.1.75); mannan endo-beta-1,4-mannosidas…	carbon utilization	CAZY	Amorphous Cellulose Backbone Cleavage, Amorphous Cellulose Oligo Cleavage, Xyloglucan Backbone Cleavage (Hemicellulose), Xylan Backbone Cleavage (Hemicellulose), Beta-mannan Backbone Cleavage (Hemicellulose), Mixed-Linkage glucans Backbone Cleavage (Hemicellulose), Chitin Oligo Cleavage	Glycoside Hydrolases	2	M
VIBRANT	SL336771_c_000000000010__full_78	K00558	DNMT1, dcm; DNA (cytosine-5)-methyltransferase 1 [EC:2.1.1.37]	PF00145.17	C-5 cytosine-specific DNA methylase
VIBRANT	SL336772_c_000000000044_21	K01953	asnB, ASNS; asparagine synthase (glutamine-hydrolysing) [EC:6.3.5.4]	PF00733.21	Asparagine synthase
VIBRANT	SL336772_c_000000000044_44	K17865	croR; 3-hydroxybutyryl-CoA dehydratase [EC:4.2.1.55]	PF01575.19	MaoC like domain
VIBRANT	SL336772_c_000000000044_57	K02433	gatA, QRSL1; aspartyl-tRNA(Asn)/glutamyl-tRNA(Gln) amidotransferase subunit A [EC:6.3.5.6 6.3.5.7]	PF01425.21	Amidase
VIBRANT	SL336773_c_000000000024_15	K02433	gatA, QRSL1; aspartyl-tRNA(Asn)/glutamyl-tRNA(Gln) amidotransferase subunit A [EC:6.3.5.6 6.3.5.7]	PF01425.21	Amidase
VIBRANT	SL336773_c_000000000024_28	K17865	croR; 3-hydroxybutyryl-CoA dehydratase [EC:4.2.1.55]	PF01575.19	MaoC like domain
VIBRANT	SL336773_c_000000000024_51	K01953	asnB, ASNS; asparagine synthase (glutamine-hydrolysing) [EC:6.3.5.4]	PF00733.21	Asparagine synthase
DRAMv	SL336773_c_000000000048__full__full-cat_1_21	GH5	GH5 endo-beta-1,4-glucanase / cellulase (EC 3.2.1.4); endo-beta-1,4-xylanase (EC 3.2.1.8); beta-glucosidase (EC 3.2.1.21); beta-mannosidase (EC 3.2.1.25); beta-glucosylceramidase (EC 3.2.1.45); glucan beta-1,3-glucosidase (EC 3.2.1.58); licheninase (EC 3.2.1.73); exo-beta-1,4-glucanase / cellodextrinase (EC 3.2.1.74); glucan endo-1,6-beta-glucosidase (EC 3.2.1.75); mannan endo-beta-1,4-mannosidas…	carbon utilization	CAZY	Amorphous Cellulose Backbone Cleavage, Amorphous Cellulose Oligo Cleavage, Xyloglucan Backbone Cleavage (Hemicellulose), Xylan Backbone Cleavage (Hemicellulose), Beta-mannan Backbone Cleavage (Hemicellulose), Mixed-Linkage glucans Backbone Cleavage (Hemicellulose), Chitin Oligo Cleavage	Glycoside Hydrolases	1	M
DRAMv	SL336774_c_000000000015__full__full-cat_1_58	GH5	GH5 endo-beta-1,4-glucanase / cellulase (EC 3.2.1.4); endo-beta-1,4-xylanase (EC 3.2.1.8); beta-glucosidase (EC 3.2.1.21); beta-mannosidase (EC 3.2.1.25); beta-glucosylceramidase (EC 3.2.1.45); glucan beta-1,3-glucosidase (EC 3.2.1.58); licheninase (EC 3.2.1.73); exo-beta-1,4-glucanase / cellodextrinase (EC 3.2.1.74); glucan endo-1,6-beta-glucosidase (EC 3.2.1.75); mannan endo-beta-1,4-mannosidas…	carbon utilization	CAZY	Amorphous Cellulose Backbone Cleavage, Amorphous Cellulose Oligo Cleavage, Xyloglucan Backbone Cleavage (Hemicellulose), Xylan Backbone Cleavage (Hemicellulose), Beta-mannan Backbone Cleavage (Hemicellulose), Mixed-Linkage glucans Backbone Cleavage (Hemicellulose), Chitin Oligo Cleavage	Glycoside Hydrolases	1	MF
VIBRANT	SL336779_c_000000000016_24	K00558	DNMT1, dcm; DNA (cytosine-5)-methyltransferase 1 [EC:2.1.1.37]	PF00145.17	C-5 cytosine-specific DNA methylase
VIBRANT	SL336781_c_000000000021_22	K01953	asnB, ASNS; asparagine synthase (glutamine-hydrolysing) [EC:6.3.5.4]	PF00733.21	Asparagine synthase
VIBRANT	SL336781_c_000000000021_45	K17865	croR; 3-hydroxybutyryl-CoA dehydratase [EC:4.2.1.55]	PF01575.19	MaoC like domain
VIBRANT	SL336781_c_000000000021_58	K02433	gatA, QRSL1; aspartyl-tRNA(Asn)/glutamyl-tRNA(Gln) amidotransferase subunit A [EC:6.3.5.6 6.3.5.7]	PF01425.21	Amidase
VIBRANT	SL336782_c_000000000088__full_40	K00558	DNMT1, dcm; DNA (cytosine-5)-methyltransferase 1 [EC:2.1.1.37]	PF00145.17	C-5 cytosine-specific DNA methylase
DRAMv	SL336782_c_000000000088__full__full-cat_1_35							2	MF
DRAMv	SL336789_c_000000000002__full__full-cat_1_24	K01520	dUTP pyrophosphatase [EC:3.6.1.23] [RN:R02100]	MISC	Information systems	Nucleotide	Pyrimidine deoxyribonuleotide biosynthesis, CDP/CTP => dCDP/dCTP,dTDP/dTTP	1	M
DRAMv	SL336792_c_000000000001__full__full-cat_1_84							2	MKEF
VIBRANT	SL336792_c_000000000002__full_40	K03148	thiF; sulfur carrier protein ThiS adenylyltransferase [EC:2.7.7.73]	PF00899.21	ThiF family
VIBRANT	SL336804_c_000000000001__full_136	K00274	MAO, aofH; monoamine oxidase [EC:1.4.3.4]	PF01593.24	Flavin containing amine oxidoreductase
VIBRANT	SL336804_c_000000000001__full_16	K01784	galE, GALE; UDP-glucose 4-epimerase [EC:5.1.3.2]	PF01370.21	NAD dependent epimerase/dehydratase family
DRAMv	SL336804_c_000000000001__full__full-cat_1_141							2	MK
DRAMv	SL336804_c_000000000001__full__full-cat_1_16							2	MK
VIBRANT	SL336808_c_000000000002__full_fragment_1_3	K21140	mec; [CysO sulfur-carrier protein]-S-L-cysteine hydrolase [EC:3.13.1.6]	PF00877.19	NlpC/P60 family
DRAMv	SL336808_c_000000000002__full__full-cat_1_37							1	M
VIBRANT	SL336817_c_000000000001__full_29	K21029	moeB; molybdopterin-synthase adenylyltransferase [EC:2.7.7.80]	PF00899.21	ThiF family
VIBRANT	SL336821_c_000000000001__full_41	K00558	DNMT1, dcm; DNA (cytosine-5)-methyltransferase 1 [EC:2.1.1.37]	PF00145.17	C-5 cytosine-specific DNA methylase
DRAMv	SL336821_c_000000000001__full__full-cat_1_38	K01520	dUTP pyrophosphatase [EC:3.6.1.23] [RN:R02100]	MISC	Information systems	Nucleotide	Pyrimidine deoxyribonuleotide biosynthesis, CDP/CTP => dCDP/dCTP,dTDP/dTTP	1	M
DRAMv	SL336826_c_000000000043__full__full-cat_1_26	GH135	GH135 alpha-1,4-galactosaminogalactan hydrolase (EC 3.2.1.-)	carbon utilization	CAZY		Glycoside Hydrolases	2	M
DRAMv	SL336828_c_000000000001__full__full-cat_1_10	K01520	dUTP pyrophosphatase [EC:3.6.1.23] [RN:R02100]	MISC	Information systems	Nucleotide	Pyrimidine deoxyribonuleotide biosynthesis, CDP/CTP => dCDP/dCTP,dTDP/dTTP	2	MF
DRAMv	SL336828_c_000000000001__full__full-cat_1_48	CE4	CE4 acetyl xylan esterase (EC 3.1.1.72); chitin deacetylase (EC 3.5.1.41); chitooligosaccharide deacetylase (EC 3.5.1.-); peptidoglycan GlcNAc deacetylase (EC 3.5.1.-); peptidoglycan N-acetylmuramic acid deacetylase (EC 3.5.1.-).	carbon utilization	CAZY	Chitin Oligo Cleavage	Carbohydrate Esterases	1	M
DRAMv	SL336831_c_000000000001__full__full-cat_1_5	K01520	dUTP pyrophosphatase [EC:3.6.1.23] [RN:R02100]	MISC	Information systems	Nucleotide	Pyrimidine deoxyribonuleotide biosynthesis, CDP/CTP => dCDP/dCTP,dTDP/dTTP	2	MF
VIBRANT	SL342535_c_000000000001__full_30	K00558	DNMT1, dcm; DNA (cytosine-5)-methyltransferase 1 [EC:2.1.1.37]	PF00145.17	C-5 cytosine-specific DNA methylase
DRAMv	SL342535_c_000000000001__full__full-cat_1_30	K00558	DNMT1, dcm; DNA (cytosine-5)-methyltransferase 1 [EC:2.1.1.37]	Organic Nitrogen	Amino Acid		Methionine degradation	1	M
VIBRANT	SL342536_c_000000000001__full_27	K10026	queE; 7-carboxy-7-deazaguanine synthase [EC:4.3.99.3]	PF13394.6	4Fe-4S single cluster domain
VIBRANT	SL342536_c_000000000001__full_29	K06920	queC; 7-cyano-7-deazaguanine synthase [EC:6.3.4.20]	PF06508.13	Queuosine biosynthesis protein QueC
VIBRANT	SL342536_c_000000000001__full_30	K01737	queD, ptpS, PTS; 6-pyruvoyltetrahydropterin/6-carboxytetrahydropterin synthase [EC:4.2.3.12 4.1.2.50]	PF01242.19	6-pyruvoyl tetrahydropterin synthase
VIBRANT	SL342536_c_000000000001__full_31	K01495	GCH1, folE; GTP cyclohydrolase IA [EC:3.5.4.16]	PF01227.22	GTP cyclohydrolase I
DRAMv	SL342536_c_000000000001__full__full-cat_1_63	K01520	dUTP pyrophosphatase [EC:3.6.1.23] [RN:R02100]	MISC	Information systems	Nucleotide	Pyrimidine deoxyribonuleotide biosynthesis, CDP/CTP => dCDP/dCTP,dTDP/dTTP	2	MF
VIBRANT	SL342540_c_000000000001__full_4	K00558	DNMT1, dcm; DNA (cytosine-5)-methyltransferase 1 [EC:2.1.1.37]	PF00145.17	C-5 cytosine-specific DNA methylase
VIBRANT	SL342548_c_000000000036__full_9	K00558	DNMT1, dcm; DNA (cytosine-5)-methyltransferase 1 [EC:2.1.1.37]	PF00145.17	C-5 cytosine-specific DNA methylase
DRAMv	SL342548_c_000000000036__full__full-cat_1_45	K01520	dUTP pyrophosphatase [EC:3.6.1.23] [RN:R02100]	MISC	Information systems	Nucleotide	Pyrimidine deoxyribonuleotide biosynthesis, CDP/CTP => dCDP/dCTP,dTDP/dTTP	1	M
VIBRANT	SL345440_c_000000000022_fragment_3_47	K01912	paaK; phenylacetate-CoA ligase [EC:6.2.1.30]
VIBRANT	SL345440_c_000000000049__full_41	K00558	DNMT1, dcm; DNA (cytosine-5)-methyltransferase 1 [EC:2.1.1.37]	PF00145.17	C-5 cytosine-specific DNA methylase
DRAMv	SL345440_c_000000000049__full__full-cat_1_41	K00558	DNMT1, dcm; DNA (cytosine-5)-methyltransferase 1 [EC:2.1.1.37]	Organic Nitrogen	Amino Acid		Methionine degradation	1	M
VIBRANT	SL345440_c_000000000055__full_73	K00558	DNMT1, dcm; DNA (cytosine-5)-methyltransferase 1 [EC:2.1.1.37]	PF00145.17	C-5 cytosine-specific DNA methylase
DRAMv	SL345440_c_000000000055__full__full-cat_1_73	K00558	DNMT1, dcm; DNA (cytosine-5)-methyltransferase 1 [EC:2.1.1.37]	Organic Nitrogen	Amino Acid		Methionine degradation	2	M
DRAMv	SL345440_c_000000000076__full__full-cat_1_55	GH5	GH5 endo-beta-1,4-glucanase / cellulase (EC 3.2.1.4); endo-beta-1,4-xylanase (EC 3.2.1.8); beta-glucosidase (EC 3.2.1.21); beta-mannosidase (EC 3.2.1.25); beta-glucosylceramidase (EC 3.2.1.45); glucan beta-1,3-glucosidase (EC 3.2.1.58); licheninase (EC 3.2.1.73); exo-beta-1,4-glucanase / cellodextrinase (EC 3.2.1.74); glucan endo-1,6-beta-glucosidase (EC 3.2.1.75); mannan endo-beta-1,4-mannosidas…	carbon utilization	CAZY	Amorphous Cellulose Backbone Cleavage, Amorphous Cellulose Oligo Cleavage, Xyloglucan Backbone Cleavage (Hemicellulose), Xylan Backbone Cleavage (Hemicellulose), Beta-mannan Backbone Cleavage (Hemicellulose), Mixed-Linkage glucans Backbone Cleavage (Hemicellulose), Chitin Oligo Cleavage	Glycoside Hydrolases	2	MKEF
VIBRANT	SL345441_c_000000000010__full_72	K00558	DNMT1, dcm; DNA (cytosine-5)-methyltransferase 1 [EC:2.1.1.37]	PF00145.17	C-5 cytosine-specific DNA methylase
DRAMv	SL345441_c_000000000010__full__full-cat_1_72	K00558	DNMT1, dcm; DNA (cytosine-5)-methyltransferase 1 [EC:2.1.1.37]	Organic Nitrogen	Amino Acid		Methionine degradation	2	M
VIBRANT	SL345442_c_000000000004__full_9	K00558	DNMT1, dcm; DNA (cytosine-5)-methyltransferase 1 [EC:2.1.1.37]	PF00145.17	C-5 cytosine-specific DNA methylase
DRAMv	SL345442_c_000000000004__full__full-cat_1_9	K00558	DNMT1, dcm; DNA (cytosine-5)-methyltransferase 1 [EC:2.1.1.37]	Organic Nitrogen	Amino Acid		Methionine degradation	2	M
VIBRANT	SL345442_c_000000000005__full_8	K00558	DNMT1, dcm; DNA (cytosine-5)-methyltransferase 1 [EC:2.1.1.37]	PF00145.17	C-5 cytosine-specific DNA methylase
VIBRANT	SL345442_c_000000000007__full_84	K00558	DNMT1, dcm; DNA (cytosine-5)-methyltransferase 1 [EC:2.1.1.37]	PF00145.17	C-5 cytosine-specific DNA methylase
DRAMv	SL345442_c_000000000007__full__full-cat_1_84	K00558	DNMT1, dcm; DNA (cytosine-5)-methyltransferase 1 [EC:2.1.1.37]	Organic Nitrogen	Amino Acid		Methionine degradation	2	MF
VIBRANT	SL345443_c_000000000026__full_21	K00558	DNMT1, dcm; DNA (cytosine-5)-methyltransferase 1 [EC:2.1.1.37]	PF00145.17	C-5 cytosine-specific DNA methylase
VIBRANT	SL345443_c_000000000026__full_22	K00558	DNMT1, dcm; DNA (cytosine-5)-methyltransferase 1 [EC:2.1.1.37]	PF00145.17	C-5 cytosine-specific DNA methylase
DRAMv	SL345443_c_000000000026__full__full-cat_1_22	K00558	DNMT1, dcm; DNA (cytosine-5)-methyltransferase 1 [EC:2.1.1.37]	Organic Nitrogen	Amino Acid		Methionine degradation	2	M
DRAMv	SL345443_c_000000000027__full__full-cat_1_100	GH28	GH28 polygalacturonase (EC 3.2.1.15); alpha-L-rhamnosidase (EC 3.2.1.40); exo-polygalacturonase (EC 3.2.1.67); exo-polygalacturonosidase (EC 3.2.1.82); rhamnogalacturonase (EC 3.2.1.171); rhamnogalacturonan alpha-1,2-galacturonohydrolase (EC 3.2.1.173); endo-xylogalacturonan hydrolase (EC 3.2.1.-)	carbon utilization	CAZY	Pectin Backbone Cleavage	Glycoside Hydrolases	1	MF
VIBRANT	SL345443_c_000000000028__full_60	K00558	DNMT1, dcm; DNA (cytosine-5)-methyltransferase 1 [EC:2.1.1.37]	PF00145.17	C-5 cytosine-specific DNA methylase
DRAMv	SL345443_c_000000000028__full__full-cat_1_60	K00558	DNMT1, dcm; DNA (cytosine-5)-methyltransferase 1 [EC:2.1.1.37]	Organic Nitrogen	Amino Acid		Methionine degradation	2	M
VIBRANT	SL345443_c_000000000030__full_27	K07260	vanY; zinc D-Ala-D-Ala carboxypeptidase [EC:3.4.17.14]
VIBRANT	SL345443_c_000000000030__full_5	K05396	dcyD; D-cysteine desulfhydrase [EC:4.4.1.15]
VIBRANT	SL345443_c_000000000031__full_84	K00558	DNMT1, dcm; DNA (cytosine-5)-methyltransferase 1 [EC:2.1.1.37]	PF00145.17	C-5 cytosine-specific DNA methylase
VIBRANT	SL345443_c_000000000033__full_fragment_1_32	K00558	DNMT1, dcm; DNA (cytosine-5)-methyltransferase 1 [EC:2.1.1.37]
VIBRANT	SL345443_c_000000000042__full_8	K02078	acpP; acyl carrier protein	PF00550.25	Phosphopantetheine attachment site
VIBRANT	SL345444_c_000000000010__full_52	K00558	DNMT1, dcm; DNA (cytosine-5)-methyltransferase 1 [EC:2.1.1.37]	PF00145.17	C-5 cytosine-specific DNA methylase
VIBRANT	SL345444_c_000000000013__full_72	K00558	DNMT1, dcm; DNA (cytosine-5)-methyltransferase 1 [EC:2.1.1.37]	PF00145.17	C-5 cytosine-specific DNA methylase
DRAMv	SL345444_c_000000000013__full__full-cat_1_72	K00558	DNMT1, dcm; DNA (cytosine-5)-methyltransferase 1 [EC:2.1.1.37]	Organic Nitrogen	Amino Acid		Methionine degradation	2	M
VIBRANT	SL345444_c_000000000017_fragment_1_11	K01912	paaK; phenylacetate-CoA ligase [EC:6.2.1.30]
DRAMv	SL345445_c_000000000010__full_1__full-cat_1_28							1	MK
VIBRANT	SL345446_c_000000000020__full_13	K02078	acpP; acyl carrier protein	PF00550.25	Phosphopantetheine attachment site
VIBRANT	SL345446_c_000000000020__full_33	K00390	cysH; phosphoadenosine phosphosulfate reductase [EC:1.8.4.8 1.8.4.10]	PF01507.19	Phosphoadenosine phosphosulfate reductase family
DRAMv	SL345446_c_000000000020__full__full-cat_1_13							2	MK
VIBRANT	SL345446_c_000000000023_fragment_1_34	K21310	mddA; methanethiol S-methyltransferase [EC:2.1.1.334]
VIBRANT	SL345446_c_000000000023_fragment_1_36	K00059	fabG, OAR1; 3-oxoacyl-[acyl-carrier protein] reductase [EC:1.1.1.100]	PF13561.6	Enoyl-(Acyl carrier protein) reductase
VIBRANT	SL345446_c_000000000028__full_43	K00558	DNMT1, dcm; DNA (cytosine-5)-methyltransferase 1 [EC:2.1.1.37]	PF00145.17	C-5 cytosine-specific DNA methylase
DRAMv	SL345446_c_000000000028__full__full-cat_1_43	K00558	DNMT1, dcm; DNA (cytosine-5)-methyltransferase 1 [EC:2.1.1.37]	Organic Nitrogen	Amino Acid		Methionine degradation	1	M
VIBRANT	SL345446_c_000000000045__full_22	K00558	DNMT1, dcm; DNA (cytosine-5)-methyltransferase 1 [EC:2.1.1.37]	PF00145.17	C-5 cytosine-specific DNA methylase
VIBRANT	SL345447_c_000000000007__full_55	K00558	DNMT1, dcm; DNA (cytosine-5)-methyltransferase 1 [EC:2.1.1.37]	PF00145.17	C-5 cytosine-specific DNA methylase
DRAMv	SL345447_c_000000000007__full__full-cat_1_55	K00558	DNMT1, dcm; DNA (cytosine-5)-methyltransferase 1 [EC:2.1.1.37]	Organic Nitrogen	Amino Acid		Methionine degradation	2	M
VIBRANT	SL345447_c_000000000012__full_52	K00558	DNMT1, dcm; DNA (cytosine-5)-methyltransferase 1 [EC:2.1.1.37]	PF00145.17	C-5 cytosine-specific DNA methylase
VIBRANT	SL345447_c_000000000015__full_36	K00558	DNMT1, dcm; DNA (cytosine-5)-methyltransferase 1 [EC:2.1.1.37]	PF00145.17	C-5 cytosine-specific DNA methylase
VIBRANT	SL345448_c_000000000006__full_15	K02078	acpP; acyl carrier protein	PF00550.25	Phosphopantetheine attachment site
VIBRANT	SL345448_c_000000000006__full_35	K00390	cysH; phosphoadenosine phosphosulfate reductase [EC:1.8.4.8 1.8.4.10]	PF01507.19	Phosphoadenosine phosphosulfate reductase family
DRAMv	SL345448_c_000000000006__full__full-cat_1_15							2	MK
VIBRANT	SL345448_c_000000000008__full_1	K00558	DNMT1, dcm; DNA (cytosine-5)-methyltransferase 1 [EC:2.1.1.37]	PF00145.17	C-5 cytosine-specific DNA methylase
VIBRANT	SL345448_c_000000000008__full_75	K00558	DNMT1, dcm; DNA (cytosine-5)-methyltransferase 1 [EC:2.1.1.37]
VIBRANT	SL345448_c_000000000015__full_52	K00558	DNMT1, dcm; DNA (cytosine-5)-methyltransferase 1 [EC:2.1.1.37]	PF00145.17	C-5 cytosine-specific DNA methylase
VIBRANT	SL345449_c_000000000002__full_20	K13500	fcbD; chondroitin synthase [EC:2.4.1.175 2.4.1.226]	PF00535.26	Glycosyl transferase family 2
VIBRANT	SL345449_c_000000000002__full_21	K03897	iucD; lysine N6-hydroxylase [EC:1.14.13.59]	PF13434.6	L-lysine 6-monooxygenase (NADPH-requiring)
DRAMv	SL345449_c_000000000002__full__full-cat_1_20							1	M
VIBRANT	SL345449_c_000000000005__full_23	K00390	cysH; phosphoadenosine phosphosulfate reductase [EC:1.8.4.8 1.8.4.10]	PF01507.19	Phosphoadenosine phosphosulfate reductase family
VIBRANT	SL345449_c_000000000005__full_3	K02078	acpP; acyl carrier protein	PF00550.25	Phosphopantetheine attachment site
DRAMv	SL345449_c_000000000005__full__full-cat_1_3							2	MKF
VIBRANT	SL345449_c_000000000006__full_16	K00558	DNMT1, dcm; DNA (cytosine-5)-methyltransferase 1 [EC:2.1.1.37]	PF00145.17	C-5 cytosine-specific DNA methylase
DRAMv	SL345455_c_000000000001__full__full-cat_1_31	K01520	dUTP pyrophosphatase [EC:3.6.1.23] [RN:R02100]	MISC	Information systems	Nucleotide	Pyrimidine deoxyribonuleotide biosynthesis, CDP/CTP => dCDP/dCTP,dTDP/dTTP	1	M
VIBRANT	SL345457_c_000000000001__full_78	K00558	DNMT1, dcm; DNA (cytosine-5)-methyltransferase 1 [EC:2.1.1.37]	PF00145.17	C-5 cytosine-specific DNA methylase
DRAMv	SL345457_c_000000000001__full__full-cat_1_63							2	MK
VIBRANT	SL345457_c_000000000002__full_7	K20249	raiI; acyl homoserine lactone synthase [EC:2.3.1.184]	PF00765.17	Autoinducer synthase
DRAMv	SL345468_c_000000000001__full__full-cat_1_22							1	MK
DRAMv	SL345468_c_000000000001__full__full-cat_1_62	K01494	dCTP deaminase [EC:3.5.4.13] [RN:R02325]	MISC	Information systems	Nucleotide	Pyrimidine deoxyribonuleotide biosynthesis, CDP/CTP => dCDP/dCTP,dTDP/dTTP	2	M
DRAMv	SL345469_c_000000000005__full__full-cat_1_6	K01494	dCTP deaminase [EC:3.5.4.13] [RN:R02325]	MISC	Information systems	Nucleotide	Pyrimidine deoxyribonuleotide biosynthesis, CDP/CTP => dCDP/dCTP,dTDP/dTTP	2	MTF
VIBRANT	SL345469_c_000000000011__full_56	K03273	gmhB; D-glycero-D-manno-heptose 1,7-bisphosphate phosphatase [EC:3.1.3.82 3.1.3.83]
DRAMv	SL345469_c_000000000011__full__full-cat_1_19							1	MK
VIBRANT	SL345480_c_000000000001__full_55	K00558	DNMT1, dcm; DNA (cytosine-5)-methyltransferase 1 [EC:2.1.1.37]	PF00145.17	C-5 cytosine-specific DNA methylase
DRAMv	SL345480_c_000000000001__full__full-cat_1_55	K00558	DNMT1, dcm; DNA (cytosine-5)-methyltransferase 1 [EC:2.1.1.37]	Organic Nitrogen	Amino Acid		Methionine degradation	1	M
VIBRANT	SL345508_c_000000000023__full_1	K01113	phoD; alkaline phosphatase D [EC:3.1.3.1]	PF09423.10	PhoD-like phosphatase
DRAMv	SL345509_c_000000000014__full-cat_1_26	GH114	GH114 endo-alpha-1,4-polygalactosaminidase (EC 3.2.1.109)	carbon utilization	CAZY		Glycoside Hydrolases	2	M
DRAMv	SL345509_c_000000000014__full-cat_1_29	K01494	dCTP deaminase [EC:3.5.4.13] [RN:R02325]	MISC	Information systems	Nucleotide	Pyrimidine deoxyribonuleotide biosynthesis, CDP/CTP => dCDP/dCTP,dTDP/dTTP	2	M
DRAMv	SL345532_c_000000000075__full__full-cat_1_30	GH5	GH5 endo-beta-1,4-glucanase / cellulase (EC 3.2.1.4); endo-beta-1,4-xylanase (EC 3.2.1.8); beta-glucosidase (EC 3.2.1.21); beta-mannosidase (EC 3.2.1.25); beta-glucosylceramidase (EC 3.2.1.45); glucan beta-1,3-glucosidase (EC 3.2.1.58); licheninase (EC 3.2.1.73); exo-beta-1,4-glucanase / cellodextrinase (EC 3.2.1.74); glucan endo-1,6-beta-glucosidase (EC 3.2.1.75); mannan endo-beta-1,4-mannosidas…	carbon utilization	CAZY	Amorphous Cellulose Backbone Cleavage, Amorphous Cellulose Oligo Cleavage, Xyloglucan Backbone Cleavage (Hemicellulose), Xylan Backbone Cleavage (Hemicellulose), Beta-mannan Backbone Cleavage (Hemicellulose), Mixed-Linkage glucans Backbone Cleavage (Hemicellulose), Chitin Oligo Cleavage	Glycoside Hydrolases	2	MKE
DRAMv	SL345532_c_000000000075__full__full-cat_1_39	GH5	GH5 endo-beta-1,4-glucanase / cellulase (EC 3.2.1.4); endo-beta-1,4-xylanase (EC 3.2.1.8); beta-glucosidase (EC 3.2.1.21); beta-mannosidase (EC 3.2.1.25); beta-glucosylceramidase (EC 3.2.1.45); glucan beta-1,3-glucosidase (EC 3.2.1.58); licheninase (EC 3.2.1.73); exo-beta-1,4-glucanase / cellodextrinase (EC 3.2.1.74); glucan endo-1,6-beta-glucosidase (EC 3.2.1.75); mannan endo-beta-1,4-mannosidas…	carbon utilization	CAZY	Amorphous Cellulose Backbone Cleavage, Amorphous Cellulose Oligo Cleavage, Xyloglucan Backbone Cleavage (Hemicellulose), Xylan Backbone Cleavage (Hemicellulose), Beta-mannan Backbone Cleavage (Hemicellulose), Mixed-Linkage glucans Backbone Cleavage (Hemicellulose), Chitin Oligo Cleavage	Glycoside Hydrolases	2	MKEF
VIBRANT	SL345533_c_000000000090_11	K02703	psbA; photosystem II P680 reaction center D1 protein [EC:1.10.3.9]	PF00124.19	Photosynthetic reaction centre protein
VIBRANT	SL345533_c_000000000090_12	K11780	cofG; 7,8-didemethyl-8-hydroxy-5-deazariboflavin synthase [EC:4.3.1.32]	PF04055.21	Radical SAM superfamily
VIBRANT	SL345537_c_000000000001_fragment_4_100	K00886	ppgK; polyphosphate glucokinase [EC:2.7.1.63]	PF00480.20	ROK family
VIBRANT	SL345537_c_000000000001_fragment_4_105	K00059	fabG, OAR1; 3-oxoacyl-[acyl-carrier protein] reductase [EC:1.1.1.100]	PF13561.6	Enoyl-(Acyl carrier protein) reductase
VIBRANT	SL345537_c_000000000001_fragment_4_115	K00059	fabG, OAR1; 3-oxoacyl-[acyl-carrier protein] reductase [EC:1.1.1.100]	PF00106.25	short chain dehydrogenase
VIBRANT	SL345538_c_000000000020_fragment_1_76	K21029	moeB; molybdopterin-synthase adenylyltransferase [EC:2.7.7.80]	PF00899.21	ThiF family
DRAMv	SL345538_c_000000000028__full__full-cat_1_12	K00525	ribonucleoside-diphosphate reductase [EC:1.17.4.1] [RN:R02024]	MISC	Information systems	Nucleotide	Pyrimidine deoxyribonuleotide biosynthesis, CDP/CTP => dCDP/dCTP,dTDP/dTTP	2	MKET
DRAMv	SL345538_c_000000000031__full__full-cat_1_25	GH16	GH16 xyloglucan:xyloglucosyltransferase (EC 2.4.1.207); keratan-sulfate endo-1,4-beta-galactosidase (EC 3.2.1.103); endo-1,3-beta-glucanase / laminarinase (EC 3.2.1.39); endo-1,3(4)-beta-glucanase (EC 3.2.1.6); licheninase (EC 3.2.1.73); beta-agarase (EC 3.2.1.81); kappa;-carrageenase (EC 3.2.1.83); xyloglucanase (EC 3.2.1.151); endo-beta-1,3-galactanase (EC 3.2.1.181); [retaining] beta-porphyran…	carbon utilization	CAZY	Amorphous Cellulose Oligo Cleavage, Xyloglucan Backbone Cleavage (Hemicellulose), Mixed-Linkage glucans Backbone Cleavage (Hemicellulose), Mixed-Linkage glucans Oligo Cleavage (Hemicellulose), Sulf-Polysachharides Backbone Cleavage	Glycoside Hydrolases	2	MKE
DRAMv	SL345538_c_000000000031__full__full-cat_1_26	GH135	GH135 alpha-1,4-galactosaminogalactan hydrolase (EC 3.2.1.-)	carbon utilization	CAZY		Glycoside Hydrolases	2	M
DRAMv	SL345538_c_000000000181__full__full-cat_1_59	PL1	PL1 pectate lyase (EC 4.2.2.2); exo-pectate lyase (EC 4.2.2.9); pectin lyase (EC 4.2.2.10).	carbon utilization	CAZY	Pectin Backbone Cleavage	Polysaccharide Lyases	2	MF
DRAMv	SL345538_c_000000000446__full__full-cat_1_3	GH5	GH5 endo-beta-1,4-glucanase / cellulase (EC 3.2.1.4); endo-beta-1,4-xylanase (EC 3.2.1.8); beta-glucosidase (EC 3.2.1.21); beta-mannosidase (EC 3.2.1.25); beta-glucosylceramidase (EC 3.2.1.45); glucan beta-1,3-glucosidase (EC 3.2.1.58); licheninase (EC 3.2.1.73); exo-beta-1,4-glucanase / cellodextrinase (EC 3.2.1.74); glucan endo-1,6-beta-glucosidase (EC 3.2.1.75); mannan endo-beta-1,4-mannosidas…	carbon utilization	CAZY	Amorphous Cellulose Backbone Cleavage, Amorphous Cellulose Oligo Cleavage, Xyloglucan Backbone Cleavage (Hemicellulose), Xylan Backbone Cleavage (Hemicellulose), Beta-mannan Backbone Cleavage (Hemicellulose), Mixed-Linkage glucans Backbone Cleavage (Hemicellulose), Chitin Oligo Cleavage	Glycoside Hydrolases	2	MKEF
VIBRANT	SL345547_c_000000000001__full_25	K01218	gmuG; mannan endo-1,4-beta-mannosidase [EC:3.2.1.78]	PF02156.15	Glycosyl hydrolase family 26
DRAMv	SL345547_c_000000000001__full__full-cat_1_25	GH26	GH26 beta-mannanase (EC 3.2.1.78); exo-beta-1,4-mannobiohydrolase (EC 3.2.1.100); beta-1,3-xylanase (EC 3.2.1.32); lichenase / endo-beta-1,3-1,4-glucanase (EC 3.2.1.73); mannobiose-producing exo-beta-mannanase (EC 3.2.1.-)	carbon utilization	CAZY	Xylan Backbone Cleavage (Hemicellulose), Beta-mannan Backbone Cleavage (Hemicellulose), Beta-mannan Oligo Cleavage (Hemicellulose)	Glycoside Hydrolases	2	M
DRAMv	SL345548_c_000000000001__full__full-cat_1_39	K01494	dCTP deaminase [EC:3.5.4.13] [RN:R02325]	MISC	Information systems	Nucleotide	Pyrimidine deoxyribonuleotide biosynthesis, CDP/CTP => dCDP/dCTP,dTDP/dTTP	1	M
VIBRANT	SL345554_c_000000000001_fragment_22_1173	K01579	panD; aspartate 1-decarboxylase [EC:4.1.1.11]	PF02261.16	Aspartate decarboxylase
VIBRANT	SL345559_c_000000000011_fragment_1_15	K11153	RDH12; retinol dehydrogenase 12 [EC:1.1.1.300]	PF00106.25	short chain dehydrogenase
VIBRANT	SL345566_c_000000000005__full_5	K01218	gmuG; mannan endo-1,4-beta-mannosidase [EC:3.2.1.78]
DRAMv	SL345566_c_000000000005__full__full-cat_1_5	GH26	GH26 beta-mannanase (EC 3.2.1.78); exo-beta-1,4-mannobiohydrolase (EC 3.2.1.100); beta-1,3-xylanase (EC 3.2.1.32); lichenase / endo-beta-1,3-1,4-glucanase (EC 3.2.1.73); mannobiose-producing exo-beta-mannanase (EC 3.2.1.-)	carbon utilization	CAZY	Xylan Backbone Cleavage (Hemicellulose), Beta-mannan Backbone Cleavage (Hemicellulose), Beta-mannan Oligo Cleavage (Hemicellulose)	Glycoside Hydrolases	2	MF
DRAMv	SL345575_c_000000000002__full__full-cat_1_90	K01520	dUTP pyrophosphatase [EC:3.6.1.23] [RN:R02100]	MISC	Information systems	Nucleotide	Pyrimidine deoxyribonuleotide biosynthesis, CDP/CTP => dCDP/dCTP,dTDP/dTTP	1	MT
VIBRANT	SL345585_c_000000000042__full_26	K00390	cysH; phosphoadenosine phosphosulfate reductase [EC:1.8.4.8 1.8.4.10]
VIBRANT	SL345585_c_000000000042__full_27	K03183	ubiE; demethylmenaquinone methyltransferase / 2-methoxy-6-polyprenyl-1,4-benzoquinol methylase [EC:2.1.1.163 2.1.1.201]	PF08241.12	Methyltransferase domain
VIBRANT	SL345587_c_000000000014__full_1 1-31536/51327_26	K00390	cysH; phosphoadenosine phosphosulfate reductase [EC:1.8.4.8 1.8.4.10]
VIBRANT	SL345587_c_000000000014__full_1 1-31536/51327_27	K03183	ubiE; demethylmenaquinone methyltransferase / 2-methoxy-6-polyprenyl-1,4-benzoquinol methylase [EC:2.1.1.163 2.1.1.201]	PF08241.12	Methyltransferase domain
VIBRANT	SL345590_c_000000000015__full_1 38204-73021/73021_12	K00558	DNMT1, dcm; DNA (cytosine-5)-methyltransferase 1 [EC:2.1.1.37]	PF00145.17	C-5 cytosine-specific DNA methylase
DRAMv	SL345593_c_000000000001__full__full-cat_1_34							2	MKT
DRAMv	SL345593_c_000000000001__full__full-cat_1_74	K01494	dCTP deaminase [EC:3.5.4.13] [RN:R02325]	MISC	Information systems	Nucleotide	Pyrimidine deoxyribonuleotide biosynthesis, CDP/CTP => dCDP/dCTP,dTDP/dTTP	2	MT
DRAMv	SL345594_c_000000000035__full__full-cat_1_34							2	MKT
DRAMv	SL345594_c_000000000035__full__full-cat_1_74	K01494	dCTP deaminase [EC:3.5.4.13] [RN:R02325]	MISC	Information systems	Nucleotide	Pyrimidine deoxyribonuleotide biosynthesis, CDP/CTP => dCDP/dCTP,dTDP/dTTP	2	MT
DRAMv	SL345596_c_000000000020__full__full-cat_1_46	K01494	dCTP deaminase [EC:3.5.4.13] [RN:R02325]	MISC	Information systems	Nucleotide	Pyrimidine deoxyribonuleotide biosynthesis, CDP/CTP => dCDP/dCTP,dTDP/dTTP	2	MT
DRAMv	SL345596_c_000000000020__full__full-cat_1_86							2	MKTF
VIBRANT	SL345599_c_000000000002__full_84	K03897	iucD; lysine N6-hydroxylase [EC:1.14.13.59]	PF13434.6	L-lysine 6-monooxygenase (NADPH-requiring)
DRAMv	SL345599_c_000000000002__full__full-cat_1_20	K01520	dUTP pyrophosphatase [EC:3.6.1.23] [RN:R02100]	MISC	Information systems	Nucleotide	Pyrimidine deoxyribonuleotide biosynthesis, CDP/CTP => dCDP/dCTP,dTDP/dTTP	2	MT
DRAMv	SL345600_c_000000000001__full__full-cat_1_4	K01494	dCTP deaminase [EC:3.5.4.13] [RN:R02325]	MISC	Information systems	Nucleotide	Pyrimidine deoxyribonuleotide biosynthesis, CDP/CTP => dCDP/dCTP,dTDP/dTTP	2	MTF
DRAMv	SL345600_c_000000000001__full__full-cat_1_44							2	MKT
VIBRANT	SL345615_c_000000000011_fragment_1_22	K14628	actVI2; enoyl reductase
VIBRANT	SL345615_c_000000000018_fragment_1_72	K01480	speB; agmatinase [EC:3.5.3.11]	PF00491.21	Arginase family
VIBRANT	SL345615_c_000000000018_fragment_1_74	K06949	rsgA, engC; ribosome biogenesis GTPase / thiamine phosphate phosphatase [EC:3.6.1.- 3.1.3.100]	PF03193.16	RsgA GTPase
VIBRANT	SL345904_c_000000000027__full_25	K10026	queE; 7-carboxy-7-deazaguanine synthase [EC:4.3.99.3]	PF13394.6	4Fe-4S single cluster domain
VIBRANT	SL345904_c_000000000027__full_26	K06920	queC; 7-cyano-7-deazaguanine synthase [EC:6.3.4.20]	PF06508.13	Queuosine biosynthesis protein QueC
VIBRANT	SL345904_c_000000000027__full_28	K01737	queD, ptpS, PTS; 6-pyruvoyltetrahydropterin/6-carboxytetrahydropterin synthase [EC:4.2.3.12 4.1.2.50]	PF01242.19	6-pyruvoyl tetrahydropterin synthase
VIBRANT	SL345904_c_000000000027__full_29	K01495	GCH1, folE; GTP cyclohydrolase IA [EC:3.5.4.16]	PF01227.22	GTP cyclohydrolase I
VIBRANT	SL345904_c_000000000027__full_32	K09457	queF; 7-cyano-7-deazaguanine reductase [EC:1.7.1.13]	PF14489.6	QueF-like protein
VIBRANT	SL345904_c_000000000027__full_60	K21140	mec; [CysO sulfur-carrier protein]-S-L-cysteine hydrolase [EC:3.13.1.6]	PF14464.6	Prokaryotic homologs of the JAB domain
DRAMv	SL345904_c_000000000027__full__full-cat_1_26							2	MK
DRAMv	SL345904_c_000000000027__full__full-cat_1_28							2	MK
DRAMv	SL345904_c_000000000027__full__full-cat_1_29							2	MK
DRAMv	SL345904_c_000000000027__full__full-cat_1_32							2	MK
VIBRANT	SL345906_c_000000000005__full_32	K10026	queE; 7-carboxy-7-deazaguanine synthase [EC:4.3.99.3]	PF13394.6	4Fe-4S single cluster domain
VIBRANT	SL345906_c_000000000005__full_33	K06920	queC; 7-cyano-7-deazaguanine synthase [EC:6.3.4.20]	PF06508.13	Queuosine biosynthesis protein QueC
VIBRANT	SL345906_c_000000000005__full_35	K01737	queD, ptpS, PTS; 6-pyruvoyltetrahydropterin/6-carboxytetrahydropterin synthase [EC:4.2.3.12 4.1.2.50]	PF01242.19	6-pyruvoyl tetrahydropterin synthase
VIBRANT	SL345906_c_000000000005__full_36	K01495	GCH1, folE; GTP cyclohydrolase IA [EC:3.5.4.16]	PF01227.22	GTP cyclohydrolase I
VIBRANT	SL345906_c_000000000005__full_39	K09457	queF; 7-cyano-7-deazaguanine reductase [EC:1.7.1.13]	PF14489.6	QueF-like protein
VIBRANT	SL345906_c_000000000005__full_6	K21140	mec; [CysO sulfur-carrier protein]-S-L-cysteine hydrolase [EC:3.13.1.6]	PF14464.6	Prokaryotic homologs of the JAB domain
DRAMv	SL345906_c_000000000005__full__full-cat_1_33							1	MK
DRAMv	SL345906_c_000000000005__full__full-cat_1_35							1	MK
DRAMv	SL345906_c_000000000005__full__full-cat_1_36							1	MK
DRAMv	SL345906_c_000000000005__full__full-cat_1_39							1	MK
VIBRANT	SL345906_c_000000000008__full_23	K01186	NEU1; sialidase-1 [EC:3.2.1.18]	PF13088.6	BNR repeat-like domain
DRAMv	SL345906_c_000000000008__full__full-cat_1_23	GH33	GH33 sialidase or neuraminidase (EC 3.2.1.18); trans-sialidase (EC 2.4.1.-); anhydrosialidase (EC 4.2.2.15); Kdo hydrolase (EC 3.2.1.-); 2-keto-3-deoxynononic acid hydrolase / KDNase (EC 3.2.1.-)	carbon utilization	CAZY		Glycoside Hydrolases	1	M
VIBRANT	SL345911_c_000000000006__full_35	K10026	queE; 7-carboxy-7-deazaguanine synthase [EC:4.3.99.3]	PF13394.6	4Fe-4S single cluster domain
VIBRANT	SL345911_c_000000000006__full_36	K06920	queC; 7-cyano-7-deazaguanine synthase [EC:6.3.4.20]	PF06508.13	Queuosine biosynthesis protein QueC
VIBRANT	SL345911_c_000000000006__full_38	K01737	queD, ptpS, PTS; 6-pyruvoyltetrahydropterin/6-carboxytetrahydropterin synthase [EC:4.2.3.12 4.1.2.50]	PF01242.19	6-pyruvoyl tetrahydropterin synthase
VIBRANT	SL345911_c_000000000006__full_39	K01495	GCH1, folE; GTP cyclohydrolase IA [EC:3.5.4.16]	PF01227.22	GTP cyclohydrolase I
VIBRANT	SL345911_c_000000000006__full_42	K09457	queF; 7-cyano-7-deazaguanine reductase [EC:1.7.1.13]	PF14489.6	QueF-like protein
VIBRANT	SL345911_c_000000000006__full_9	K21140	mec; [CysO sulfur-carrier protein]-S-L-cysteine hydrolase [EC:3.13.1.6]	PF14464.6	Prokaryotic homologs of the JAB domain
DRAMv	SL345911_c_000000000006__full__full-cat_1_36							1	MK
DRAMv	SL345911_c_000000000006__full__full-cat_1_38							1	MK
DRAMv	SL345911_c_000000000006__full__full-cat_1_39							1	MK
DRAMv	SL345911_c_000000000006__full__full-cat_1_42							1	MK
VIBRANT	SL345915_c_000000000013__full_53	K01186	NEU1; sialidase-1 [EC:3.2.1.18]	PF13088.6	BNR repeat-like domain
DRAMv	SL345915_c_000000000013__full__full-cat_1_53	GH33	GH33 sialidase or neuraminidase (EC 3.2.1.18); trans-sialidase (EC 2.4.1.-); anhydrosialidase (EC 4.2.2.15); Kdo hydrolase (EC 3.2.1.-); 2-keto-3-deoxynononic acid hydrolase / KDNase (EC 3.2.1.-)	carbon utilization	CAZY		Glycoside Hydrolases	1	M
VIBRANT	SL345916_c_000000000013__full_6	K00558	DNMT1, dcm; DNA (cytosine-5)-methyltransferase 1 [EC:2.1.1.37]
DRAMv	SL345918_c_000000000030__full__full-cat_1_53	K01520	dUTP pyrophosphatase [EC:3.6.1.23] [RN:R02100]	MISC	Information systems	Nucleotide	Pyrimidine deoxyribonuleotide biosynthesis, CDP/CTP => dCDP/dCTP,dTDP/dTTP	2	M
DRAMv	SL345918_c_000000000038__full__full-cat_1_26	GH5	GH5 endo-beta-1,4-glucanase / cellulase (EC 3.2.1.4); endo-beta-1,4-xylanase (EC 3.2.1.8); beta-glucosidase (EC 3.2.1.21); beta-mannosidase (EC 3.2.1.25); beta-glucosylceramidase (EC 3.2.1.45); glucan beta-1,3-glucosidase (EC 3.2.1.58); licheninase (EC 3.2.1.73); exo-beta-1,4-glucanase / cellodextrinase (EC 3.2.1.74); glucan endo-1,6-beta-glucosidase (EC 3.2.1.75); mannan endo-beta-1,4-mannosidas…	carbon utilization	CAZY	Amorphous Cellulose Backbone Cleavage, Amorphous Cellulose Oligo Cleavage, Xyloglucan Backbone Cleavage (Hemicellulose), Xylan Backbone Cleavage (Hemicellulose), Beta-mannan Backbone Cleavage (Hemicellulose), Mixed-Linkage glucans Backbone Cleavage (Hemicellulose), Chitin Oligo Cleavage	Glycoside Hydrolases	2	MKE
VIBRANT	SL345918_c_000000000043__full_69	K01186	NEU1; sialidase-1 [EC:3.2.1.18]	PF13088.6	BNR repeat-like domain
VIBRANT	SL345919_c_000000000004__full_35	K09457	queF; 7-cyano-7-deazaguanine reductase [EC:1.7.1.13]	PF14489.6	QueF-like protein
VIBRANT	SL345919_c_000000000004__full_38	K01495	GCH1, folE; GTP cyclohydrolase IA [EC:3.5.4.16]	PF01227.22	GTP cyclohydrolase I
VIBRANT	SL345919_c_000000000004__full_39	K01737	queD, ptpS, PTS; 6-pyruvoyltetrahydropterin/6-carboxytetrahydropterin synthase [EC:4.2.3.12 4.1.2.50]	PF01242.19	6-pyruvoyl tetrahydropterin synthase
VIBRANT	SL345919_c_000000000004__full_41	K06920	queC; 7-cyano-7-deazaguanine synthase [EC:6.3.4.20]	PF06508.13	Queuosine biosynthesis protein QueC
VIBRANT	SL345919_c_000000000004__full_42	K10026	queE; 7-carboxy-7-deazaguanine synthase [EC:4.3.99.3]	PF13394.6	4Fe-4S single cluster domain
VIBRANT	SL345919_c_000000000004__full_7	K21140	mec; [CysO sulfur-carrier protein]-S-L-cysteine hydrolase [EC:3.13.1.6]	PF14464.6	Prokaryotic homologs of the JAB domain
DRAMv	SL345919_c_000000000004__full__full-cat_1_35							2	MK
DRAMv	SL345919_c_000000000004__full__full-cat_1_38							2	MK
DRAMv	SL345919_c_000000000004__full__full-cat_1_39							2	MK
DRAMv	SL345919_c_000000000004__full__full-cat_1_41							2	MK
VIBRANT	SL345921_c_000000000018__full_26	K21140	mec; [CysO sulfur-carrier protein]-S-L-cysteine hydrolase [EC:3.13.1.6]	PF14464.6	Prokaryotic homologs of the JAB domain
VIBRANT	SL345921_c_000000000018__full_52	K10026	queE; 7-carboxy-7-deazaguanine synthase [EC:4.3.99.3]	PF13394.6	4Fe-4S single cluster domain
VIBRANT	SL345921_c_000000000018__full_53	K06920	queC; 7-cyano-7-deazaguanine synthase [EC:6.3.4.20]	PF06508.13	Queuosine biosynthesis protein QueC
VIBRANT	SL345921_c_000000000018__full_55	K01737	queD, ptpS, PTS; 6-pyruvoyltetrahydropterin/6-carboxytetrahydropterin synthase [EC:4.2.3.12 4.1.2.50]	PF01242.19	6-pyruvoyl tetrahydropterin synthase
VIBRANT	SL345921_c_000000000018__full_56	K01495	GCH1, folE; GTP cyclohydrolase IA [EC:3.5.4.16]	PF01227.22	GTP cyclohydrolase I
VIBRANT	SL345921_c_000000000018__full_59	K09457	queF; 7-cyano-7-deazaguanine reductase [EC:1.7.1.13]	PF14489.6	QueF-like protein
DRAMv	SL345921_c_000000000018__full__full-cat_1_53							2	MKF
DRAMv	SL345921_c_000000000018__full__full-cat_1_55							2	MKF
DRAMv	SL345921_c_000000000018__full__full-cat_1_56							2	MKF
DRAMv	SL345921_c_000000000018__full__full-cat_1_59							2	MKF
VIBRANT	SL345921_c_000000000035__full_10	K01186	NEU1; sialidase-1 [EC:3.2.1.18]	PF13088.6	BNR repeat-like domain
DRAMv	SL345921_c_000000000035__full__full-cat_1_10	GH33	GH33 sialidase or neuraminidase (EC 3.2.1.18); trans-sialidase (EC 2.4.1.-); anhydrosialidase (EC 4.2.2.15); Kdo hydrolase (EC 3.2.1.-); 2-keto-3-deoxynononic acid hydrolase / KDNase (EC 3.2.1.-)	carbon utilization	CAZY		Glycoside Hydrolases	1	M
VIBRANT	SL345929_c_000000000004__full_16	K09457	queF; 7-cyano-7-deazaguanine reductase [EC:1.7.1.13]	PF14489.6	QueF-like protein
VIBRANT	SL345929_c_000000000004__full_19	K01495	GCH1, folE; GTP cyclohydrolase IA [EC:3.5.4.16]	PF01227.22	GTP cyclohydrolase I
VIBRANT	SL345929_c_000000000004__full_20	K01737	queD, ptpS, PTS; 6-pyruvoyltetrahydropterin/6-carboxytetrahydropterin synthase [EC:4.2.3.12 4.1.2.50]	PF01242.19	6-pyruvoyl tetrahydropterin synthase
VIBRANT	SL345929_c_000000000004__full_22	K06920	queC; 7-cyano-7-deazaguanine synthase [EC:6.3.4.20]	PF06508.13	Queuosine biosynthesis protein QueC
VIBRANT	SL345929_c_000000000004__full_23	K10026	queE; 7-carboxy-7-deazaguanine synthase [EC:4.3.99.3]	PF13394.6	4Fe-4S single cluster domain
VIBRANT	SL345929_c_000000000004__full_49	K21140	mec; [CysO sulfur-carrier protein]-S-L-cysteine hydrolase [EC:3.13.1.6]	PF14464.6	Prokaryotic homologs of the JAB domain
DRAMv	SL345929_c_000000000004__full__full-cat_1_16							1	MK
DRAMv	SL345929_c_000000000004__full__full-cat_1_19							1	MK
DRAMv	SL345929_c_000000000004__full__full-cat_1_20							1	MK
DRAMv	SL345929_c_000000000004__full__full-cat_1_22							1	MK
VIBRANT	SL345930_c_000000000001__full_125	K13522	K13522, nadM; bifunctional NMN adenylyltransferase/nudix hydrolase [EC:2.7.7.1 3.6.1.-]	PF00293.28	NUDIX domain
VIBRANT	SL345930_c_000000000001__full_126	K00763	pncB, NAPRT1; nicotinate phosphoribosyltransferase [EC:6.3.4.21]	PF04095.16	Nicotinate phosphoribosyltransferase (NAPRTase) family
VIBRANT	SL345930_c_000000000001__full_127	K08281	pncA; nicotinamidase/pyrazinamidase [EC:3.5.1.19 3.5.1.-]	PF00857.20	Isochorismatase family
VIBRANT	SL345930_c_000000000001__full_128	K01950	E6.3.5.1, NADSYN1, QNS1, nadE; NAD+ synthase (glutamine-hydrolysing) [EC:6.3.5.1]	PF02540.17	NAD synthase
VIBRANT	SL345930_c_000000000001__full_19	K11540	CAD; carbamoyl-phosphate synthase / aspartate carbamoyltransferase / dihydroorotase [EC:6.3.5.5 2.1.3.2 3.5.2.3]	PF02729.21	Aspartate/ornithine carbamoyltransferase, carbamoyl-P binding domain
VIBRANT	SL345930_c_000000000001__full_72	K22316	rhnA-cobC; ribonuclease H / adenosylcobalamin/alpha-ribazole phosphatase [EC:3.1.26.4 3.1.3.73]
DRAMv	SL345930_c_000000000001__full__full-cat_1_124							1	MK
DRAMv	SL345930_c_000000000001__full__full-cat_1_125							1	MK
DRAMv	SL345930_c_000000000001__full__full-cat_1_138	K00558	DNMT1, dcm; DNA (cytosine-5)-methyltransferase 1 [EC:2.1.1.37]	Organic Nitrogen	Amino Acid		Methionine degradation	1	M
DRAMv	SL345930_c_000000000001__full__full-cat_1_18	K00609	aspartate carbamoyltransferase [EC:2.1.3.2] [RN:R01397]	MISC	Information systems	Nucleotide	Uridine monophosphate biosynthesis, glutamine (+ PRPP) => UMP	2	MK
DRAMv	SL345930_c_000000000001__full__full-cat_1_210							1	MK
DRAMv	SL345930_c_000000000001__full__full-cat_1_258							2	MK
DRAMv	SL345930_c_000000000001__full__full-cat_1_86							1	MK
VIBRANT	SL345930_c_000000000004__full_21	K00390	cysH; phosphoadenosine phosphosulfate reductase [EC:1.8.4.8 1.8.4.10]	PF01507.19	Phosphoadenosine phosphosulfate reductase family
VIBRANT	SL345930_c_000000000006__full_18	K00558	DNMT1, dcm; DNA (cytosine-5)-methyltransferase 1 [EC:2.1.1.37]	PF00145.17	C-5 cytosine-specific DNA methylase
DRAMv	SL345930_c_000000000006__full__full-cat_1_18	K00558	DNMT1, dcm; DNA (cytosine-5)-methyltransferase 1 [EC:2.1.1.37]	Organic Nitrogen	Amino Acid		Methionine degradation	2	M
VIBRANT	SL345936_c_000000000007__full_1	K01495	GCH1, folE; GTP cyclohydrolase IA [EC:3.5.4.16]	PF01227.22	GTP cyclohydrolase I
VIBRANT	SL345936_c_000000000007__full_32	K21140	mec; [CysO sulfur-carrier protein]-S-L-cysteine hydrolase [EC:3.13.1.6]	PF14464.6	Prokaryotic homologs of the JAB domain
VIBRANT	SL345936_c_000000000007__full_4	K09457	queF; 7-cyano-7-deazaguanine reductase [EC:1.7.1.13]	PF14489.6	QueF-like protein
VIBRANT	SL345936_c_000000000007__full_58	K10026	queE; 7-carboxy-7-deazaguanine synthase [EC:4.3.99.3]	PF13394.6	4Fe-4S single cluster domain
VIBRANT	SL345936_c_000000000007__full_59	K06920	queC; 7-cyano-7-deazaguanine synthase [EC:6.3.4.20]	PF06508.13	Queuosine biosynthesis protein QueC
VIBRANT	SL345936_c_000000000007__full_61	K01737	queD, ptpS, PTS; 6-pyruvoyltetrahydropterin/6-carboxytetrahydropterin synthase [EC:4.2.3.12 4.1.2.50]	PF01242.19	6-pyruvoyl tetrahydropterin synthase
VIBRANT	SL345936_c_000000000007__full_62	K01495	GCH1, folE; GTP cyclohydrolase IA [EC:3.5.4.16]	PF01227.22	GTP cyclohydrolase I
DRAMv	SL345936_c_000000000007__full__full-cat_1_59							2	MKF
DRAMv	SL345936_c_000000000007__full__full-cat_1_61							2	MKF
DRAMv	SL345936_c_000000000007__full__full-cat_1_62							2	MKF
VIBRANT	SL345940_c_000000000013__full_38	K00558	DNMT1, dcm; DNA (cytosine-5)-methyltransferase 1 [EC:2.1.1.37]
DRAMv	SL345945_c_000000000002__full__full-cat_1_55	K01520	dUTP pyrophosphatase [EC:3.6.1.23] [RN:R02100]	MISC	Information systems	Nucleotide	Pyrimidine deoxyribonuleotide biosynthesis, CDP/CTP => dCDP/dCTP,dTDP/dTTP	2	M
DRAMv	SL345946_c_000000000009__full__full-cat_1_22							1	MK
DRAMv	SL345950_c_000000000009__full__full-cat_1_24							2	M
DRAMv	SL345950_c_000000000051__full__full-cat_1_53	K01520	dUTP pyrophosphatase [EC:3.6.1.23] [RN:R02100]	MISC	Information systems	Nucleotide	Pyrimidine deoxyribonuleotide biosynthesis, CDP/CTP => dCDP/dCTP,dTDP/dTTP	2	M
DRAMv	SL345955_c_000000000007__full__full-cat_1_51	GH5	GH5 endo-beta-1,4-glucanase / cellulase (EC 3.2.1.4); endo-beta-1,4-xylanase (EC 3.2.1.8); beta-glucosidase (EC 3.2.1.21); beta-mannosidase (EC 3.2.1.25); beta-glucosylceramidase (EC 3.2.1.45); glucan beta-1,3-glucosidase (EC 3.2.1.58); licheninase (EC 3.2.1.73); exo-beta-1,4-glucanase / cellodextrinase (EC 3.2.1.74); glucan endo-1,6-beta-glucosidase (EC 3.2.1.75); mannan endo-beta-1,4-mannosidas…	carbon utilization	CAZY	Amorphous Cellulose Backbone Cleavage, Amorphous Cellulose Oligo Cleavage, Xyloglucan Backbone Cleavage (Hemicellulose), Xylan Backbone Cleavage (Hemicellulose), Beta-mannan Backbone Cleavage (Hemicellulose), Mixed-Linkage glucans Backbone Cleavage (Hemicellulose), Chitin Oligo Cleavage	Glycoside Hydrolases	1	MKE
VIBRANT	SL345955_c_000000000008__full_19	K00558	DNMT1, dcm; DNA (cytosine-5)-methyltransferase 1 [EC:2.1.1.37]
DRAMv	SL345957_c_000000000012__full__full-cat_1_5	K01494	dCTP deaminase [EC:3.5.4.13] [RN:R02325]	MISC	Information systems	Nucleotide	Pyrimidine deoxyribonuleotide biosynthesis, CDP/CTP => dCDP/dCTP,dTDP/dTTP	2	MF
DRAMv	SL345964_c_000000000011__full__full-cat_1_65	K01494	dCTP deaminase [EC:3.5.4.13] [RN:R02325]	MISC	Information systems	Nucleotide	Pyrimidine deoxyribonuleotide biosynthesis, CDP/CTP => dCDP/dCTP,dTDP/dTTP	2	M
DRAMv	SL345969_c_000000000001__full__full-cat_1_26	K01520	dUTP pyrophosphatase [EC:3.6.1.23] [RN:R02100]	MISC	Information systems	Nucleotide	Pyrimidine deoxyribonuleotide biosynthesis, CDP/CTP => dCDP/dCTP,dTDP/dTTP	2	M
VIBRANT	SL345972_c_000000000001__full_6	K00558	DNMT1, dcm; DNA (cytosine-5)-methyltransferase 1 [EC:2.1.1.37]	PF00145.17	C-5 cytosine-specific DNA methylase
VIBRANT	SL345972_c_000000000001__full_67	K00558	DNMT1, dcm; DNA (cytosine-5)-methyltransferase 1 [EC:2.1.1.37]	PF00145.17	C-5 cytosine-specific DNA methylase
DRAMv	SL345972_c_000000000001__full__full-cat_1_6	K00558	DNMT1, dcm; DNA (cytosine-5)-methyltransferase 1 [EC:2.1.1.37]	Organic Nitrogen	Amino Acid		Methionine degradation	2	MTF
DRAMv	SL345981_c_000000000014__full__full-cat_1_20	K01494	dCTP deaminase [EC:3.5.4.13] [RN:R02325]	MISC	Information systems	Nucleotide	Pyrimidine deoxyribonuleotide biosynthesis, CDP/CTP => dCDP/dCTP,dTDP/dTTP	1	M
DRAMv	SL345981_c_000000000016__full__full-cat_1_36	GH5	GH5 endo-beta-1,4-glucanase / cellulase (EC 3.2.1.4); endo-beta-1,4-xylanase (EC 3.2.1.8); beta-glucosidase (EC 3.2.1.21); beta-mannosidase (EC 3.2.1.25); beta-glucosylceramidase (EC 3.2.1.45); glucan beta-1,3-glucosidase (EC 3.2.1.58); licheninase (EC 3.2.1.73); exo-beta-1,4-glucanase / cellodextrinase (EC 3.2.1.74); glucan endo-1,6-beta-glucosidase (EC 3.2.1.75); mannan endo-beta-1,4-mannosidas…	carbon utilization	CAZY	Amorphous Cellulose Backbone Cleavage, Amorphous Cellulose Oligo Cleavage, Xyloglucan Backbone Cleavage (Hemicellulose), Xylan Backbone Cleavage (Hemicellulose), Beta-mannan Backbone Cleavage (Hemicellulose), Mixed-Linkage glucans Backbone Cleavage (Hemicellulose), Chitin Oligo Cleavage	Glycoside Hydrolases	1	MKE
DRAMv	SL345989_c_000000000001__full__full-cat_1_36	GH5	GH5 endo-beta-1,4-glucanase / cellulase (EC 3.2.1.4); endo-beta-1,4-xylanase (EC 3.2.1.8); beta-glucosidase (EC 3.2.1.21); beta-mannosidase (EC 3.2.1.25); beta-glucosylceramidase (EC 3.2.1.45); glucan beta-1,3-glucosidase (EC 3.2.1.58); licheninase (EC 3.2.1.73); exo-beta-1,4-glucanase / cellodextrinase (EC 3.2.1.74); glucan endo-1,6-beta-glucosidase (EC 3.2.1.75); mannan endo-beta-1,4-mannosidas…	carbon utilization	CAZY	Amorphous Cellulose Backbone Cleavage, Amorphous Cellulose Oligo Cleavage, Xyloglucan Backbone Cleavage (Hemicellulose), Xylan Backbone Cleavage (Hemicellulose), Beta-mannan Backbone Cleavage (Hemicellulose), Mixed-Linkage glucans Backbone Cleavage (Hemicellulose), Chitin Oligo Cleavage	Glycoside Hydrolases	1	MKE
DRAMv	SL345989_c_000000000002__full__full-cat_1_30							2	MKE
VIBRANT	SL345992_c_000000000002_fragment_1_13	K00558	DNMT1, dcm; DNA (cytosine-5)-methyltransferase 1 [EC:2.1.1.37]	PF00145.17	C-5 cytosine-specific DNA methylase
DRAMv	SL345993_c_000000000009__full_1__full-cat_1_7							2	MK
DRAMv	SL345994_c_000000000001__full__full-cat_1_101	GH135	GH135 alpha-1,4-galactosaminogalactan hydrolase (EC 3.2.1.-)	carbon utilization	CAZY		Glycoside Hydrolases	1	M
VIBRANT	SL345995_c_000000000023__full_18	K00558	DNMT1, dcm; DNA (cytosine-5)-methyltransferase 1 [EC:2.1.1.37]
DRAMv	SL345996_c_000000000012__full__full-cat_1_67	K01494	dCTP deaminase [EC:3.5.4.13] [RN:R02325]	MISC	Information systems	Nucleotide	Pyrimidine deoxyribonuleotide biosynthesis, CDP/CTP => dCDP/dCTP,dTDP/dTTP	1	M
DRAMv	SL345998_c_000000000024__full__full-cat_2_34	C56	Catlytic type: Cysteine; acts only on peptides of less than 20 amino acids; a preference for bulky, hydrophobic P1 residues	Organic Nitrogen	Peptidase		PfpI endopeptidase of {Pyrococcus furiosus}	1	MT
DRAMv	SL345998_c_000000000024__full__full-cat_2_36							1	MKT
DRAMv	SL346081_c_000000000023__full__full-cat_1_10	K01520	dUTP pyrophosphatase [EC:3.6.1.23] [RN:R02100]	MISC	Information systems	Nucleotide	Pyrimidine deoxyribonuleotide biosynthesis, CDP/CTP => dCDP/dCTP,dTDP/dTTP	2	MF
DRAMv	SL346082_c_000000000023__full__full-cat_1_21	K01520	dUTP pyrophosphatase [EC:3.6.1.23] [RN:R02100]	MISC	Information systems	Nucleotide	Pyrimidine deoxyribonuleotide biosynthesis, CDP/CTP => dCDP/dCTP,dTDP/dTTP	2	M
DRAMv	SL346083_c_000000000021__full__full-cat_1_53	K01494	dCTP deaminase [EC:3.5.4.13] [RN:R02325]	MISC	Information systems	Nucleotide	Pyrimidine deoxyribonuleotide biosynthesis, CDP/CTP => dCDP/dCTP,dTDP/dTTP	1	M
DRAMv	SL346083_c_000000000028__full__full-cat_1_25	K01520	dUTP pyrophosphatase [EC:3.6.1.23] [RN:R02100]	MISC	Information systems	Nucleotide	Pyrimidine deoxyribonuleotide biosynthesis, CDP/CTP => dCDP/dCTP,dTDP/dTTP	2	M
DRAMv	SL346085_c_000000000026__full__full-cat_1_29	K01494	dCTP deaminase [EC:3.5.4.13] [RN:R02325]	MISC	Information systems	Nucleotide	Pyrimidine deoxyribonuleotide biosynthesis, CDP/CTP => dCDP/dCTP,dTDP/dTTP	1	M
DRAMv	SL346088_c_000000000012__full_1__full-cat_1_35	K01494	dCTP deaminase [EC:3.5.4.13] [RN:R02325]	MISC	Information systems	Nucleotide	Pyrimidine deoxyribonuleotide biosynthesis, CDP/CTP => dCDP/dCTP,dTDP/dTTP	1	M
DRAMv	SL346088_c_000000000022__full__full-cat_1_60	K01520	dUTP pyrophosphatase [EC:3.6.1.23] [RN:R02100]	MISC	Information systems	Nucleotide	Pyrimidine deoxyribonuleotide biosynthesis, CDP/CTP => dCDP/dCTP,dTDP/dTTP	2	MF
VIBRANT	SL346090_c_000000000001__full_70	K00558	DNMT1, dcm; DNA (cytosine-5)-methyltransferase 1 [EC:2.1.1.37]	PF00145.17	C-5 cytosine-specific DNA methylase
DRAMv	SL346090_c_000000000001__full__full-cat_1_32	CBM32	CBM32 Binding to galactose and lactose has been demonstrated for the module of Micromonospora viridifaciens sialidase (PMID: 16239725). Binding to polygalacturonic acid has been shown for a Yersinia member (PMID: 17292916). Binding to LacNAc (beta-D-galactosyl-1,4-beta-D-N-acetylglucosamine) has been shown for an N-acetylglucosaminidase from Clostridium perfingens (PMID: 16990278).	carbon utilization	CAZY		Carbohydrate-Binding Modules	1	M
VIBRANT	SL346090_c_000000000002__full_51	K02078	acpP; acyl carrier protein	PF00550.25	Phosphopantetheine attachment site
DRAMv	SL346090_c_000000000002__full__full-cat_1_51							2	MK
DRAMv	SL346092_c_000000000024__full__full-cat_1_8	K01520	dUTP pyrophosphatase [EC:3.6.1.23] [RN:R02100]	MISC	Information systems	Nucleotide	Pyrimidine deoxyribonuleotide biosynthesis, CDP/CTP => dCDP/dCTP,dTDP/dTTP	2	MF
DRAMv	SL346094_c_000000000001__0_partial_1__full-cat_1_27	K01494	dCTP deaminase [EC:3.5.4.13] [RN:R02325]	MISC	Information systems	Nucleotide	Pyrimidine deoxyribonuleotide biosynthesis, CDP/CTP => dCDP/dCTP,dTDP/dTTP	1	M
DRAMv	SL346094_c_000000000015__full__full-cat_1_64	K01520	dUTP pyrophosphatase [EC:3.6.1.23] [RN:R02100]	MISC	Information systems	Nucleotide	Pyrimidine deoxyribonuleotide biosynthesis, CDP/CTP => dCDP/dCTP,dTDP/dTTP	2	MF
VIBRANT	SL346094_c_000000000077__full_1	K01626	E2.5.1.54, aroF, aroG, aroH; 3-deoxy-7-phosphoheptulonate synthase [EC:2.5.1.54]	PF01474.16	Class-II DAHP synthetase family
DRAMv	SL346096_c_000000000001__full__full-cat_1_35	K01520	dUTP pyrophosphatase [EC:3.6.1.23] [RN:R02100]	MISC	Information systems	Nucleotide	Pyrimidine deoxyribonuleotide biosynthesis, CDP/CTP => dCDP/dCTP,dTDP/dTTP	2	M
DRAMv	SL346097_c_000000000028__full__full-cat_1_43	K01520	dUTP pyrophosphatase [EC:3.6.1.23] [RN:R02100]	MISC	Information systems	Nucleotide	Pyrimidine deoxyribonuleotide biosynthesis, CDP/CTP => dCDP/dCTP,dTDP/dTTP	2	M
VIBRANT	SL346097_c_000000000031__full_27	K00558	DNMT1, dcm; DNA (cytosine-5)-methyltransferase 1 [EC:2.1.1.37]	PF00145.17	C-5 cytosine-specific DNA methylase
DRAMv	SL346097_c_000000000031__full__full-cat_1_27	K00558	DNMT1, dcm; DNA (cytosine-5)-methyltransferase 1 [EC:2.1.1.37]	Organic Nitrogen	Amino Acid		Methionine degradation	2	M
DRAMv	SL346097_c_000000000031__full__full-cat_1_33							2	MK
VIBRANT	SL346098_c_000000000017__full_14	K00558	DNMT1, dcm; DNA (cytosine-5)-methyltransferase 1 [EC:2.1.1.37]	PF00145.17	C-5 cytosine-specific DNA methylase
DRAMv	SL346098_c_000000000017__full__full-cat_1_14	K00558	DNMT1, dcm; DNA (cytosine-5)-methyltransferase 1 [EC:2.1.1.37]	Organic Nitrogen	Amino Acid		Methionine degradation	2	M
DRAMv	SL346098_c_000000000017__full__full-cat_1_20							2	MK
VIBRANT	SL346098_c_000000000025__full_69	K00457	HPD, hppD; 4-hydroxyphenylpyruvate dioxygenase [EC:1.13.11.27]	PF00903.25	Glyoxalase/Bleomycin resistance protein/Dioxygenase superfamily
VIBRANT	SL346098_c_000000000025__full_7	K16171	faaH; fumarylacetoacetate (FAA) hydrolase [EC:3.7.1.2]	PF01557.18	Fumarylacetoacetate (FAA) hydrolase family
VIBRANT	SL346098_c_000000000025__full_9	K13051	ASRGL1, iaaA; L-asparaginase / beta-aspartyl-peptidase [EC:3.5.1.1 3.4.19.5]	PF01112.18	Asparaginase
DRAMv	SL346098_c_000000000025__full__full-cat_1_7	K16171	fumarylacetoacetate (FAA) hydrolase [EC:3.7.1.2] [RN:R01364]	Organic Nitrogen	Amino Acid		Tyrosine degradation, tyrosine => homogentisate	1	MKF
DRAMv	SL346098_c_000000000025__full__full-cat_1_9	T02	Catlytic type: Threonine; hydrolyses the GlcNAc+Asn (the natural linkage structure between protein and carbohydrate in Asn-linked glycoproteins) and taspase-1 which cleaves aspartyl bonds D+GADD and D+GVDD	Organic Nitrogen	Peptidase		N-terminal nucleophile hydrolases	1	MF
DRAMv	SL346098_c_000000000036__full__full-cat_1_44	K01520	dUTP pyrophosphatase [EC:3.6.1.23] [RN:R02100]	MISC	Information systems	Nucleotide	Pyrimidine deoxyribonuleotide biosynthesis, CDP/CTP => dCDP/dCTP,dTDP/dTTP	2	M
DRAMv	SL346099_c_000000000030__full__full-cat_1_21	K01520	dUTP pyrophosphatase [EC:3.6.1.23] [RN:R02100]	MISC	Information systems	Nucleotide	Pyrimidine deoxyribonuleotide biosynthesis, CDP/CTP => dCDP/dCTP,dTDP/dTTP	2	M
DRAMv	SL346100_c_000000000003__0_partial_1__full-cat_1_27	K01494	dCTP deaminase [EC:3.5.4.13] [RN:R02325]	MISC	Information systems	Nucleotide	Pyrimidine deoxyribonuleotide biosynthesis, CDP/CTP => dCDP/dCTP,dTDP/dTTP	1	M
DRAMv	SL346100_c_000000000036__full__full-cat_1_33	K01520	dUTP pyrophosphatase [EC:3.6.1.23] [RN:R02100]	MISC	Information systems	Nucleotide	Pyrimidine deoxyribonuleotide biosynthesis, CDP/CTP => dCDP/dCTP,dTDP/dTTP	2	M
DRAMv	SL346101_c_000000000031__full__full-cat_1_40	K01520	dUTP pyrophosphatase [EC:3.6.1.23] [RN:R02100]	MISC	Information systems	Nucleotide	Pyrimidine deoxyribonuleotide biosynthesis, CDP/CTP => dCDP/dCTP,dTDP/dTTP	2	M
DRAMv	SL346102_c_000000000001__full__full-cat_1_64							1	MK
VIBRANT	SL346103_c_000000000058__full_53	K01186	NEU1; sialidase-1 [EC:3.2.1.18]	PF13088.6	BNR repeat-like domain
DRAMv	SL346103_c_000000000058__full__full-cat_1_53	GH33	GH33 sialidase or neuraminidase (EC 3.2.1.18); trans-sialidase (EC 2.4.1.-); anhydrosialidase (EC 4.2.2.15); Kdo hydrolase (EC 3.2.1.-); 2-keto-3-deoxynononic acid hydrolase / KDNase (EC 3.2.1.-)	carbon utilization	CAZY		Glycoside Hydrolases	1	M
DRAMv	SL346105_c_000000000002__0_partial_1__full-cat_1_35	K01494	dCTP deaminase [EC:3.5.4.13] [RN:R02325]	MISC	Information systems	Nucleotide	Pyrimidine deoxyribonuleotide biosynthesis, CDP/CTP => dCDP/dCTP,dTDP/dTTP	1	M
VIBRANT	SL346105_c_000000000014__full_30	K00558	DNMT1, dcm; DNA (cytosine-5)-methyltransferase 1 [EC:2.1.1.37]	PF00145.17	C-5 cytosine-specific DNA methylase
DRAMv	SL346105_c_000000000014__full__full-cat_1_15	K01520	dUTP pyrophosphatase [EC:3.6.1.23] [RN:R02100]	MISC	Information systems	Nucleotide	Pyrimidine deoxyribonuleotide biosynthesis, CDP/CTP => dCDP/dCTP,dTDP/dTTP	2	M
DRAMv	SL346105_c_000000000014__full__full-cat_1_30	K00558	DNMT1, dcm; DNA (cytosine-5)-methyltransferase 1 [EC:2.1.1.37]	Organic Nitrogen	Amino Acid		Methionine degradation	2	M
DRAMv	SL346105_c_000000000014__full__full-cat_1_77							2	MKF
DRAMv	SL346106_c_000000000055__full__full-cat_1_34	K01520	dUTP pyrophosphatase [EC:3.6.1.23] [RN:R02100]	MISC	Information systems	Nucleotide	Pyrimidine deoxyribonuleotide biosynthesis, CDP/CTP => dCDP/dCTP,dTDP/dTTP	2	M
DRAMv	SL346107_c_000000000021__full__full-cat_1_56	K01494	dCTP deaminase [EC:3.5.4.13] [RN:R02325]	MISC	Information systems	Nucleotide	Pyrimidine deoxyribonuleotide biosynthesis, CDP/CTP => dCDP/dCTP,dTDP/dTTP	1	M
DRAMv	SL346107_c_000000000029__full__full-cat_1_4	K01520	dUTP pyrophosphatase [EC:3.6.1.23] [RN:R02100]	MISC	Information systems	Nucleotide	Pyrimidine deoxyribonuleotide biosynthesis, CDP/CTP => dCDP/dCTP,dTDP/dTTP	2	MF
DRAMv	SL346108_c_000000000011__full__full-cat_1_60	K01520	dUTP pyrophosphatase [EC:3.6.1.23] [RN:R02100]	MISC	Information systems	Nucleotide	Pyrimidine deoxyribonuleotide biosynthesis, CDP/CTP => dCDP/dCTP,dTDP/dTTP	2	MF
VIBRANT	SL346109_c_000000000019__full_22	K00558	DNMT1, dcm; DNA (cytosine-5)-methyltransferase 1 [EC:2.1.1.37]	PF00145.17	C-5 cytosine-specific DNA methylase
DRAMv	SL346109_c_000000000019__full__full-cat_1_22	K00558	DNMT1, dcm; DNA (cytosine-5)-methyltransferase 1 [EC:2.1.1.37]	Organic Nitrogen	Amino Acid		Methionine degradation	1	M
VIBRANT	SL346109_c_000000000020__full_20	K02078	acpP; acyl carrier protein	PF00550.25	Phosphopantetheine attachment site
DRAMv	SL346109_c_000000000020__full__full-cat_1_20							1	MK
DRAMv	SL346109_c_000000000025__full__full-cat_1_77							1	MKF
DRAMv	SL346109_c_000000000030__full__full-cat_1_24	CBM32	CBM32 Binding to galactose and lactose has been demonstrated for the module of Micromonospora viridifaciens sialidase (PMID: 16239725). Binding to polygalacturonic acid has been shown for a Yersinia member (PMID: 17292916). Binding to LacNAc (beta-D-galactosyl-1,4-beta-D-N-acetylglucosamine) has been shown for an N-acetylglucosaminidase from Clostridium perfingens (PMID: 16990278).	carbon utilization	CAZY		Carbohydrate-Binding Modules	1	M
DRAMv	SL346109_c_000000000034__full__full-cat_1_25							1	MK
DRAMv	SL346109_c_000000000036__full__full-cat_1_60	K01520	dUTP pyrophosphatase [EC:3.6.1.23] [RN:R02100]	MISC	Information systems	Nucleotide	Pyrimidine deoxyribonuleotide biosynthesis, CDP/CTP => dCDP/dCTP,dTDP/dTTP	2	MF
VIBRANT	SL346111_c_000000000002__full_32	K00012	UGDH, ugd; UDPglucose 6-dehydrogenase [EC:1.1.1.22]	PF03721.14	UDP-glucose/GDP-mannose dehydrogenase family, NAD binding domain
DRAMv	SL346115_c_000000000017__full_1__full-cat_1_15	K01494	dCTP deaminase [EC:3.5.4.13] [RN:R02325]	MISC	Information systems	Nucleotide	Pyrimidine deoxyribonuleotide biosynthesis, CDP/CTP => dCDP/dCTP,dTDP/dTTP	2	M
DRAMv	SL346115_c_000000000021__full__full-cat_1_5	K00558	DNMT1, dcm; DNA (cytosine-5)-methyltransferase 1 [EC:2.1.1.37]	Organic Nitrogen	Amino Acid		Methionine degradation	2	MF
DRAMv	SL346120_c_000000000017__full__full-cat_1_4	K01494	dCTP deaminase [EC:3.5.4.13] [RN:R02325]	MISC	Information systems	Nucleotide	Pyrimidine deoxyribonuleotide biosynthesis, CDP/CTP => dCDP/dCTP,dTDP/dTTP	2	MF
DRAMv	SL346120_c_000000000026__full__full-cat_1_25	K01520	dUTP pyrophosphatase [EC:3.6.1.23] [RN:R02100]	MISC	Information systems	Nucleotide	Pyrimidine deoxyribonuleotide biosynthesis, CDP/CTP => dCDP/dCTP,dTDP/dTTP	2	M
VIBRANT	SL346120_c_000000000028__full_1 1-34575/39648_27	K00558	DNMT1, dcm; DNA (cytosine-5)-methyltransferase 1 [EC:2.1.1.37]	PF00145.17	C-5 cytosine-specific DNA methylase
DRAMv	SL346122_c_000000000024__full__full-cat_1_56	K01520	dUTP pyrophosphatase [EC:3.6.1.23] [RN:R02100]	MISC	Information systems	Nucleotide	Pyrimidine deoxyribonuleotide biosynthesis, CDP/CTP => dCDP/dCTP,dTDP/dTTP	1	M
DRAMv	SL346124_c_000000000037__full__full-cat_1_44	K01520	dUTP pyrophosphatase [EC:3.6.1.23] [RN:R02100]	MISC	Information systems	Nucleotide	Pyrimidine deoxyribonuleotide biosynthesis, CDP/CTP => dCDP/dCTP,dTDP/dTTP	2	M
DRAMv	SL346128_c_000000000025__full__full-cat_1_13	K01520	dUTP pyrophosphatase [EC:3.6.1.23] [RN:R02100]	MISC	Information systems	Nucleotide	Pyrimidine deoxyribonuleotide biosynthesis, CDP/CTP => dCDP/dCTP,dTDP/dTTP	2	M
DRAMv	SL346128_c_000000000030__full__full-cat_1_37	K01520	dUTP pyrophosphatase [EC:3.6.1.23] [RN:R02100]	MISC	Information systems	Nucleotide	Pyrimidine deoxyribonuleotide biosynthesis, CDP/CTP => dCDP/dCTP,dTDP/dTTP	2	M
DRAMv	SL346129_c_000000000028__full__full-cat_1_59	K01520	dUTP pyrophosphatase [EC:3.6.1.23] [RN:R02100]	MISC	Information systems	Nucleotide	Pyrimidine deoxyribonuleotide biosynthesis, CDP/CTP => dCDP/dCTP,dTDP/dTTP	2	MF
DRAMv	SL346137_c_000000000026__full__full-cat_1_13	K01520	dUTP pyrophosphatase [EC:3.6.1.23] [RN:R02100]	MISC	Information systems	Nucleotide	Pyrimidine deoxyribonuleotide biosynthesis, CDP/CTP => dCDP/dCTP,dTDP/dTTP	1	M
DRAMv	SL346139_c_000000000002__0_partial_1__full-cat_1_35	K01494	dCTP deaminase [EC:3.5.4.13] [RN:R02325]	MISC	Information systems	Nucleotide	Pyrimidine deoxyribonuleotide biosynthesis, CDP/CTP => dCDP/dCTP,dTDP/dTTP	1	M
DRAMv	SL346144_c_000000000026__full__full-cat_1_60	K01520	dUTP pyrophosphatase [EC:3.6.1.23] [RN:R02100]	MISC	Information systems	Nucleotide	Pyrimidine deoxyribonuleotide biosynthesis, CDP/CTP => dCDP/dCTP,dTDP/dTTP	2	MF
VIBRANT	SL346145_c_000000000001__full_24	K01218	gmuG; mannan endo-1,4-beta-mannosidase [EC:3.2.1.78]	PF13927.6	Immunoglobulin domain
VIBRANT	SL346151_c_000000000004__full_7	K00558	DNMT1, dcm; DNA (cytosine-5)-methyltransferase 1 [EC:2.1.1.37]	PF00145.17	C-5 cytosine-specific DNA methylase
DRAMv	SL346151_c_000000000004__full__full-cat_1_45	CBM32	CBM32 Binding to galactose and lactose has been demonstrated for the module of Micromonospora viridifaciens sialidase (PMID: 16239725). Binding to polygalacturonic acid has been shown for a Yersinia member (PMID: 17292916). Binding to LacNAc (beta-D-galactosyl-1,4-beta-D-N-acetylglucosamine) has been shown for an N-acetylglucosaminidase from Clostridium perfingens (PMID: 16990278).	carbon utilization	CAZY		Carbohydrate-Binding Modules	1	M
VIBRANT	SL346151_c_000000000007__full_19	K02078	acpP; acyl carrier protein	PF00550.25	Phosphopantetheine attachment site
DRAMv	SL346151_c_000000000007__full__full-cat_1_19							2	MK
VIBRANT	SL346151_c_000000000010__full_1 1-48754/49870_26	K00789	metK; S-adenosylmethionine synthetase [EC:2.5.1.6]	PF02773.16	S-adenosylmethionine synthetase, C-terminal domain
VIBRANT	SL346151_c_000000000010__full_1 1-48754/49870_28	K00558	DNMT1, dcm; DNA (cytosine-5)-methyltransferase 1 [EC:2.1.1.37]	PF00145.17	C-5 cytosine-specific DNA methylase
DRAMv	SL346151_c_000000000010__full_1__full-cat_1_26	K00789	S-adenosylmethionine synthetase [EC:2.5.1.6] [RN:R00177]	Organic Nitrogen	Amino Acid		Methionine degradation	1	MT
DRAMv	SL346151_c_000000000010__full_1__full-cat_1_28	K00558	DNMT1, dcm; DNA (cytosine-5)-methyltransferase 1 [EC:2.1.1.37]	Organic Nitrogen	Amino Acid		Methionine degradation	1	MT
DRAMv	SL346151_c_000000000016__full__full-cat_1_25							1	MK
VIBRANT	SL346152_c_000000000001__full_33	K00558	DNMT1, dcm; DNA (cytosine-5)-methyltransferase 1 [EC:2.1.1.37]	PF00145.17	C-5 cytosine-specific DNA methylase
DRAMv	SL346152_c_000000000001__full__full-cat_1_33	K00558	DNMT1, dcm; DNA (cytosine-5)-methyltransferase 1 [EC:2.1.1.37]	Organic Nitrogen	Amino Acid		Methionine degradation	1	M
DRAMv	SL346154_c_000000000018__full__full-cat_1_42	K01494	dCTP deaminase [EC:3.5.4.13] [RN:R02325]	MISC	Information systems	Nucleotide	Pyrimidine deoxyribonuleotide biosynthesis, CDP/CTP => dCDP/dCTP,dTDP/dTTP	1	M
DRAMv	SL346154_c_000000000023__full__full-cat_1_61	K01520	dUTP pyrophosphatase [EC:3.6.1.23] [RN:R02100]	MISC	Information systems	Nucleotide	Pyrimidine deoxyribonuleotide biosynthesis, CDP/CTP => dCDP/dCTP,dTDP/dTTP	2	MF
DRAMv	SL346155_c_000000000031__full__full-cat_1_25	K01520	dUTP pyrophosphatase [EC:3.6.1.23] [RN:R02100]	MISC	Information systems	Nucleotide	Pyrimidine deoxyribonuleotide biosynthesis, CDP/CTP => dCDP/dCTP,dTDP/dTTP	2	M
DRAMv	SL346156_c_000000000028__full__full-cat_1_44	K01520	dUTP pyrophosphatase [EC:3.6.1.23] [RN:R02100]	MISC	Information systems	Nucleotide	Pyrimidine deoxyribonuleotide biosynthesis, CDP/CTP => dCDP/dCTP,dTDP/dTTP	2	M
DRAMv	SL346157_c_000000000026__full__full-cat_1_36	K01520	dUTP pyrophosphatase [EC:3.6.1.23] [RN:R02100]	MISC	Information systems	Nucleotide	Pyrimidine deoxyribonuleotide biosynthesis, CDP/CTP => dCDP/dCTP,dTDP/dTTP	2	M
DRAMv	SL346157_c_000000000037__full-cat_1_28	K00558	DNMT1, dcm; DNA (cytosine-5)-methyltransferase 1 [EC:2.1.1.37]	Organic Nitrogen	Amino Acid		Methionine degradation	2	M
DRAMv	SL346159_c_000000000004__full__full-cat_1_14	K01520	dUTP pyrophosphatase [EC:3.6.1.23] [RN:R02100]	MISC	Information systems	Nucleotide	Pyrimidine deoxyribonuleotide biosynthesis, CDP/CTP => dCDP/dCTP,dTDP/dTTP	2	M
DRAMv	SL346160_c_000000000026__full__full-cat_1_22	K01494	dCTP deaminase [EC:3.5.4.13] [RN:R02325]	MISC	Information systems	Nucleotide	Pyrimidine deoxyribonuleotide biosynthesis, CDP/CTP => dCDP/dCTP,dTDP/dTTP	1	M
DRAMv	SL346161_c_000000000001__full__full-cat_1_13	K01520	dUTP pyrophosphatase [EC:3.6.1.23] [RN:R02100]	MISC	Information systems	Nucleotide	Pyrimidine deoxyribonuleotide biosynthesis, CDP/CTP => dCDP/dCTP,dTDP/dTTP	1	M
DRAMv	SL346162_c_000000000028__full__full-cat_1_60	K01520	dUTP pyrophosphatase [EC:3.6.1.23] [RN:R02100]	MISC	Information systems	Nucleotide	Pyrimidine deoxyribonuleotide biosynthesis, CDP/CTP => dCDP/dCTP,dTDP/dTTP	2	MF
DRAMv	SL346164_c_000000000019__full__full-cat_1_60	K01520	dUTP pyrophosphatase [EC:3.6.1.23] [RN:R02100]	MISC	Information systems	Nucleotide	Pyrimidine deoxyribonuleotide biosynthesis, CDP/CTP => dCDP/dCTP,dTDP/dTTP	2	MF
DRAMv	SL346167_c_000000000002__0_partial_1__full-cat_1_27	K01494	dCTP deaminase [EC:3.5.4.13] [RN:R02325]	MISC	Information systems	Nucleotide	Pyrimidine deoxyribonuleotide biosynthesis, CDP/CTP => dCDP/dCTP,dTDP/dTTP	1	M
DRAMv	SL346167_c_000000000028__full__full-cat_1_25	K01520	dUTP pyrophosphatase [EC:3.6.1.23] [RN:R02100]	MISC	Information systems	Nucleotide	Pyrimidine deoxyribonuleotide biosynthesis, CDP/CTP => dCDP/dCTP,dTDP/dTTP	2	M
DRAMv	SL346168_c_000000000025__full__full-cat_1_32	K01520	dUTP pyrophosphatase [EC:3.6.1.23] [RN:R02100]	MISC	Information systems	Nucleotide	Pyrimidine deoxyribonuleotide biosynthesis, CDP/CTP => dCDP/dCTP,dTDP/dTTP	2	M
